# Supplementary material for: Iron status influences non-alcoholic fatty liver disease in obesity through the gut microbiome
Source: Microbiome. 2021 May 7;9:104. doi: 10.1186/s40168-021-01052-7 (PMC8106161; doi:10.1186/s40168-021-01052-7)
Supplement: Supplementary file 2 — Additional file 1:. Baseline characteristics of the independent cohort. [file 40168_2021_1052_MOESM2_ESM.xlsx]

## Sheet: Full1
Table S1. Baseline characteristics of independent cohort including obese and non-obese individuals
			Non-Obese (n=55)	Obese (n=75)	p
		Age (years)	53.7 [41.7-59.0]	48.6 [41.0-56.6]	0.188
		Female n (%)	37 (67.3)	52 (68.4)	0.889
		BMI (kg/m²)	24.8 [22.9-26.5]	42.3 [39.9-47.4]	1.9e-22
		Waist (cm)	88 [83.8-97.3]	125 [116-137]	3.73e-21
		Fat mass (%)	33.8 [26.7-38.0]	49.8 [46.4-53.6]	1.38e-19
		SBP (mmHg)	124 (16.1)	139.2 (19.3)	5.96e-06
		DBP (mmHg)	71.1 (11.0)	78.0 (10.9)	0.00056
		HDL-C (mg/dL)	65 [55-77]	49 [42.3-58.0]	1.07e-07
		Triglycerides (mg/dL)	79 [58-97]	111.5 [78-153]	9.12e-05
		FPG (mg/dL)	95 [88-101]	96 [90.3-103.8]	0.284
		HbA1c (%)	5.5 (0.3)	5.6 (0.3)	0.016
		hsCRP (mg/dL)	0.7 [0.4-1.3]	4.9 [2.6-9.7]	1.19e-14
		Ferritin (ng/mL)	82 [44-184]	90.5 [43.8-159.8]	0.961
