# Supplementary material for: Iron status influences non-alcoholic fatty liver disease in obesity through the gut microbiome
Source: Microbiome. 2021 May 7;9:104. doi: 10.1186/s40168-021-01052-7 (PMC8106161; doi:10.1186/s40168-021-01052-7)
Supplement: Supplementary file 3 — Additional file 2:. Gut microbiome bacterial species associated with the serum ferritin. Results of differential bacterial abundance associated with ferritin as calculated from shotgun metagenomic sequencing in an independent cohort of obese and non-obese subjects, adjusting for age, BMI, sex, and hs-CRP. [file 40168_2021_1052_MOESM3_ESM.xlsx]

## Sheet: Sheet1
baseMean	log2FoldChange	lfcSE	stat	pvalue	padj	Kingdom	Phylum	Class	Order	Family	Genus	Species
139.5	4.1753	0.545698	7.6513	1.98953e-14	5.27426e-11	k__Bacteria	p__Bacteroidetes	c__Bacteroidia	o__Bacteroidales	f__Bacteroidaceae	g__Bacteroides	s__Bacteroides sp. CAG:661
74.6077	-4.08374	0.584803	-6.9831	2.88729e-12	3.8271e-09	k__Bacteria	p__Firmicutes	c__Negativicutes	o__Veillonellales	f__Veillonellaceae	g__Veillonella	s__Veillonella dispar
7.90524	-4.83599	0.740311	-6.53238	6.47347e-11	5.72039e-08	k__Bacteria	p__Firmicutes	c__Negativicutes	o__Veillonellales	f__Veillonellaceae	g__Veillonella	s__Veillonella sp. ICM51a
35.5319	-4.25115	0.724878	-5.86464	4.50104e-09	1.98871e-06	k__Bacteria	p__Firmicutes	c__Negativicutes	o__Veillonellales	f__Veillonellaceae	g__Veillonella	s__Veillonella sp. DORA_A_3_16_22
5.5453	-4.01709	0.681206	-5.89703	3.70103e-09	1.98871e-06	k__Bacteria	p__Firmicutes	c__Negativicutes	o__Veillonellales	f__Veillonellaceae	g__Veillonella	s__Veillonella sp. AS16
277.969	2.65426	0.451565	5.87792	4.15461e-09	1.98871e-06	k__Bacteria	p__Bacteroidetes	c__Bacteroidia	o__Bacteroidales	f__Bacteroidaceae	g__Mediterranea	s__Mediterranea massiliensis
18.5783	1.90327	0.335793	5.66799	1.44486e-08	5.47187e-06	k__Bacteria	p__Bacteroidetes	c__Bacteroidia	o__Bacteroidales	f__Rikenellaceae	g__Millionella	s__Millionella massiliensis
111.984	-4.08213	0.747697	-5.4596	4.77219e-08	1.58138e-05	k__Bacteria	p__Firmicutes	c__Negativicutes	o__Veillonellales	f__Veillonellaceae	g__Veillonella	s__Veillonella sp. oral taxon 158
6.61381	-5.10966	0.94558	-5.40373	6.52681e-08	1.92251e-05	k__Bacteria	p__Firmicutes	c__Negativicutes	o__Veillonellales	f__Veillonellaceae	g__Veillonella	s__Veillonella sp. HPA0037
66.0431	-2.36216	0.441317	-5.35252	8.67364e-08	2.29938e-05	k__Bacteria	p__Firmicutes	c__Clostridia	o__Clostridiales	f__Lachnospiraceae	g__Lachnospiraceae__na	s__Lachnospiraceae bacterium 5_1_57FAA
84.6898	-2.00293	0.376218	-5.32384	1.016e-07	2.44856e-05	k__Bacteria	p__Firmicutes	c__Bacilli	o__Lactobacillales	f__Streptococcaceae	g__Streptococcus	s__Streptococcus pneumoniae
83.2704	2.87728	0.547878	5.25169	1.50712e-07	3.32948e-05	k__Bacteria	p__Bacteroidetes	c__Bacteroidia	o__Bacteroidales	f__Prevotellaceae	g__Prevotella	s__Prevotella sp. CAG:487
11.0211	-2.96446	0.571827	-5.18418	2.16964e-07	4.42439e-05	k__Bacteria	p__Firmicutes	c__Negativicutes	o__Veillonellales	f__Veillonellaceae	g__Veillonella	s__Veillonella sp. 6_1_27
7.9413	-3.78312	0.758279	-4.98909	6.06655e-07	0.000114874	k__Bacteria	p__Firmicutes	c__Negativicutes	o__Veillonellales	f__Veillonellaceae	g__Veillonella	s__Veillonella sp. ACP1
85.4868	-3.13372	0.641146	-4.88768	1.02029e-06	0.000180319	k__Bacteria	p__Firmicutes	c__Negativicutes	o__Veillonellales	f__Veillonellaceae	g__Veillonella	s__Veillonella parvula
484.112	-2.27108	0.467835	-4.85445	1.2072e-06	0.000200018	k__Bacteria	p__Firmicutes	c__Clostridia	o__Clostridiales	f__Lachnospiraceae	g__Lachnospiraceae__na	s__Lachnospiraceae bacterium TF01-11
14.0762	3.09516	0.64475	4.80055	1.5823e-06	0.000246746	k__Bacteria	p__Spirochaetes	c__Spirochaetia	o__Brachyspirales	f__Brachyspiraceae	g__Brachyspira	s__Brachyspira__uc
65.995	-2.93683	0.623137	-4.71297	2.44135e-06	0.000344485	k__Bacteria	p__Proteobacteria	c__Gammaproteobacteria	o__Pasteurellales	f__Pasteurellaceae	g__Pasteurellaceae__uc	s__Pasteurellaceae__uc
14.1151	1.06966	0.227071	4.71068	2.46896e-06	0.000344485	k__Bacteria	p__Firmicutes	c__Clostridia	o__Clostridiales	f__Lachnospiraceae	g__Niameybacter	s__Niameybacter massiliensis
880.998	2.54421	0.545456	4.66438	3.09548e-06	0.000410305	k__Bacteria	p__Bacteroidetes	c__Bacteroidia	o__Bacteroidales	f__Bacteroidaceae	g__Bacteroides	s__Bacteroides mediterraneensis
248.406	-2.57096	0.564626	-4.55338	5.27898e-06	0.00060846	k__Bacteria	p__Firmicutes	c__Bacilli	o__Lactobacillales	f__Streptococcaceae	g__Streptococcus	s__Streptococcus parasanguinis
150.72	-1.65655	0.363729	-4.55434	5.25501e-06	0.00060846	k__Bacteria	p__Firmicutes	c__Erysipelotrichia	o__Erysipelotrichales	f__Erysipelotrichaceae	g__Erysipelatoclostridium	s__[Clostridium] saccharogumia
83.5595	2.01176	0.440788	4.56401	5.01846e-06	0.00060846	k__Bacteria	p__Bacteroidetes	c__Bacteroidia	o__Bacteroidales	f__Bacteroidaceae	g__Bacteroides	s__Bacteroides sp. CAG:633
3.53719	-4.14189	0.924685	-4.47925	7.49067e-06	0.000827407	k__Bacteria	p__Proteobacteria	c__Gammaproteobacteria	o__Pasteurellales	f__Pasteurellaceae	g__Aggregatibacter	s__Aggregatibacter actinomycetemcomitans
4.29653	-3.76034	0.850696	-4.42031	9.85585e-06	0.00104511	k__Bacteria	p__Proteobacteria	c__Gammaproteobacteria	o__Pasteurellales	f__Pasteurellaceae	g__Haemophilus	s__Haemophilus sp. HMSC061E01
7.63058	-3.28133	0.745871	-4.39932	1.0859e-05	0.00106347	k__Bacteria	p__Firmicutes	c__Negativicutes	o__Veillonellales	f__Veillonellaceae	g__Veillonella	s__Veillonella sp. 3_1_44
20.2202	-3.01528	0.685474	-4.39882	1.0884e-05	0.00106347	k__Bacteria	p__Firmicutes	c__Bacilli	o__Lactobacillales	f__Streptococcaceae	g__Streptococcus	s__Streptococcus sp. F0442
62.2672	3.09317	0.704277	4.39198	1.12325e-05	0.00106347	k__Bacteria	p__Bacteroidetes	c__Bacteroidia	o__Bacteroidales	f__Prevotellaceae	g__Prevotella	s__Prevotella sp. AG:487_50_53
14.355	-4.54021	1.03788	-4.37449	1.21717e-05	0.00107557	k__Bacteria	p__Actinobacteria	c__Coriobacteriia	o__Coriobacteriales	f__Coriobacteriaceae	g__Enorma	s__Enorma massiliensis
424.254	-3.12354	0.713995	-4.37473	1.2158e-05	0.00107557	k__Bacteria	p__Proteobacteria	c__Gammaproteobacteria	o__Pasteurellales	f__Pasteurellaceae	g__Haemophilus	s__Haemophilus__uc
35.6996	2.03995	0.467645	4.36217	1.28778e-05	0.00110126	k__Bacteria	p__Firmicutes	c__Clostridia	o__Clostridiales	f__Clostridiaceae	g__Clostridium	s__Clostridium sp. CAG:352
10.8245	-2.29117	0.530253	-4.32091	1.55389e-05	0.0012873	k__Bacteria	p__Firmicutes	c__Bacilli	o__Lactobacillales	f__Streptococcaceae	g__Streptococcus	s__Streptococcus pseudopneumoniae
10.7258	-1.94262	0.45464	-4.27289	1.92957e-05	0.00150926	k__Bacteria	p__Actinobacteria	c__Actinobacteria	o__Corynebacteriales	f__Mycobacteriaceae	g__Mycobacterium	s__Mycobacterium tuberculosis
49.747	-1.8221	0.426503	-4.27218	1.93568e-05	0.00150926	k__Bacteria	p__Actinobacteria	c__Actinobacteria	o__Bifidobacteriales	f__Bifidobacteriaceae	g__Bifidobacterium	s__Bifidobacterium sp. 56_9_plus
1421.91	2.26395	0.537835	4.20937	2.56082e-05	0.00193964	k__Bacteria	p__Firmicutes	c__Clostridia	o__Clostridiales	f__Clostridiaceae	g__Clostridium	s__Clostridium sp. CAG:169
7.28462	-2.00299	0.478204	-4.18856	2.80727e-05	0.00206724	k__Bacteria	p__Actinobacteria	c__Coriobacteriia	o__Coriobacteriales	f__Atopobiaceae	g__Olsenella	s__Olsenella scatoligenes
7.0699	-3.82627	0.927794	-4.12405	3.72269e-05	0.00234973	k__Bacteria	p__Proteobacteria	c__Gammaproteobacteria	o__Enterobacterales	f__Enterobacteriaceae	g__Citrobacter	s__Citrobacter freundii
84.0311	-3.16291	0.766369	-4.12713	3.67311e-05	0.00234973	k__Bacteria	p__Proteobacteria	c__Gammaproteobacteria	o__Pasteurellales	f__Pasteurellaceae	g__Haemophilus	s__Haemophilus parainfluenzae
6.29772	-2.42022	0.584029	-4.14401	3.41285e-05	0.00234973	k__Bacteria	p__Actinobacteria	c__Actinobacteria	o__Actinomycetales	f__Actinomycetaceae	g__Actinomyces	s__Actinomyces turicensis
88.1578	-2.13565	0.515214	-4.14517	3.39564e-05	0.00234973	k__Bacteria	p__Bacteroidetes	c__Bacteroidia	o__Bacteroidales	f__Prevotellaceae	g__Prevotella	s__Prevotella sp. HUN102
60.6044	2.27353	0.550084	4.13306	3.57958e-05	0.00234973	k__Bacteria	p__Bacteroidetes	c__Bacteroidia	o__Bacteroidales	f__Porphyromonadaceae	g__Coprobacter	s__Coprobacter fastidiosus
41.8922	2.98549	0.722861	4.1301	3.62599e-05	0.00234973	k__Bacteria	p__Bacteria__na	c__Bacteria__na	o__Bacteria__na	f__Bacteria__na	g__Bacteria__na	s__bacterium F083
5.49562	-2.49288	0.606128	-4.11279	3.90903e-05	0.00240682	k__Bacteria	p__Actinobacteria	c__Actinobacteria	o__Bifidobacteriales	f__Bifidobacteriaceae	g__Bifidobacterium	s__Bifidobacterium gallinarum
199.547	-1.90358	0.463994	-4.10259	4.08551e-05	0.00240682	k__Bacteria	p__Firmicutes	c__Clostridia	o__Clostridiales	f__Clostridiaceae	g__Clostridium	s__Clostridium sp. CAG:12237_41
94.6512	2.12021	0.516596	4.1042	4.05715e-05	0.00240682	k__Bacteria	p__Firmicutes	c__Clostridia	o__Clostridiales	f__Ruminococcaceae	g__Ruminococcus	s__Ruminococcus sp. CAG:488
11.7532	-1.31321	0.323171	-4.06351	4.83406e-05	0.00278589	k__Bacteria	p__Actinobacteria	c__Actinobacteria	o__Corynebacteriales	f__Mycobacteriaceae	g__Mycobacterium	s__Mycobacterium abscessus
8.81224	-2.86273	0.706238	-4.0535	5.04568e-05	0.00278669	k__Bacteria	p__Firmicutes	c__Bacilli	o__Lactobacillales	f__Streptococcaceae	g__Streptococcus	s__Streptococcus sp. I-G2
1286.74	2.09362	0.516369	4.0545	5.02426e-05	0.00278669	k__Bacteria	p__Bacteroidetes	c__Bacteroidia	o__Bacteroidales	f__Bacteroidaceae	g__Bacteroides	s__Bacteroides coprophilus
65.7524	-1.91136	0.474599	-4.02732	5.64155e-05	0.0030522	k__Bacteria	p__Firmicutes	c__Clostridia	o__Clostridiales	f__Clostridiaceae	g__Clostridium	s__Clostridium nexile CAG:348
557.052	2.55113	0.634251	4.02227	5.76403e-05	0.00305609	k__Bacteria	p__Bacteroidetes	c__Bacteroidia	o__Bacteroidales	f__Bacteroidaceae	g__Bacteroides	s__Bacteroides stercoris CAG:120
9.67522	-1.89339	0.47577	-3.97963	6.90223e-05	0.00358781	k__Bacteria	p__Firmicutes	c__Bacilli	o__Lactobacillales	f__Lactobacillaceae	g__Lactobacillus	s__Lactobacillus crispatus
38.7767	-2.26684	0.570839	-3.97106	7.1553e-05	0.00364783	k__Bacteria	p__Firmicutes	c__Bacilli	o__Lactobacillales	f__Streptococcaceae	g__Streptococcus	s__Streptococcus sanguinis
33.3342	-1.7463	0.441379	-3.95647	7.60647e-05	0.00377742	k__Bacteria	p__Firmicutes	c__Bacilli	o__Lactobacillales	f__Streptococcaceae	g__Streptococcus	s__Streptococcus oralis
17.6339	-1.62725	0.412032	-3.94933	7.83697e-05	0.00377742	k__Bacteria	p__Actinobacteria	c__Actinobacteria	o__Bifidobacteriales	f__Bifidobacteriaceae	g__Bifidobacterium	s__Bifidobacterium merycicum
665.073	2.64109	0.668404	3.95133	7.77165e-05	0.00377742	k__Bacteria	p__Firmicutes	c__Clostridia	o__Clostridiales	f__Lachnospiraceae	g__Roseburia	s__Roseburia sp. CAG:380
5.34804	-2.26244	0.574526	-3.93792	8.21912e-05	0.00389087	k__Bacteria	p__Firmicutes	c__Negativicutes	o__Veillonellales	f__Veillonellaceae	g__Veillonella	s__Veillonella sp. DORA_B_18_19_23
42.0209	1.77711	0.453695	3.91697	8.96678e-05	0.00417034	k__Bacteria	p__Firmicutes	c__Clostridia	o__Clostridia__na	f__Clostridia__na	g__Clostridia__na	s__Clostridia bacterium UC5.1-1D10
112.365	-1.56143	0.400982	-3.89403	9.85936e-05	0.00450641	k__Bacteria	p__Firmicutes	c__Bacilli	o__Lactobacillales	f__Enterococcaceae	g__Enterococcus	s__Enterococcus faecalis
2.05039	-2.41329	0.621138	-3.88528	0.000102213	0.00451612	k__Bacteria	p__Firmicutes	c__Bacilli	o__Lactobacillales	f__Lactobacillaceae	g__Lactobacillus	s__Lactobacillus camelliae
11.528	-2.09973	0.539893	-3.88916	0.000100591	0.00451612	k__Bacteria	p__Firmicutes	c__Clostridia	o__Clostridiales	f__Ruminococcaceae	g__Ruminococcus	s__Ruminococcus sp. DSM 100440
6.53101	-2.68973	0.693819	-3.8767	0.000105882	0.00460151	k__Bacteria	p__Firmicutes	c__Bacilli	o__Lactobacillales	f__Streptococcaceae	g__Streptococcus	s__Streptococcus sobrinus
7.95299	-2.76624	0.716324	-3.86172	0.000112592	0.00481421	k__Bacteria	p__Firmicutes	c__Bacilli	o__Lactobacillales	f__Streptococcaceae	g__Streptococcus	s__Streptococcus sp. I-P16
15.8399	-1.92831	0.500551	-3.85238	0.000116975	0.00492225	k__Bacteria	p__Firmicutes	c__Bacilli	o__Lactobacillales	f__Lactobacillaceae	g__Lactobacillus	s__Lactobacillus salivarius
2725.28	-2.72288	0.708091	-3.84538	0.000120365	0.00493035	k__Bacteria	p__Firmicutes	c__Clostridia	o__Clostridiales	f__Clostridiaceae	g__Clostridium	s__Clostridium sp. CAG:138
39.8474	-1.95721	0.509117	-3.84432	0.000120887	0.00493035	k__Bacteria	p__Firmicutes	c__Bacilli	o__Lactobacillales	f__Streptococcaceae	g__Streptococcus	s__Streptococcus mitis
283.306	2.45235	0.638637	3.83997	0.000123048	0.00494243	k__Bacteria	p__Bacteroidetes	c__Bacteroidia	o__Bacteroidales	f__Bacteroidaceae	g__Bacteroides	s__Bacteroides sp. CAG:875
92.984	1.1462	0.300255	3.81743	0.000134848	0.00533555	k__Bacteria	p__Firmicutes	c__Firmicutes__na	o__Firmicutes__na	f__Firmicutes__na	g__Firmicutes__na	s__Firmicutes bacterium CAG:534
127.57	-2.14121	0.562384	-3.80739	0.000140442	0.00547517	k__Bacteria	p__Firmicutes	c__Clostridia	o__Clostridiales	f__Clostridiaceae	g__Clostridium	s__Clostridium sp. CAG:122
2.02346	-3.58673	0.943238	-3.80257	0.0001432	0.00550178	k__Bacteria	p__Proteobacteria	c__Gammaproteobacteria	o__Enterobacterales	f__Morganellaceae	g__Morganella	s__Morganella morganii
27.6395	1.58812	0.418605	3.79384	0.000148338	0.00561776	k__Bacteria	p__Firmicutes	c__Firmicutes__na	o__Firmicutes__na	f__Firmicutes__na	g__Firmicutes__na	s__Firmicutes bacterium CAG:466
24.4221	-2.30292	0.611376	-3.76678	0.000165364	0.00608863	k__Bacteria	p__Firmicutes	c__Bacilli	o__Lactobacillales	f__Streptococcaceae	g__Streptococcus	s__Streptococcus gordonii
6.34016	-1.38184	0.36683	-3.76698	0.000165235	0.00608863	k__Bacteria	p__Firmicutes	c__Clostridia	o__Clostridiales	f__Clostridiaceae	g__Clostridium	s__Clostridium clostridioforme CAG:132
2243.89	1.47533	0.392884	3.75512	0.000173261	0.006292	k__Bacteria	p__Bacteroidetes	c__Bacteroidia	o__Bacteroidales	f__Bacteroidaceae	g__Bacteroidaceae__uc	s__Bacteroidaceae__uc
13.924	-3.16268	0.843997	-3.74727	0.000178773	0.00631903	k__Bacteria	p__Firmicutes	c__Bacilli	o__Lactobacillales	f__Lactobacillaceae	g__Lactobacillaceae__uc	s__Lactobacillaceae__uc
11.7386	-2.06057	0.549502	-3.74989	0.000176914	0.00631903	k__Bacteria	p__Firmicutes	c__Bacilli	o__Lactobacillales	f__Streptococcaceae	g__Streptococcus	s__Streptococcus cristatus
14.7568	-1.9061	0.511353	-3.72757	0.000193335	0.00674382	k__Bacteria	p__Firmicutes	c__Bacilli	o__Lactobacillales	f__Lactobacillaceae	g__Lactobacillus	s__Lactobacillus plantarum
9325.7	-2.11316	0.569072	-3.71335	0.000204536	0.00698315	k__Bacteria	p__Firmicutes	c__Bacilli	o__Lactobacillales	f__Streptococcaceae	g__Streptococcus	s__Streptococcus__uc
144.981	-1.48457	0.399917	-3.7122	0.000205464	0.00698315	k__Bacteria	p__Firmicutes	c__Bacilli	o__Lactobacillales	f__Lactobacillales__uc	g__Lactobacillales__uc	s__Lactobacillales__uc
12.7681	-1.72063	0.465557	-3.69586	0.000219147	0.0073539	k__Bacteria	p__Firmicutes	c__Bacilli	o__Lactobacillales	f__Lactobacillaceae	g__Lactobacillus	s__Lactobacillus delbrueckii
94.5124	-3.40654	0.923009	-3.69069	0.000223649	0.00741117	k__Bacteria	p__Proteobacteria	c__Gammaproteobacteria	o__Enterobacterales	f__Enterobacteriaceae	g__Enterobacter	s__Enterobacter__uc
1101.13	-2.97031	0.813334	-3.65202	0.000260189	0.00809668	k__Bacteria	p__Firmicutes	c__Negativicutes	o__Veillonellales	f__Veillonellaceae	g__Megasphaera	s__Megasphaera__uc
5.06476	-2.70189	0.738355	-3.65934	0.000252864	0.00809668	k__Bacteria	p__Firmicutes	c__Bacilli	o__Lactobacillales	f__Streptococcaceae	g__Streptococcus	s__Streptococcus sp. HMSC072C09
20.9434	-1.95354	0.534957	-3.65177	0.000260438	0.00809668	k__Bacteria	p__Firmicutes	c__Bacilli	o__Lactobacillales	f__Streptococcaceae	g__Streptococcus	s__Streptococcus infantis
312.329	-1.75252	0.480196	-3.64959	0.000262661	0.00809668	k__Bacteria	p__Firmicutes	c__Clostridia	o__Clostridiales	f__Eubacteriaceae	g__Eubacterium	s__Eubacterium sp. 38_16
156.237	0.948999	0.259491	3.65716	0.000255028	0.00809668	k__Bacteria	p__Firmicutes	c__Clostridia	o__Clostridiales	f__Ruminococcaceae	g__Phocea	s__Phocea massiliensis
68.08	3.80741	1.0421	3.65359	0.000258603	0.00809668	k__Bacteria	p__Firmicutes	c__Clostridia	o__Clostridiales	f__Clostridiaceae	g__Clostridium	s__Clostridium sp. CAG:1193
5.43426	-2.71958	0.749947	-3.62637	0.000287436	0.00867434	k__Bacteria	p__Firmicutes	c__Bacilli	o__Lactobacillales	f__Streptococcaceae	g__Streptococcus	s__Streptococcus sp. HMSC065E03
25.7047	1.06632	0.294103	3.62568	0.0002882	0.00867434	k__Bacteria	p__Firmicutes	c__Clostridia	o__Clostridiales	f__Ruminococcaceae	g__Ethanoligenens	s__Ethanoligenens harbinense
22.1582	1.63539	0.451391	3.62299	0.000291217	0.00867434	k__Bacteria	p__Firmicutes	c__Clostridia	o__Clostridiales	f__Peptococcaceae	g__Peptococcus	s__Peptococcus niger
5.0364	-1.40267	0.389165	-3.60431	0.000312986	0.00921918	k__Bacteria	p__Firmicutes	c__Bacilli	o__Lactobacillales	f__Streptococcaceae	g__Streptococcus	s__Streptococcus constellatus
1505.82	-2.54337	0.706612	-3.59939	0.000318962	0.00929197	k__Bacteria	p__Firmicutes	c__Clostridia	o__Clostridiales	f__Eubacteriaceae	g__Eubacterium	s__Eubacterium sp. CAG:248
10.5706	-3.38718	0.947868	-3.57347	0.00035228	0.010151	k__Bacteria	p__Firmicutes	c__Bacilli	o__Lactobacillales	f__Streptococcaceae	g__Streptococcus	s__Streptococcus sp. HMSC078H03
3417.56	1.86275	0.526193	3.54006	0.00040004	0.0114033	k__Bacteria	p__Bacteroidetes	c__Bacteroidia	o__Bacteroidales	f__Bacteroidaceae	g__Bacteroides	s__Bacteroides stercoris
1.25509	-2.81173	0.797925	-3.52379	0.000425413	0.0119976	k__Bacteria	p__Firmicutes	c__Bacilli	o__Lactobacillales	f__Leuconostocaceae	g__Leuconostoc	s__Leuconostoc lactis
11.4392	1.70794	0.485398	3.51865	0.000433757	0.0121041	k__Bacteria	p__Firmicutes	c__Clostridia	o__Clostridiales	f__Clostridiaceae	g__Clostridium	s__Clostridium sp. 7_2_43FAA
640.137	-2.08831	0.594423	-3.51317	0.000442798	0.0122277	k__Bacteria	p__Firmicutes	c__Clostridia	o__Clostridiales	f__Clostridiaceae	g__Clostridium	s__Clostridium sp. 42_12
1.59172	-4.66184	1.32986	-3.50552	0.000455717	0.0124547	k__Bacteria	p__Firmicutes	c__Bacilli	o__Bacillales	f__Paenibacillaceae	g__Paenibacillus	s__Paenibacillus tyrfis
1135.03	-2.05723	0.58886	-3.49357	0.000476608	0.0128927	k__Bacteria	p__Firmicutes	c__Clostridia	o__Clostridiales	f__Clostridiaceae	g__Clostridium	s__Clostridium sp. CAG:75
26.5027	-1.36772	0.392208	-3.48722	0.000488067	0.0130694	k__Bacteria	p__Actinobacteria	c__Actinobacteria	o__Actinomycetales	f__Actinomycetaceae	g__Actinomyces	s__Actinomyces sp. oral taxon 172
11.8382	-1.43345	0.4141	-3.4616	0.000536975	0.0140976	k__Bacteria	p__Actinobacteria	c__Actinobacteria	o__Micrococcales	f__Sanguibacteraceae	g__Sanguibacter	s__Sanguibacter keddieii
21.0075	-1.15536	0.33377	-3.46154	0.000537101	0.0140976	k__Bacteria	p__Firmicutes	c__Clostridia	o__Clostridiales	f__Lachnospiraceae	g__Oribacterium	s__Oribacterium sp. NK2B42
6.39582	-4.00542	1.16223	-3.44634	0.000568245	0.0142115	k__Bacteria	p__Proteobacteria	c__Gammaproteobacteria	o__Pasteurellales	f__Pasteurellaceae	g__Haemophilus	s__Haemophilus sputorum
9.93953	-2.98831	0.866873	-3.44723	0.000566369	0.0142115	k__Bacteria	p__Firmicutes	c__Bacilli	o__Lactobacillales	f__Streptococcaceae	g__Streptococcus	s__Streptococcus sp. SR4
1.27892	-2.65667	0.769289	-3.45341	0.000553548	0.0142115	k__Bacteria	p__Firmicutes	c__Bacilli	o__Lactobacillales	f__Streptococcaceae	g__Streptococcus	s__Streptococcus sp. HMSC034E12
210.451	-1.61892	0.469691	-3.44677	0.000567326	0.0142115	k__Bacteria	p__Firmicutes	c__Clostridia	o__Clostridiales	f__Eubacteriaceae	g__Eubacterium	s__Eubacterium sp. CAG:146
482.411	-1.11216	0.321959	-3.45436	0.000551597	0.0142115	k__Bacteria	p__Firmicutes	c__Clostridia	o__Clostridiales	f__Lachnospiraceae	g__Tyzzerella	s__Tyzzerella nexilis
26.6899	-2.22546	0.649201	-3.42799	0.000608066	0.0145224	k__Bacteria	p__Firmicutes	c__Bacilli	o__Lactobacillales	f__Streptococcaceae	g__Streptococcus	s__Streptococcus australis
13.8237	-1.76773	0.515413	-3.42973	0.000604186	0.0145224	k__Bacteria	p__Firmicutes	c__Bacilli	o__Lactobacillales	f__Carnobacteriaceae	g__Granulicatella	s__Granulicatella__uc
30.4466	-1.69238	0.492466	-3.43655	0.000589178	0.0145224	k__Bacteria	p__Firmicutes	c__Bacilli	o__Lactobacillales	f__Streptococcaceae	g__Streptococcus	s__Streptococcus sp. 263_SSPC
7.8404	1.49689	0.436512	3.42921	0.000605344	0.0145224	k__Bacteria	p__Fusobacteria	c__Fusobacteriia	o__Fusobacteriales	f__Fusobacteriaceae	g__Fusobacterium	s__Fusobacterium sp. HMSC073F01
32.2716	2.01332	0.586419	3.43324	0.000596412	0.0145224	k__Bacteria	p__Bacteroidetes	c__Bacteroidia	o__Bacteroidales	f__Bacteroidaceae	g__Bacteroides	s__Bacteroides sp. 2_1_56FAA
93.4635	-1.51602	0.442865	-3.42322	0.000618834	0.0146476	k__Bacteria	p__Bacteroidetes	c__Bacteroidia	o__Bacteroidales	f__Bacteroidaceae	g__Bacteroides	s__Bacteroides sp. D22
194.195	1.91788	0.561605	3.415	0.000637816	0.0149633	k__Bacteria	p__Actinobacteria	c__Coriobacteriia	o__Eggerthellales	f__Eggerthellaceae	g__Eggerthella	s__Eggerthella sp. CAG:368
7.72815	-3.16658	0.928897	-3.40897	0.000652083	0.0151638	k__Bacteria	p__Proteobacteria	c__Gammaproteobacteria	o__Enterobacterales	f__Enterobacteriaceae	g__Enterobacter	s__Enterobacter hormaechei
12.8074	-2.86554	0.844716	-3.39231	0.000693049	0.0158386	k__Bacteria	p__Firmicutes	c__Bacilli	o__Lactobacillales	f__Streptococcaceae	g__Streptococcus	s__Streptococcus sp. 449_SSPC
317.51	1.22429	0.360816	3.39311	0.000691028	0.0158386	k__Bacteria	p__Actinobacteria	c__Coriobacteriia	o__Coriobacteriales	f__Coriobacteriaceae	g__Coriobacteriaceae__uc	s__Coriobacteriaceae__uc
60.3696	1.48934	0.441269	3.37513	0.0007378	0.0167172	k__Bacteria	p__Firmicutes	c__Clostridia	o__Clostridiales	f__Ruminococcaceae	g__Ruminococcus	s__Ruminococcus sp. CAG:563
56.928	-1.55433	0.460951	-3.372	0.000746232	0.0167329	k__Bacteria	p__Bacteroidetes	c__Bacteroidia	o__Bacteroidales	f__Bacteroidaceae	g__Bacteroides	s__Bacteroides sp. CAG:189
156.904	0.914779	0.271431	3.37021	0.000751118	0.0167329	k__Bacteria	p__Firmicutes	c__Clostridia	o__Clostridiales	f__Lachnospiraceae	g__Tyzzerella	s__[Clostridium] lactatifermentans
114.36	-1.49776	0.445018	-3.36561	0.00076375	0.0168725	k__Bacteria	p__Firmicutes	c__Clostridia	o__Clostridiales	f__Clostridiaceae	g__Clostridium	s__Clostridium sp. CAG:411
743.914	2.04365	0.608425	3.35892	0.000782479	0.0171434	k__Bacteria	p__Firmicutes	c__Clostridia	o__Clostridiales	f__Ruminococcaceae	g__Ruminococcus	s__Ruminococcus sp. CAG:403
8.16834	2.45339	0.732023	3.35152	0.000803684	0.0174637	k__Bacteria	p__Firmicutes	c__Clostridia	o__Clostridiales	f__Clostridiaceae	g__Clostridium	s__Clostridium sp. CAG:505
744.489	1.3179	0.394203	3.34319	0.00082822	0.0178505	k__Bacteria	p__Bacteroidetes	c__Bacteroidia	o__Bacteroidales	f__Odoribacteraceae	g__Odoribacter	s__Odoribacter splanchnicus CAG:14
737.226	1.80785	0.542962	3.3296	0.000869693	0.0185932	k__Bacteria	p__Firmicutes	c__Firmicutes__na	o__Firmicutes__na	f__Firmicutes__na	g__Firmicutes__na	s__Firmicutes bacterium CAG:137
1.66846	-5.07572	1.54022	-3.29545	0.000982644	0.0208399	k__Bacteria	p__Firmicutes	c__Bacilli	o__Lactobacillales	f__Leuconostocaceae	g__Leuconostoc	s__Leuconostoc sp. DORA_2
298.008	-1.94978	0.593639	-3.28446	0.00102179	0.0213288	k__Bacteria	p__Actinobacteria	c__Actinobacteria	o__Bifidobacteriales	f__Bifidobacteriaceae	g__Bifidobacterium	s__Bifidobacterium catenulatum
16.687	-1.18219	0.359865	-3.2851	0.00101947	0.0213288	k__Bacteria	p__Firmicutes	c__Clostridia	o__Clostridiales	f__Lachnospiraceae	g__Sellimonas	s__Sellimonas intestinalis
16.2635	1.7283	0.52665	3.28169	0.00103185	0.0213706	k__Bacteria	p__Firmicutes	c__Clostridia	o__Clostridiales	f__Clostridiaceae	g__Clostridium	s__Clostridium sp. CL-2
12.1512	-1.46691	0.448247	-3.27255	0.00106584	0.0219033	k__Bacteria	p__Actinobacteria	c__Actinobacteria	o__Actinomycetales	f__Actinomycetaceae	g__Actinomyces	s__Actinomyces sp. HMSC035G02
629.066	-2.02699	0.619974	-3.26947	0.0010775	0.0219707	k__Bacteria	p__Firmicutes	c__Bacilli	o__Lactobacillales	f__Streptococcaceae	g__Streptococcus	s__Streptococcus salivarius
0.89364	2.67037	0.817295	3.26732	0.00108569	0.0219707	k__Bacteria	p__Proteobacteria	c__Deltaproteobacteria	o__Desulfobacterales	f__Desulfobulbaceae	g__Desulfobulbus	s__Desulfobulbus sp. Tol-SR
119.26	0.975499	0.298973	3.26284	0.00110303	0.0221525	k__Bacteria	p__Bacteroidetes	c__Bacteroidia	o__Bacteroidales	f__Porphyromonadaceae	g__Barnesiella	s__Barnesiella viscericola
73.5368	-0.797242	0.245014	-3.25386	0.0011385	0.0226929	k__Bacteria	p__Firmicutes	c__Clostridia	o__Clostridiales	f__Lachnospiraceae	g__Lachnoclostridium	s__[Eubacterium] contortum
124.196	-1.80849	0.556756	-3.24826	0.00116114	0.0229715	k__Bacteria	p__Actinobacteria	c__Actinobacteria	o__Bifidobacteriales	f__Bifidobacteriaceae	g__Bifidobacterium	s__Bifidobacterium kashiwanohense
4.29297	-2.97403	0.916265	-3.24582	0.00117111	0.0229972	k__Bacteria	p__Firmicutes	c__Bacilli	o__Lactobacillales	f__Streptococcaceae	g__Streptococcus	s__Streptococcus salivarius CAG:79
4.90309	-2.50533	0.77377	-3.23783	0.00120443	0.0234734	k__Bacteria	p__Firmicutes	c__Bacilli	o__Lactobacillales	f__Streptococcaceae	g__Streptococcus	s__Streptococcus sp. HMSC061E03
192.462	1.47571	0.45606	3.23579	0.00121307	0.0234734	k__Bacteria	p__Firmicutes	c__Clostridia	o__Clostridiales	f__Clostridiaceae	g__Clostridium	s__Clostridium sp. CAG:590
299.146	-1.23668	0.384005	-3.22049	0.00127971	0.0245834	k__Bacteria	p__Bacteroidetes	c__Bacteroidia	o__Bacteroidales	f__Bacteroidaceae	g__Bacteroides	s__Bacteroides sp. 2_2_4
6.13229	-3.08301	0.960981	-3.20819	0.00133573	0.025475	k__Bacteria	p__Firmicutes	c__Bacilli	o__Lactobacillales	f__Streptococcaceae	g__Streptococcus	s__Streptococcus sp. HMSC064D12
3.75506	-3.05734	0.957612	-3.19267	0.00140966	0.0259861	k__Bacteria	p__Proteobacteria	c__Gammaproteobacteria	o__Pasteurellales	f__Pasteurellaceae	g__Haemophilus	s__Haemophilus sp. HMSC068C11
3.15477	-2.52625	0.790125	-3.19728	0.00138731	0.0259861	k__Bacteria	p__Firmicutes	c__Bacilli	o__Lactobacillales	f__Streptococcaceae	g__Streptococcus	s__Streptococcus sp. HMSC057G03
13.2904	-2.08761	0.65289	-3.19749	0.00138627	0.0259861	k__Bacteria	p__Firmicutes	c__Bacilli	o__Lactobacillales	f__Streptococcaceae	g__Streptococcus	s__Streptococcus intermedius
3.19905	-1.28169	0.401496	-3.19228	0.00141154	0.0259861	k__Bacteria	p__Actinobacteria	c__Actinobacteria	o__Micrococcales	f__Micrococcales__uc	g__Micrococcales__uc	s__Micrococcales__uc
4.61393	0.906239	0.283787	3.19338	0.00140618	0.0259861	k__Bacteria	p__Firmicutes	c__Clostridia	o__Clostridiales	f__Clostridiaceae	g__Clostridium	s__Clostridium homopropionicum
23.5024	-1.78098	0.558748	-3.18746	0.0014353	0.0262412	k__Bacteria	p__Firmicutes	c__Bacilli	o__Lactobacillales	f__Streptococcaceae	g__Streptococcus	s__Streptococcus anginosus
2.14157	-4.13057	1.29674	-3.18534	0.00144585	0.0262531	k__Bacteria	p__Firmicutes	c__Bacilli	o__Lactobacillales	f__Lactobacillaceae	g__Lactobacillus	s__Lactobacillus taiwanensis
42.9923	-1.44195	0.453744	-3.17789	0.00148349	0.0267532	k__Bacteria	p__Firmicutes	c__Clostridia	o__Clostridiales	f__Clostridiales__na	g__Clostridiales__na	s__Clostridiales bacterium VE202-01
12.0805	1.35435	0.426466	3.17576	0.00149446	0.0267689	k__Bacteria	p__Firmicutes	c__Clostridia	o__Clostridia__na	f__Clostridia__na	g__Clostridia__na	s__Clostridia bacterium UC5.1-2F7
9.28116	-2.40173	0.757711	-3.16972	0.00152586	0.0271481	k__Bacteria	p__Firmicutes	c__Bacilli	o__Lactobacillales	f__Streptococcaceae	g__Streptococcus	s__Streptococcus sp. HSISM1
1.98916	-1.95913	0.618669	-3.16668	0.0015419	0.0272505	k__Bacteria	p__Firmicutes	c__Bacilli	o__Lactobacillales	f__Lactobacillaceae	g__Lactobacillus	s__Lactobacillus helveticus
3.4527	1.03158	0.326503	3.15949	0.00158044	0.0276785	k__Bacteria	p__Firmicutes	c__Clostridia	o__Clostridiales	f__Peptostreptococcaceae	g__Peptostreptococcus	s__Peptostreptococcus russellii
1846.58	2.30764	0.730662	3.15829	0.001587	0.0276785	k__Bacteria	p__Bacteroidetes	c__Bacteroidia	o__Bacteroidales	f__Bacteroidaceae	g__Bacteroides	s__Bacteroides plebeius CAG:211
1.33771	-1.97357	0.626723	-3.14903	0.00163815	0.0283839	k__Bacteria	p__Actinobacteria	c__Actinobacteria	o__Corynebacteriales	f__Nocardiaceae	g__Rhodococcus	s__Rhodococcus__uc
29.3288	-2.21649	0.708468	-3.12857	0.00175661	0.0302387	k__Bacteria	p__Firmicutes	c__Bacilli	o__Lactobacillales	f__Streptococcaceae	g__Streptococcus	s__Streptococcus sp. 343_SSPC
130.434	-1.25167	0.401446	-3.11789	0.00182148	0.0311532	k__Bacteria	p__Firmicutes	c__Clostridia	o__Clostridiales	f__Clostridiaceae	g__Clostridium	s__Clostridium sp. CAG:277
2.56411	-1.69792	0.547718	-3.09999	0.00193526	0.0328869	k__Bacteria	p__Firmicutes	c__Negativicutes	o__Selenomonadales	f__Selenomonadaceae	g__Selenomonas	s__Selenomonas noxia
1.43308	-2.53482	0.819454	-3.0933	0.00197944	0.0334235	k__Bacteria	p__Firmicutes	c__Bacilli	o__Lactobacillales	f__Streptococcaceae	g__Streptococcus	s__Streptococcus sp. HMSC062D07
5.6998	-3.12514	1.01188	-3.08844	0.00201208	0.0335473	k__Bacteria	p__Firmicutes	c__Bacilli	o__Lactobacillales	f__Streptococcaceae	g__Streptococcus	s__Streptococcus sp. HMSC065H07
263.716	-0.974228	0.31536	-3.08926	0.00200659	0.0335473	k__Bacteria	p__Actinobacteria	c__Actinobacteria	o__Actinobacteria__uc	f__Actinobacteria__uc	g__Actinobacteria__uc	s__Actinobacteria__uc2
138.033	1.32473	0.429585	3.08374	0.00204414	0.0338688	k__Bacteria	p__Bacteroidetes	c__Bacteroidia	o__Bacteroidales	f__Bacteroidales__na	g__Bacteroidales__na	s__Bacteroidales bacterium 55_9
33.3801	-2.54733	0.827358	-3.07888	0.00207783	0.0342132	k__Bacteria	p__Firmicutes	c__Bacilli	o__Lactobacillales	f__Leuconostocaceae	g__Leuconostoc	s__Leuconostoc mesenteroides
3.5562	-2.61112	0.851425	-3.06676	0.00216393	0.0354109	k__Bacteria	p__Firmicutes	c__Bacilli	o__Lactobacillales	f__Streptococcaceae	g__Streptococcus	s__Streptococcus sp. HMSC078D09
44.4527	-1.87771	0.613834	-3.05899	0.00222085	0.0361195	k__Bacteria	p__Firmicutes	c__Firmicutes__na	o__Firmicutes__na	f__Firmicutes__na	g__Firmicutes__na	s__Firmicutes bacterium CAG:449
4.70711	-3.0757	1.00765	-3.05235	0.00227056	0.0367028	k__Bacteria	p__Proteobacteria	c__Gammaproteobacteria	o__Pasteurellales	f__Pasteurellaceae	g__Haemophilus	s__Haemophilus sp. CCUG 60358
19.601	-0.771096	0.253537	-3.04136	0.00235513	0.0378391	k__Bacteria	p__Firmicutes	c__Clostridia	o__Clostridiales	f__Lachnospiraceae	g__Lachnospiraceae__na	s__Lachnospiraceae bacterium MC2017
128.548	1.76191	0.582628	3.02407	0.002494	0.0398289	k__Bacteria	p__Firmicutes	c__Clostridia	o__Clostridiales	f__Clostridiaceae	g__Clostridium	s__Clostridium celatum
67.7228	-0.795843	0.26362	-3.0189	0.00253693	0.0402719	k__Bacteria	p__Firmicutes	c__Bacilli	o__Lactobacillales	f__Streptococcaceae	g__Streptococcus	s__Streptococcus agalactiae
15.8476	-0.987712	0.327517	-3.01576	0.0025634	0.0402758	k__Bacteria	p__Firmicutes	c__Clostridia	o__Clostridiales	f__Clostridiales__na	g__Clostridiales__na	s__Clostridiales bacterium VE202-14
1277.93	1.25384	0.415831	3.01526	0.00256756	0.0402758	k__Bacteria	p__Bacteroidetes	c__Bacteroidia	o__Bacteroidales	f__Odoribacteraceae	g__Butyricimonas	s__Butyricimonas virosa
119.945	1.25047	0.418624	2.9871	0.00281633	0.0439182	k__Bacteria	p__Firmicutes	c__Clostridia	o__Clostridiales	f__Ruminococcaceae	g__Ruminococcus	s__Ruminococcus sp. CAG:724
24.809	-1.37039	0.459164	-2.98453	0.0028401	0.0440299	k__Bacteria	p__Firmicutes	c__Bacilli	o__Lactobacillales	f__Streptococcaceae	g__Streptococcaceae__uc	s__Streptococcaceae__uc
25.2775	0.846361	0.286749	2.95157	0.0031616	0.0487291	k__Bacteria	p__Firmicutes	c__Erysipelotrichia	o__Erysipelotrichales	f__Erysipelotrichaceae	g__Erysipelotrichaceae__na	s__Erysipelotrichaceae bacterium 5_2_54FAA
9.45481	-2.37655	0.813511	-2.92135	0.00348514	0.0530983	k__Bacteria	p__Firmicutes	c__Bacilli	o__Lactobacillales	f__Streptococcaceae	g__Streptococcus	s__Streptococcus sp. A12
2.37344	-1.79648	0.614749	-2.9223	0.00347459	0.0530983	k__Bacteria	p__Firmicutes	c__Bacilli	o__Lactobacillales	f__Streptococcaceae	g__Streptococcus	s__Streptococcus sp. DD10
3.59937	-3.64269	1.24929	-2.9158	0.00354773	0.0536594	k__Bacteria	p__Firmicutes	c__Bacilli	o__Lactobacillales	f__Lactobacillaceae	g__Lactobacillus	s__Lactobacillus animalis
32.8016	-0.697073	0.239173	-2.91451	0.00356245	0.0536594	k__Bacteria	p__Firmicutes	c__Clostridia	o__Clostridiales	f__Clostridiales__na	g__Clostridiales__na	s__Clostridiales bacterium VE202-09
9.07953	-1.03047	0.354741	-2.90486	0.00367412	0.0550288	k__Bacteria	p__Firmicutes	c__Negativicutes	o__Veillonellales	f__Veillonellaceae	g__Veillonella	s__Veillonella montpellierensis
1114.06	2.23827	0.775371	2.88671	0.00389289	0.0579778	k__Bacteria	p__Firmicutes	c__Negativicutes	o__Acidaminococcales	f__Acidaminococcaceae	g__Phascolarctobacterium	s__Phascolarctobacterium sp. CAG:266
15.9692	-2.05319	0.71181	-2.88446	0.00392082	0.0580676	k__Bacteria	p__Firmicutes	c__Bacilli	o__Lactobacillales	f__Leuconostocaceae	g__Leuconostoc	s__Leuconostoc__uc
3.8471	1.67226	0.580803	2.87923	0.00398653	0.0587127	k__Bacteria	p__Spirochaetes	c__Spirochaetia	o__Brachyspirales	f__Brachyspiraceae	g__Brachyspira	s__Brachyspira hampsonii
18.8171	-1.07351	0.373304	-2.8757	0.00403135	0.0590447	k__Bacteria	p__Firmicutes	c__Bacilli	o__Lactobacillales	f__Streptococcaceae	g__Streptococcus	s__Streptococcus equi
3.06656	-2.82669	0.986499	-2.86537	0.00416522	0.0598311	k__Bacteria	p__Firmicutes	c__Bacilli	o__Lactobacillales	f__Leuconostocaceae	g__Leuconostoc	s__Leuconostoc citreum
2.74041	-2.45039	0.853985	-2.86936	0.00411305	0.0598311	k__Bacteria	p__Firmicutes	c__Bacilli	o__Lactobacillales	f__Streptococcaceae	g__Streptococcus	s__Streptococcus sp. HMSC076C09
5.59336	-1.92253	0.670405	-2.86771	0.0041345	0.0598311	k__Bacteria	p__Firmicutes	c__Bacilli	o__Lactobacillales	f__Streptococcaceae	g__Streptococcus	s__Streptococcus sp. HMSC072G04
13.026	1.35284	0.472261	2.8646	0.00417531	0.0598311	k__Bacteria	p__Bacteroidetes	c__Bacteroidia	o__Bacteroidales	f__Bacteroidaceae	g__Bacteroides	s__Bacteroides fragilis CAG:47
301.521	-1.17384	0.411755	-2.85083	0.00436058	0.06215	k__Bacteria	p__Bacteroidetes	c__Bacteroidia	o__Bacteroidales	f__Rikenellaceae	g__Alistipes	s__Alistipes timonensis
429.952	1.81348	0.63771	2.84374	0.00445868	0.0632083	k__Bacteria	p__Actinobacteria	c__Coriobacteriia	o__Eggerthellales	f__Eggerthellaceae	g__Eggerthella	s__Eggerthella sp. CAG:298
956.884	2.29648	0.808537	2.8403	0.00450717	0.0635559	k__Bacteria	p__Verrucomicrobia	c__Verrucomicrobiae	o__Verrucomicrobiales	f__Akkermansiaceae	g__Akkermansia	s__Akkermansia muciniphila
86.9611	1.11008	0.391997	2.83187	0.00462768	0.06491	k__Bacteria	p__Bacteroidetes	c__Bacteroidia	o__Bacteroidales	f__Bacteroidaceae	g__Bacteroides	s__Bacteroides sp. 1_1_14
7.82514	-1.06151	0.375092	-2.82999	0.00465491	0.0649482	k__Bacteria	p__Actinobacteria	c__Actinobacteria	o__Bifidobacteriales	f__Bifidobacteriaceae	g__Alloscardovia	s__Alloscardovia omnicolens
3.93848	-1.52247	0.538615	-2.82663	0.00470402	0.0649498	k__Bacteria	p__Firmicutes	c__Bacilli	o__Lactobacillales	f__Streptococcaceae	g__Streptococcus	s__Streptococcus orisasini
2.71531	1.2047	0.426056	2.82756	0.00469036	0.0649498	k__Bacteria	p__Firmicutes	c__Clostridia	o__Clostridiales	f__Lachnospiraceae	g__Butyrivibrio	s__Butyrivibrio sp. XBB1001
1047.33	1.71537	0.608827	2.81751	0.00483977	0.0664778	k__Bacteria	p__Firmicutes	c__Clostridia	o__Clostridiales	f__Lachnospiraceae	g__Roseburia	s__Roseburia sp. CAG:309
29.5611	2.08992	0.743723	2.81008	0.00495296	0.067682	k__Bacteria	p__Bacteria__na	c__Bacteria__na	o__Bacteria__na	f__Bacteria__na	g__Bacteria__na	s__uncultured bacterium 3e18
1309.86	-0.818581	0.291846	-2.80484	0.00503423	0.0684397	k__Bacteria	p__Firmicutes	c__Clostridia	o__Clostridiales	f__Clostridiales__na	g__Clostridiales__na	s__Clostridiales bacterium KLE1615
1011.96	-1.87631	0.669721	-2.80163	0.0050845	0.0687705	k__Bacteria	p__Actinobacteria	c__Actinobacteria	o__Bifidobacteriales	f__Bifidobacteriaceae	g__Bifidobacterium	s__Bifidobacterium bifidum
4.34289	-2.25499	0.809096	-2.78705	0.00531902	0.0710655	k__Bacteria	p__Firmicutes	c__Bacilli	o__Lactobacillales	f__Enterococcaceae	g__Enterococcus	s__Enterococcus durans
4.96574	-1.67071	0.59918	-2.78832	0.00529824	0.0710655	k__Bacteria	p__Firmicutes	c__Erysipelotrichia	o__Erysipelotrichales	f__Erysipelotrichaceae	g__Erysipelotrichaceae__na	s__Erysipelotrichaceae bacterium CAG:64
13.8002	-0.625348	0.224453	-2.7861	0.00533461	0.0710655	k__Bacteria	p__Firmicutes	c__Clostridia	o__Clostridiales	f__Clostridiaceae	g__Clostridium	s__Clostridium sp. 12(A)
31.7452	-1.44645	0.520526	-2.77882	0.00545567	0.0723149	k__Bacteria	p__Firmicutes	c__Clostridia	o__Clostridiales	f__Lachnospiraceae	g__Lachnospiraceae__na	s__Lachnospiraceae bacterium CAG:364
0.871442	-2.89479	1.04359	-2.77388	0.00553929	0.0723382	k__Bacteria	p__Proteobacteria	c__Gammaproteobacteria	o__Pasteurellales	f__Pasteurellaceae	g__Haemophilus	s__Haemophilus parahaemolyticus
0.849772	-1.90077	0.684911	-2.77521	0.00551664	0.0723382	k__Bacteria	p__Firmicutes	c__Bacilli	o__Bacillales	f__Bacillales__na	g__Gemella	s__Gemella asaccharolytica
255.164	-1.24259	0.447804	-2.77485	0.00552269	0.0723382	k__Bacteria	p__Bacteroidetes	c__Bacteroidia	o__Bacteroidales	f__Bacteroidaceae	g__Bacteroides	s__Bacteroides sp. Marseille-P2653
3.11551	-2.1636	0.78599	-2.7527	0.00591055	0.0764161	k__Bacteria	p__Firmicutes	c__Bacilli	o__Lactobacillales	f__Streptococcaceae	g__Streptococcus	s__Streptococcus timonensis
2.83278	-1.72024	0.62557	-2.74988	0.00596171	0.0764161	k__Bacteria	p__Firmicutes	c__Bacilli	o__Lactobacillales	f__Carnobacteriaceae	g__Granulicatella	s__Granulicatella adiacens
479.098	1.16455	0.423094	2.75246	0.00591495	0.0764161	k__Bacteria	p__Bacteroidetes	c__Bacteroidia	o__Bacteroidales	f__Porphyromonadaceae	g__Parabacteroides	s__Parabacteroides sp. SN4
6.7104	1.59297	0.579347	2.7496	0.00596686	0.0764161	k__Bacteria	p__Spirochaetes	c__Spirochaetia	o__Brachyspirales	f__Brachyspiraceae	g__Brachyspira	s__Brachyspira pilosicoli
6.3833	-2.20411	0.807112	-2.73086	0.00631695	0.0801255	k__Bacteria	p__Firmicutes	c__Bacilli	o__Lactobacillales	f__Streptococcaceae	g__Streptococcus	s__Streptococcus sp. HMSC065C01
169.203	-1.13705	0.416343	-2.73103	0.00631369	0.0801255	k__Bacteria	p__Firmicutes	c__Clostridia	o__Clostridiales	f__Lachnospiraceae	g__Lachnospiraceae__na	s__Lachnospiraceae bacterium 1_4_56FAA
15.7654	-1.62663	0.596369	-2.72755	0.00638057	0.0805471	k__Bacteria	p__Bacteroidetes	c__Bacteroidia	o__Bacteroidales	f__Porphyromonadaceae	g__Parabacteroides	s__Parabacteroides sp. D25
91.9965	1.07568	0.395245	2.72154	0.00649786	0.0816389	k__Bacteria	p__Actinobacteria	c__Coriobacteriia	o__Coriobacteriales	f__Atopobiaceae	g__Olsenella	s__Olsenella sp. Marseille-P2912
23.2706	-2.10622	0.774924	-2.71796	0.00656851	0.0821373	k__Bacteria	p__Firmicutes	c__Bacilli	o__Lactobacillales	f__Streptococcaceae	g__Streptococcus	s__Streptococcus sp. ACS2
240.064	0.671828	0.248356	2.7051	0.00682835	0.0841952	k__Bacteria	p__Firmicutes	c__Clostridia	o__Clostridiales	f__Clostridiaceae	g__Massilioclostridium	s__Massilioclostridium coli
1642.22	1.70644	0.630609	2.70602	0.00680952	0.0841952	k__Bacteria	p__Firmicutes	c__Clostridia	o__Clostridiales	f__Clostridiaceae	g__Clostridium	s__Clostridium sp. CAG:226
9152.9	1.7564	0.64928	2.70515	0.00682743	0.0841952	k__Bacteria	p__Bacteroidetes	c__Bacteroidia	o__Bacteroidales	f__Bacteroidaceae	g__Bacteroides	s__Bacteroides plebeius
8.95315	-1.97647	0.73264	-2.69774	0.00698116	0.0856808	k__Bacteria	p__Firmicutes	c__Bacilli	o__Lactobacillales	f__Streptococcaceae	g__Streptococcus	s__Streptococcus sp. 400_SSPC
3530.06	1.82467	0.678161	2.69061	0.00713215	0.0871306	k__Bacteria	p__Firmicutes	c__Clostridia	o__Clostridiales	f__Lachnospiraceae	g__Butyrivibrio	s__Butyrivibrio__uc
20.6806	-0.620831	0.23142	-2.6827	0.00730302	0.0881958	k__Bacteria	p__Firmicutes	c__Clostridia	o__Clostridiales	f__Lachnospiraceae	g__Oribacterium	s__Oribacterium sinus
47.8007	1.43782	0.536108	2.68196	0.00731915	0.0881958	k__Bacteria	p__Firmicutes	c__Clostridia	o__Clostridiales	f__Clostridiales__na	g__Clostridiales__na	s__Clostridiales bacterium VE202-26
346.761	1.89455	0.705909	2.68384	0.00727816	0.0881958	k__Bacteria	p__Bacteroidetes	c__Bacteroidia	o__Bacteroidales	f__Prevotellaceae	g__Prevotella	s__Prevotella sp. S7-1-8
4.96057	-1.17372	0.438055	-2.67938	0.00737578	0.088476	k__Bacteria	p__Actinobacteria	c__Actinobacteria	o__Actinomycetales	f__Actinomycetaceae	g__Actinomyces	s__Actinomyces sp. HPA0247
4.98576	0.707764	0.264694	2.6739	0.00749755	0.0895316	k__Bacteria	p__Firmicutes	c__Clostridia	o__Clostridiales	f__Eubacteriaceae	g__Acetobacterium	s__Acetobacterium woodii
8.49428	-2.23677	0.83766	-2.67026	0.0075793	0.0896996	k__Bacteria	p__Firmicutes	c__Bacilli	o__Lactobacillales	f__Streptococcaceae	g__Streptococcus	s__Streptococcus sp. HMSC072D03
3.20121	-1.26779	0.474646	-2.67101	0.00756226	0.0896996	k__Bacteria	p__Proteobacteria	c__Betaproteobacteria	o__Neisseriales	f__Neisseriaceae	g__Neisseria	s__Neisseria__uc
5781.25	1.96928	0.742818	2.6511	0.00802307	0.0945296	k__Bacteria	p__Firmicutes	c__Clostridia	o__Clostridiales	f__Ruminococcaceae	g__Ruminococcus	s__Ruminococcus sp. CAG:177
28.9869	-1.32267	0.499703	-2.64691	0.00812309	0.0952846	k__Bacteria	p__Actinobacteria	c__Actinobacteria	o__Micrococcales	f__Micrococcaceae	g__Rothia	s__Rothia__uc
4.80195	-4.03555	1.52602	-2.64449	0.00818135	0.0955452	k__Bacteria	p__Firmicutes	c__Bacilli	o__Lactobacillales	f__Leuconostocaceae	g__Weissella	s__Weissella cibaria
12.7583	-1.92551	0.728647	-2.64258	0.00822777	0.0956658	k__Bacteria	p__Proteobacteria	c__Gammaproteobacteria	o__Pasteurellales	f__Pasteurellaceae	g__Haemophilus	s__Haemophilus influenzae
10.6046	-2.32323	0.881636	-2.63513	0.00841039	0.0973622	k__Bacteria	p__Firmicutes	c__Bacilli	o__Lactobacillales	f__Streptococcaceae	g__Streptococcus	s__Streptococcus sp. HMSC10E12
64.7516	-1.13223	0.430357	-2.63091	0.00851564	0.098152	k__Bacteria	p__Firmicutes	c__Clostridia	o__Clostridiales	f__Clostridiaceae	g__Clostridium	s__Clostridium sp. 44_14
3.35484	1.03324	0.393163	2.62803	0.00858821	0.0985599	k__Bacteria	p__Bacteroidetes	c__Cytophagia	o__Cytophagales	f__Flammeovirgaceae	g__Flammeovirga	s__Flammeovirga yaeyamensis
15.9785	-1.38254	0.527692	-2.61998	0.00879351	0.100481	k__Bacteria	p__Firmicutes	c__Clostridia	o__Clostridiales	f__Peptostreptococcaceae	g__Filifactor	s__Filifactor alocis
38.4049	-0.644631	0.247361	-2.60604	0.00915968	0.104216	k__Bacteria	p__Firmicutes	c__Clostridia	o__Clostridiales	f__Lachnospiraceae	g__Acetitomaculum	s__Acetitomaculum ruminis
2.26417	-1.1817	0.453818	-2.60391	0.00921663	0.104416	k__Bacteria	p__Firmicutes	c__Clostridia	o__Clostridiales	f__Lachnospiraceae	g__Butyrivibrio	s__Butyrivibrio sp. FC2001
26.2096	-1.11794	0.429692	-2.60172	0.00927565	0.104637	k__Bacteria	p__Actinobacteria	c__Coriobacteriia	o__Coriobacteriales	f__Atopobiaceae	g__Olsenella	s__Olsenella sp. KH3B4
3.73788	-2.04605	0.788094	-2.5962	0.00942623	0.105885	k__Bacteria	p__Proteobacteria	c__Gammaproteobacteria	o__Pasteurellales	f__Pasteurellaceae	g__Haemophilus	s__Haemophilus haemolyticus
333.711	1.0496	0.405159	2.59058	0.00958157	0.107176	k__Bacteria	p__Bacteroidetes	c__Bacteroidia	o__Bacteroidales	f__Bacteroidaceae	g__Bacteroides	s__Bacteroides sp. Marseille-P3208T
1431.48	-1.05822	0.40921	-2.586	0.00970965	0.108152	k__Bacteria	p__Bacteroidetes	c__Bacteroidia	o__Bacteroidales	f__Bacteroidaceae	g__Bacteroides	s__Bacteroides xylanisolvens
5.59286	1.25673	0.486849	2.58135	0.00984146	0.109162	k__Bacteria	p__Firmicutes	c__Negativicutes	o__Selenomonadales	f__Selenomonadaceae	g__Selenomonas	s__Selenomonas sp. AE3005
2050.9	-1.34468	0.522255	-2.57476	0.010031	0.110801	k__Bacteria	p__Firmicutes	c__Clostridia	o__Clostridiales	f__Lachnospiraceae	g__Blautia	s__Blautia sp. CAG:237
9.07131	-1.14647	0.446043	-2.57031	0.0101608	0.111306	k__Bacteria	p__Firmicutes	c__Bacilli	o__Lactobacillales	f__Enterococcaceae	g__Enterococcus	s__Enterococcus hirae
12.8408	-0.579985	0.225645	-2.57035	0.0101597	0.111306	k__Bacteria	p__Firmicutes	c__Clostridia	o__Clostridiales	f__Lachnospiraceae	g__Robinsoniella	s__Robinsoniella peoriensis
14.831	1.00756	0.392434	2.56748	0.0102441	0.111758	k__Bacteria	p__Bacteroidetes	c__Bacteroidia	o__Bacteroidales	f__Porphyromonadaceae	g__Dysgonomonas	s__Dysgonomonas sp. BGC7
12.1732	0.963786	0.375647	2.56567	0.0102977	0.111882	k__Bacteria	p__Bacteroidetes	c__Bacteroidia	o__Bacteroidales	f__Porphyromonadaceae	g__Dysgonomonas	s__Dysgonomonas capnocytophagoides
7.74074	-0.539445	0.210967	-2.55701	0.0105575	0.113773	k__Bacteria	p__Firmicutes	c__Clostridia	o__Clostridiales	f__Lachnospiraceae	g__Lachnoclostridium	s__[Clostridium] sphenoides
119.431	1.39695	0.546259	2.55731	0.0105486	0.113773	k__Bacteria	p__Firmicutes	c__Clostridia	o__Clostridiales	f__Clostridiaceae	g__Clostridium	s__Clostridium sp. CAG:557
79.3529	-1.14041	0.447039	-2.55103	0.0107405	0.115102	k__Bacteria	p__Bacteroidetes	c__Bacteroidia	o__Bacteroidales	f__Bacteroidaceae	g__Bacteroides	s__Bacteroides ovatus CAG:22
18.5469	-0.779893	0.305991	-2.54874	0.0108111	0.115102	k__Bacteria	p__Firmicutes	c__Clostridia	o__Clostridiales	f__Ruminococcaceae	g__Drancourtella	s__Drancourtella massiliensis
37.4958	1.0301	0.404055	2.54941	0.0107905	0.115102	k__Bacteria	p__Bacteroidetes	c__Bacteroidia	o__Bacteroidales	f__Bacteroidaceae	g__Bacteroides	s__Bacteroides sp. 2_1_16
5.64105	-1.15324	0.452812	-2.54684	0.0108703	0.115268	k__Bacteria	p__Actinobacteria	c__Actinobacteria	o__Bifidobacteriales	f__Bifidobacteriaceae	g__Bifidobacterium	s__Bifidobacterium callitrichos
35.4174	-0.72129	0.283423	-2.54492	0.0109302	0.115442	k__Bacteria	p__Firmicutes	c__Clostridia	o__Clostridiales	f__Clostridiaceae	g__Clostridium	s__Clostridium sp. D5
340.939	1.42895	0.562644	2.53971	0.0110945	0.116712	k__Bacteria	p__Bacteroidetes	c__Bacteroidia	o__Bacteroidales	f__Bacteroidaceae	g__Bacteroides	s__Bacteroides sp. CAG:1076
1.8657	-2.6984	1.06414	-2.53575	0.0112205	0.117109	k__Bacteria	p__Proteobacteria	c__Gammaproteobacteria	o__Pasteurellales	f__Pasteurellaceae	g__Haemophilus	s__Haemophilus sp. HMSC073C03
1200.6	-1.4199	0.559909	-2.53595	0.0112142	0.117109	k__Bacteria	p__Firmicutes	c__Clostridia	o__Clostridiales	f__Lachnospiraceae	g__Roseburia	s__Roseburia sp. CAG:471
1.8371	1.43001	0.564539	2.53306	0.0113071	0.117549	k__Bacteria	p__Fibrobacteres	c__Fibrobacteria	o__Fibrobacterales	f__Fibrobacteraceae	g__Fibrobacter	s__Fibrobacter sp. UWH9
3.32947	-1.06661	0.421339	-2.53147	0.0113584	0.117622	k__Bacteria	p__Actinobacteria	c__Actinobacteria	o__Bifidobacteriales	f__Bifidobacteriaceae	g__Scardovia	s__Scardovia inopinata
1.86932	-1.26094	0.501263	-2.51552	0.0118857	0.122603	k__Bacteria	p__Actinobacteria	c__Actinobacteria	o__Bifidobacteriales	f__Bifidobacteriaceae	g__Bifidobacterium	s__Bifidobacterium choerinum
1188.3	-1.49437	0.59454	-2.51349	0.0119545	0.122834	k__Bacteria	p__Bacteroidetes	c__Bacteroidia	o__Bacteroidales	f__Rikenellaceae	g__Alistipes	s__Alistipes ihumii
57.1257	-0.509462	0.202836	-2.51169	0.0120155	0.122985	k__Bacteria	p__Firmicutes	c__Clostridia	o__Clostridiales	f__Lachnospiraceae	g__Lachnoclostridium	s__Lachnoclostridium sp. YL32
524.832	1.47734	0.588987	2.50828	0.0121321	0.123701	k__Bacteria	p__Firmicutes	c__Clostridia	o__Clostridiales	f__Lachnospiraceae	g__Dorea	s__Dorea sp. CAG:317
6.37557	1.18139	0.47202	2.50284	0.0123201	0.125136	k__Bacteria	p__Firmicutes	c__Clostridia	o__Clostridiales	f__Clostridiaceae	g__Clostridium	s__Clostridium chauvoei
8.77224	-2.30928	0.925198	-2.49599	0.0125608	0.126634	k__Bacteria	p__Firmicutes	c__Bacilli	o__Lactobacillales	f__Streptococcaceae	g__Streptococcus	s__Streptococcus sp. CCH8-H5
902.875	-0.556573	0.222993	-2.49592	0.0125631	0.126634	k__Bacteria	p__Firmicutes	c__Clostridia	o__Clostridiales	f__Lachnospiraceae	g__Lachnoclostridium	s__[Clostridium] clostridioforme
1906.17	1.57891	0.63327	2.49326	0.0126575	0.127102	k__Bacteria	p__Bacteroidetes	c__Bacteroidia	o__Bacteroidales	f__Bacteroidaceae	g__Bacteroides	s__Bacteroides sp. CAG:144
537.986	-0.65805	0.264378	-2.48904	0.0128087	0.127888	k__Bacteria	p__Firmicutes	c__Clostridia	o__Clostridiales	f__Lachnospiraceae	g__Blautia	s__Blautia massiliensis
34.981	0.914855	0.367649	2.48839	0.0128322	0.127888	k__Bacteria	p__Firmicutes	c__Erysipelotrichia	o__Erysipelotrichales	f__Erysipelotrichaceae	g__Allobaculum	s__Allobaculum stercoricanis
20.9433	0.833321	0.335923	2.48069	0.0131127	0.130194	k__Bacteria	p__Bacteroidetes	c__Bacteroidia	o__Bacteroidales	f__Porphyromonadaceae	g__Porphyromonas	s__Porphyromonas gingivalis
4.72302	-1.33866	0.540235	-2.47792	0.0132151	0.130721	k__Bacteria	p__Actinobacteria	c__Actinobacteria	o__Bifidobacteriales	f__Bifidobacteriaceae	g__Alloscardovia	s__Alloscardovia__uc
21.0529	-1.107	0.44736	-2.47453	0.0133413	0.131479	k__Bacteria	p__Firmicutes	c__Negativicutes	o__Acidaminococcales	f__Acidaminococcaceae	g__Acidaminococcus	s__Acidaminococcus timonensis
1.81718	1.08321	0.438158	2.47219	0.0134287	0.13185	k__Bacteria	p__Firmicutes	c__Clostridia	o__Clostridiales	f__Clostridiaceae	g__Clostridium	s__Clostridium sp. mt5
338.643	-1.64727	0.667255	-2.46873	0.0135593	0.132641	k__Bacteria	p__Firmicutes	c__Negativicutes	o__Acidaminococcales	f__Acidaminococcaceae	g__Acidaminococcus	s__Acidaminococcus fermentans
3.3627	-2.91069	1.18303	-2.46036	0.0138796	0.135275	k__Bacteria	p__Proteobacteria	c__Gammaproteobacteria	o__Enterobacterales	f__Enterobacteriaceae	g__Enterobacter	s__Enterobacter asburiae
72.4318	-1.81245	0.73802	-2.45582	0.0140563	0.135997	k__Bacteria	p__Bacteroidetes	c__Bacteroidia	o__Bacteroidales	f__Odoribacteraceae	g__Odoribacter	s__Odoribacter laneus CAG:561
87.726	-0.347326	0.141407	-2.45622	0.0140407	0.135997	k__Bacteria	p__Firmicutes	c__Clostridia	o__Clostridiales	f__Lachnospiraceae	g__Lachnospiraceae__na	s__Lachnospiraceae bacterium A2
5.1203	-1.21421	0.495336	-2.45128	0.0142351	0.136703	k__Bacteria	p__Actinobacteria	c__Actinobacteria	o__Actinomycetales	f__Actinomycetaceae	g__Actinomyces	s__Actinomyces sp. ICM54
8.43275	0.697458	0.284578	2.45085	0.014252	0.136703	k__Bacteria	p__Firmicutes	c__Clostridia	o__Clostridiales	f__Peptostreptococcaceae	g__Peptostreptococcaceae__na	s__Peptostreptococcaceae bacterium oral taxon 113
2.74002	0.878047	0.35838	2.45004	0.0142839	0.136703	k__Bacteria	p__Firmicutes	c__Clostridia	o__Clostridiales	f__Clostridiaceae	g__Clostridium	s__Clostridium lundense
6421.79	-0.576927	0.236083	-2.44375	0.0145357	0.138612	k__Bacteria	p__Firmicutes	c__Clostridia	o__Clostridiales	f__Lachnospiraceae	g__Blautia	s__Blautia obeum
6.36025	0.918793	0.376995	2.43715	0.0148036	0.140661	k__Bacteria	p__Bacteroidetes	c__Bacteroidetes__na	o__Bacteroidetes__na	f__Bacteroidetes__na	g__Bacteroidetes__na	s__Bacteroidetes bacterium oral taxon 272
10.1263	-1.81128	0.745333	-2.43016	0.0150922	0.142889	k__Bacteria	p__Firmicutes	c__Bacilli	o__Lactobacillales	f__Streptococcaceae	g__Streptococcus	s__Streptococcus sp. 1171_SSPC
1.56589	1.59229	0.655567	2.42887	0.015146	0.142889	k__Bacteria	p__Bacteroidetes	c__Flavobacteriia	o__Flavobacteriales	f__Flavobacteriaceae	g__Elizabethkingia	s__Elizabethkingia__uc
3.09332	0.848394	0.349697	2.42609	0.0152626	0.143479	k__Bacteria	p__Firmicutes	c__Clostridia	o__Clostridiales	f__Clostridiales__na	g__Clostridiales__na	s__Clostridiales bacterium GWB2_37_7
54.4286	-0.687046	0.283875	-2.42024	0.0155104	0.145294	k__Bacteria	p__Firmicutes	c__Clostridia	o__Clostridiales	f__Christensenellaceae	g__Christensenella	s__Christensenella minuta
111.608	-1.1321	0.469368	-2.41197	0.0158665	0.148106	k__Bacteria	p__Bacteroidetes	c__Bacteroidia	o__Bacteroidales	f__Bacteroidaceae	g__Bacteroides	s__Bacteroides intestinalis CAG:315
23.4282	1.18096	0.49249	2.39793	0.0164881	0.153368	k__Bacteria	p__Proteobacteria	c__Gammaproteobacteria	o__Aeromonadales	f__Succinivibrionaceae	g__Succinatimonas	s__Succinatimonas hippei
31.4083	-0.660142	0.275688	-2.39453	0.0166418	0.154256	k__Bacteria	p__Firmicutes	c__Clostridia	o__Clostridiales	f__Clostridiaceae	g__Clostridium	s__Clostridium sp. FS41
8.31128	1.17329	0.490569	2.39168	0.0167714	0.154916	k__Bacteria	p__Actinobacteria	c__Actinobacteria	o__Propionibacteriales	f__Propionibacteriaceae	g__Pseudopropionibacterium	s__Pseudopropionibacterium propionicum
2.89423	-1.20839	0.506667	-2.38498	0.01708	0.157183	k__Bacteria	p__Actinobacteria	c__Actinobacteria	o__Bifidobacteriales	f__Bifidobacteriaceae	g__Gardnerella	s__Gardnerella__uc
10.6447	1.15651	0.485158	2.38379	0.0171354	0.157183	k__Bacteria	p__Firmicutes	c__Negativicutes	o__Selenomonadales	f__Selenomonadaceae	g__Anaerovibrio	s__Anaerovibrio sp. JC8
2.33949	-2.10494	0.884493	-2.37983	0.0173208	0.158336	k__Bacteria	p__Firmicutes	c__Bacilli	o__Lactobacillales	f__Streptococcaceae	g__Streptococcus	s__Streptococcus sp. HPH0090
7.30603	-0.772176	0.326012	-2.36855	0.0178578	0.162684	k__Bacteria	p__Firmicutes	c__Clostridia	o__Clostridiales	f__Clostridiales__na	g__Clostridiales__na	s__Clostridiales bacterium VE202-08
1.23977	-1.91614	0.810748	-2.36342	0.0181073	0.164392	k__Bacteria	p__Firmicutes	c__Bacilli	o__Lactobacillales	f__Streptococcaceae	g__Streptococcus	s__Streptococcus sp. HMSC067H01
624.683	-1.20849	0.51403	-2.35101	0.0187224	0.16882	k__Bacteria	p__Bacteroidetes	c__Bacteroidia	o__Bacteroidales	f__Bacteroidaceae	g__Bacteroides	s__Bacteroides salyersiae
3.27292	0.791439	0.336524	2.3518	0.0186826	0.16882	k__Bacteria	p__Firmicutes	c__Bacilli	o__Bacillales	f__Paenibacillaceae	g__Paenibacillus	s__Paenibacillus selenitireducens
3558.2	-0.656491	0.279439	-2.34932	0.0188077	0.169014	k__Bacteria	p__Firmicutes	c__Clostridia	o__Clostridiales	f__Lachnospiraceae	g__Blautia	s__Blautia wexlerae
1.0702	-2.49652	1.06347	-2.34753	0.0188983	0.169255	k__Bacteria	p__Firmicutes	c__Bacilli	o__Lactobacillales	f__Streptococcaceae	g__Streptococcus	s__Streptococcus sp. 2_1_36FAA
297.495	-0.9574	0.408156	-2.34567	0.0189927	0.169527	k__Bacteria	p__Firmicutes	c__Clostridia	o__Clostridiales	f__Lachnospiraceae	g__Tyzzerella	s__Tyzzerella sp. Marseille-P3062
32.7209	2.04846	0.875374	2.3401	0.0192787	0.171503	k__Bacteria	p__Firmicutes	c__Firmicutes__na	o__Firmicutes__na	f__Firmicutes__na	g__Firmicutes__na	s__Firmicutes bacterium CAG:552
68.7351	-1.80023	0.771611	-2.33308	0.0196439	0.17169	k__Bacteria	p__Firmicutes	c__Bacilli	o__Lactobacillales	f__Streptococcaceae	g__Streptococcus	s__Streptococcus vestibularis
5.08207	-1.01797	0.436812	-2.33045	0.0197824	0.17169	k__Bacteria	p__Actinobacteria	c__Actinobacteria	o__Micrococcales	f__Promicromonosporaceae	g__Isoptericola	s__Isoptericola variabilis
139.993	0.641483	0.274764	2.33467	0.0195609	0.17169	k__Bacteria	p__Firmicutes	c__Clostridia	o__Clostridiales	f__Clostridiaceae	g__Clostridium	s__Clostridium sp. CAG:1013
214.095	0.938209	0.402675	2.32994	0.0198091	0.17169	k__Bacteria	p__Bacteroidetes	c__Bacteroidia	o__Bacteroidales	f__Bacteroidaceae	g__Bacteroides	s__Bacteroides sp. Marseille-P3108
14.7213	1.19109	0.511335	2.32937	0.0198395	0.17169	k__Bacteria	p__Firmicutes	c__Clostridia	o__Clostridiales	f__Peptostreptococcaceae	g__Romboutsia	s__[Clostridium] dakarense
212.973	1.27572	0.546324	2.33509	0.0195387	0.17169	k__Bacteria	p__Proteobacteria	c__Deltaproteobacteria	o__Desulfovibrionales	f__Desulfovibrionaceae	g__Mailhella	s__Mailhella massiliensis
1.41865	1.28609	0.551563	2.33172	0.0197153	0.17169	k__Bacteria	p__Firmicutes	c__Bacilli	o__Bacillales	f__Paenibacillaceae	g__Paenibacillus	s__Paenibacillus dendritiformis
113.778	1.48654	0.638394	2.32855	0.0198827	0.17169	k__Bacteria	p__Firmicutes	c__Clostridia	o__Clostridiales	f__Clostridiaceae	g__Clostridium	s__Clostridium sp. CAG:265
90.5596	1.55178	0.663868	2.33748	0.0194144	0.17169	k__Bacteria	p__Firmicutes	c__Clostridia	o__Clostridiales	f__Clostridiaceae	g__Clostridium	s__Clostridium sp. 29_15
215.256	-0.732228	0.314742	-2.32644	0.0199953	0.172102	k__Bacteria	p__Bacteroidetes	c__Bacteroidia	o__Bacteroidales	f__Bacteroidaceae	g__Bacteroides	s__Bacteroides oleiciplenus
101.16	-1.45672	0.629	-2.31592	0.0205625	0.176131	k__Bacteria	p__Firmicutes	c__Bacilli	o__Lactobacillales	f__Streptococcaceae	g__Streptococcus	s__Streptococcus mutans
133.857	1.18819	0.513189	2.31531	0.0205962	0.176131	k__Bacteria	p__Firmicutes	c__Clostridia	o__Clostridiales	f__Eubacteriaceae	g__Eubacterium	s__Eubacterium sp. CAG76_36_125
1715.51	-1.4632	0.63322	-2.31073	0.0208477	0.177243	k__Bacteria	p__Actinobacteria	c__Actinobacteria	o__Bifidobacteriales	f__Bifidobacteriales__uc	g__Bifidobacteriales__uc	s__Bifidobacteriales__uc
64.1087	-0.497466	0.215611	-2.30724	0.0210414	0.177243	k__Bacteria	p__Proteobacteria	c__Epsilonproteobacteria	o__Campylobacterales	f__Campylobacteraceae	g__Campylobacter	s__Campylobacter coli
142.518	0.401054	0.173767	2.30799	0.0209994	0.177243	k__Bacteria	p__Firmicutes	c__Clostridia	o__Clostridiales	f__Clostridiaceae	g__Clostridium	s__Clostridium sp. Marseille-P3244
13.9675	1.23772	0.535938	2.30944	0.020919	0.177243	k__Bacteria	p__Firmicutes	c__Erysipelotrichia	o__Erysipelotrichales	f__Erysipelotrichaceae	g__Coprobacillus	s__Coprobacillus sp. CAG:698
3.88666	2.49453	1.08134	2.3069	0.0210606	0.177243	k__Bacteria	p__Bacteria__na	c__Bacteria__na	o__Bacteria__na	f__Bacteria__na	g__Bacteria__na	s__uncultured bacterium 2M03
2.01519	-1.85229	0.804305	-2.30297	0.0212807	0.178389	k__Bacteria	p__Firmicutes	c__Tissierellia	o__Tissierellales	f__Peptoniphilaceae	g__Peptoniphilus	s__Peptoniphilus harei
14.7654	0.728167	0.31631	2.30207	0.0213313	0.178389	k__Bacteria	p__Firmicutes	c__Clostridia	o__Clostridiales	f__Clostridiaceae	g__Clostridium	s__Clostridium bornimense
17.4648	1.86743	0.813908	2.29439	0.0217679	0.181468	k__Bacteria	p__Actinobacteria	c__Coriobacteriia	o__Coriobacteriales	f__Coriobacteriaceae	g__Collinsella	s__uncultured Collinsella sp.
0.879024	-2.10822	0.921824	-2.28701	0.0221953	0.182732	k__Bacteria	p__Firmicutes	c__Bacilli	o__Lactobacillales	f__Streptococcaceae	g__Streptococcus	s__Streptococcus sp. SK140
16.5309	-2.03632	0.889465	-2.28938	0.0220573	0.182732	k__Bacteria	p__Firmicutes	c__Bacilli	o__Lactobacillales	f__Streptococcaceae	g__Streptococcus	s__Streptococcus sp. FDAARGOS_192
2.50081	-1.09659	0.479431	-2.28728	0.0221796	0.182732	k__Bacteria	p__Actinobacteria	c__Actinobacteria	o__Micrococcales	f__Dermacoccaceae	g__Kytococcus	s__Kytococcus sedentarius
2837.66	1.34529	0.588	2.28791	0.0221425	0.182732	k__Bacteria	p__Bacteroidetes	c__Bacteroidia	o__Bacteroidales	f__Bacteroidaceae	g__Bacteroides	s__Bacteroides coprocola
1.00188	-2.84754	1.24623	-2.28492	0.0223172	0.182902	k__Bacteria	p__Proteobacteria	c__Gammaproteobacteria	o__Pasteurellales	f__Pasteurellaceae	g__Haemophilus	s__Haemophilus sp. HMSC61B11
105.675	1.23674	0.541409	2.2843	0.0223539	0.182902	k__Bacteria	p__Firmicutes	c__Firmicutes__na	o__Firmicutes__na	f__Firmicutes__na	g__Firmicutes__na	s__Firmicutes bacterium CAG:137_57_8
2.12555	-2.76484	1.2115	-2.28217	0.0224795	0.183364	k__Bacteria	p__Proteobacteria	c__Gammaproteobacteria	o__Enterobacterales	f__Enterobacteriaceae	g__Enterobacter	s__Enterobacter kobei
10.5936	0.452213	0.198565	2.27741	0.022762	0.185098	k__Bacteria	p__Firmicutes	c__Clostridia	o__Clostridiales	f__Clostridiaceae	g__Clostridium	s__Clostridium sp. CL-6
1.33999	-1.21632	0.53445	-2.27584	0.0228557	0.185292	k__Bacteria	p__Firmicutes	c__Bacilli	o__Lactobacillales	f__Streptococcaceae	g__Streptococcus	s__Streptococcus caballi
21.9568	-1.0796	0.475167	-2.27205	0.0230836	0.186102	k__Bacteria	p__Actinobacteria	c__Actinobacteria	o__Actinomycetales	f__Actinomycetaceae	g__Actinomyces	s__Actinomyces naeslundii
760.487	-0.653683	0.287743	-2.27176	0.0231008	0.186102	k__Bacteria	p__Firmicutes	c__Clostridia	o__Clostridiales	f__Lachnospiraceae	g__Blautia	s__Blautia sp. Marseille-P2398
3.37446	1.08849	0.479369	2.27068	0.0231662	0.186102	k__Bacteria	p__Bacteroidetes	c__Bacteroidetes__na	o__Bacteroidetes__na	f__Bacteroidetes__na	g__Bacteroidetes__na	s__Bacteroidetes bacterium GWF2_40_14
5.5304	1.01003	0.446562	2.26179	0.0237104	0.189898	k__Bacteria	p__Firmicutes	c__Clostridia	o__Clostridiales	f__Clostridiaceae	g__Clostridium	s__Clostridium gasigenes
167.272	-1.19715	0.529746	-2.25986	0.0238301	0.190282	k__Bacteria	p__Firmicutes	c__Bacilli	o__Lactobacillales	f__Enterococcaceae	g__Enterococcus	s__Enterococcus__uc
456.324	1.33175	0.59115	2.25281	0.0242713	0.193223	k__Bacteria	p__Bacteroidetes	c__Bacteroidia	o__Bacteroidales	f__Bacteroidaceae	g__Bacteroides	s__Bacteroides sp. CAG:443
26.3759	-1.31963	0.588696	-2.24161	0.0249864	0.19832	k__Bacteria	p__Actinobacteria	c__Actinobacteria	o__Bifidobacteriales	f__Bifidobacteriales__na	g__Bifidobacteriales__na	s__Bifidobacteriales bacterium 56_10
1.56013	-2.58917	1.15829	-2.23533	0.0253959	0.199286	k__Bacteria	p__Firmicutes	c__Bacilli	o__Lactobacillales	f__Lactobacillaceae	g__Lactobacillus	s__Lactobacillus ultunensis
4.83207	-2.09226	0.93608	-2.23513	0.0254088	0.199286	k__Bacteria	p__Proteobacteria	c__Gammaproteobacteria	o__Pasteurellales	f__Pasteurellaceae	g__Aggregatibacter	s__Aggregatibacter aphrophilus
5.77558	-1.86361	0.834092	-2.2343	0.0254637	0.199286	k__Bacteria	p__Firmicutes	c__Bacilli	o__Lactobacillales	f__Streptococcaceae	g__Streptococcus	s__Streptococcus sp. HSISS2
44.8047	0.854036	0.382391	2.23341	0.0255221	0.199286	k__Bacteria	p__Bacteroidetes	c__Bacteroidia	o__Bacteroidales	f__Rikenellaceae	g__Rikenella	s__Rikenella microfusus
12.9239	1.33592	0.598303	2.23285	0.0255592	0.199286	k__Bacteria	p__Firmicutes	c__Clostridia	o__Clostridiales	f__Clostridiaceae	g__Clostridium	s__Clostridium sp. CAG:1219
1.84312	1.61075	0.720254	2.23637	0.0253277	0.199286	k__Bacteria	p__Bacteroidetes	c__Bacteroidia	o__Bacteroidales	f__Porphyromonadaceae	g__Proteiniphilum	s__Proteiniphilum__uc
178.633	-1.79677	0.80716	-2.22603	0.0260119	0.20163	k__Bacteria	p__Firmicutes	c__Firmicutes__na	o__Firmicutes__na	f__Firmicutes__na	g__Firmicutes__na	s__Firmicutes bacterium CAG:345
1677.43	1.7185	0.771719	2.22684	0.0259578	0.20163	k__Bacteria	p__Bacteroidetes	c__Bacteroidia	o__Bacteroidales	f__Porphyromonadaceae	g__Parabacteroides	s__Parabacteroides sp. CAG:409
17.898	1.1696	0.526235	2.22257	0.0262445	0.20284	k__Bacteria	p__Tenericutes	c__Mollicutes	o__Mycoplasmatales	f__Mycoplasmataceae	g__Mycoplasma	s__Mycoplasma sp. CAG:611_25_7
22.6583	1.26104	0.567792	2.22095	0.0263546	0.203099	k__Bacteria	p__Bacteroidetes	c__Bacteroidia	o__Bacteroidales	f__Bacteroidaceae	g__Bacteroides	s__Bacteroides sp. CAG:1060
3.09544	0.788871	0.355399	2.21968	0.0264406	0.203171	k__Bacteria	p__Firmicutes	c__Clostridia	o__Clostridiales	f__Peptostreptococcaceae	g__Tepidibacter	s__Tepidibacter formicigenes
830.137	-1.47638	0.666281	-2.21585	0.0267017	0.204011	k__Bacteria	p__Firmicutes	c__Bacilli	o__Lactobacillales	f__Streptococcaceae	g__Streptococcus	s__Streptococcus thermophilus
264.333	-1.05549	0.476584	-2.2147	0.0267808	0.204011	k__Bacteria	p__Bacteroidetes	c__Bacteroidia	o__Bacteroidales	f__Bacteroidaceae	g__Bacteroides	s__Bacteroides sp. 3_1_13
903.131	0.9586	0.432709	2.21535	0.0267363	0.204011	k__Bacteria	p__Bacteroidetes	c__Bacteroidia	o__Bacteroidales	f__Odoribacteraceae	g__Butyricimonas	s__Butyricimonas__uc
2.6343	1.86164	0.841591	2.21205	0.0269635	0.204815	k__Bacteria	p__Bacteroidetes	c__Bacteroidia	o__Bacteroidales	f__Porphyromonadaceae	g__Porphyromonadaceae__na	s__Porphyromonadaceae bacterium KHP3R9
416.068	-1.04785	0.474905	-2.20644	0.0273532	0.206012	k__Bacteria	p__Firmicutes	c__Clostridia	o__Clostridiales	f__Lachnospiraceae	g__Roseburia	s__Roseburia sp. CAG:303
2.38121	0.894644	0.405472	2.20642	0.0273543	0.206012	k__Bacteria	p__Bacteroidetes	c__Bacteroidia	o__Marinilabiliales	f__Marinifilaceae	g__Marinifilum	s__Marinifilum fragile
15.8137	1.09544	0.496405	2.20675	0.0273314	0.206012	k__Bacteria	p__Firmicutes	c__Negativicutes	o__Acidaminococcales	f__Acidaminococcaceae	g__Acidaminococcaceae__uc	s__Acidaminococcaceae__uc
32.1487	-0.58572	0.265626	-2.20505	0.0274504	0.20615	k__Bacteria	p__Actinobacteria	c__Actinobacteria	o__Bifidobacteriales	f__Bifidobacteriaceae	g__Gardnerella	s__Gardnerella vaginalis
5.66059	-2.87921	1.32199	-2.17794	0.0294105	0.214054	k__Bacteria	p__Proteobacteria	c__Gammaproteobacteria	o__Enterobacterales	f__Hafniaceae	g__Hafnia	s__Hafnia alvei
2.61183	-2.39087	1.09467	-2.18411	0.028954	0.214054	k__Bacteria	p__Proteobacteria	c__Gammaproteobacteria	o__Pasteurellales	f__Pasteurellaceae	g__Aggregatibacter	s__Aggregatibacter segnis
3.02277	-2.0221	0.928796	-2.17712	0.0294717	0.214054	k__Bacteria	p__Firmicutes	c__Bacilli	o__Lactobacillales	f__Streptococcaceae	g__Streptococcus	s__Streptococcus sp. HSISS1
6.29034	-1.92015	0.879374	-2.18354	0.0289963	0.214054	k__Bacteria	p__Firmicutes	c__Bacilli	o__Lactobacillales	f__Streptococcaceae	g__Streptococcus	s__Streptococcus sp. C150
3.65417	-1.78239	0.816491	-2.18298	0.0290371	0.214054	k__Bacteria	p__Firmicutes	c__Bacilli	o__Lactobacillales	f__Streptococcaceae	g__Streptococcus	s__Streptococcus sp. HMSC074F05
351.153	-1.45974	0.667378	-2.18727	0.0287227	0.214054	k__Bacteria	p__Bacteroidetes	c__Bacteroidia	o__Bacteroidales	f__Bacteroidaceae	g__Bacteroides	s__Bacteroides eggerthii CAG:109
33.8413	-1.23155	0.565218	-2.1789	0.0293394	0.214054	k__Bacteria	p__Firmicutes	c__Bacilli	o__Bacillales	f__Bacillales__na	g__Gemella	s__Gemella sanguinis
8.98932	-1.09297	0.49987	-2.18651	0.0287782	0.214054	k__Bacteria	p__Bacteroidetes	c__Bacteroidia	o__Bacteroidales	f__Porphyromonadaceae	g__Parabacteroides	s__Parabacteroides sp. 2_1_7
1.60215	-1.0391	0.477217	-2.17741	0.0294497	0.214054	k__Bacteria	p__Firmicutes	c__Bacilli	o__Lactobacillales	f__Aerococcaceae	g__Globicatella	s__Globicatella__uc
160.365	-0.792322	0.363629	-2.17893	0.0293369	0.214054	k__Bacteria	p__Actinobacteria	c__Actinobacteria	o__Actinomycetales	f__Actinomycetaceae	g__Actinomyces	s__Actinomyces__uc
655.285	-0.680666	0.312219	-2.18009	0.0292505	0.214054	k__Bacteria	p__Firmicutes	c__Clostridia	o__Clostridiales	f__Ruminococcaceae	g__Ruminococcus	s__Ruminococcus sp. 5_1_39BFAA
8.62825	0.727365	0.333398	2.18167	0.0291339	0.214054	k__Bacteria	p__Firmicutes	c__Clostridia	o__Clostridiales	f__Clostridiaceae	g__Clostridium	s__Clostridium acetireducens
2.38712	-2.05988	0.950776	-2.16652	0.0302714	0.216936	k__Bacteria	p__Firmicutes	c__Bacilli	o__Bacillales	f__Staphylococcaceae	g__Staphylococcus	s__Staphylococcus pasteuri
2.42734	-1.84486	0.852264	-2.16466	0.030414	0.216936	k__Bacteria	p__Proteobacteria	c__Betaproteobacteria	o__Burkholderiales	f__Burkholderiaceae	g__Burkholderia	s__Burkholderia sp. RPE67
6.57305	-1.63557	0.755706	-2.1643	0.0304414	0.216936	k__Bacteria	p__Firmicutes	c__Bacilli	o__Bacillales	f__Bacillales__na	g__Gemella	s__Gemella haemolysans
6.20185	-1.10526	0.510244	-2.16614	0.0303005	0.216936	k__Bacteria	p__Firmicutes	c__Tissierellia	o__Tissierellales	f__Peptoniphilaceae	g__Peptoniphilus	s__Peptoniphilus lacrimalis
86.7509	-0.781044	0.360097	-2.16898	0.0300839	0.216936	k__Bacteria	p__Firmicutes	c__Clostridia	o__Clostridiales	f__Lachnospiraceae	g__Lachnoclostridium	s__[Clostridium] glycyrrhizinilyticum
40.6987	0.503044	0.231785	2.1703	0.0299842	0.216936	k__Bacteria	p__Firmicutes	c__Clostridia	o__Clostridiales	f__Clostridiales__na	g__Clostridiales__na	s__Clostridiales bacterium VE202-16
211.096	1.27846	0.590421	2.16533	0.0303622	0.216936	k__Bacteria	p__Firmicutes	c__Firmicutes__na	o__Firmicutes__na	f__Firmicutes__na	g__Firmicutes__na	s__Firmicutes bacterium CAG:194
102.845	0.969695	0.448426	2.16244	0.0305842	0.217313	k__Bacteria	p__Bacteroidetes	c__Bacteroidia	o__Bacteroidales	f__Porphyromonadaceae	g__Tannerella	s__Tannerella sp. CAG:51
3.41897	2.54157	1.17585	2.16148	0.0306583	0.217313	k__Bacteria	p__Verrucomicrobia	c__Verrucomicrobiae	o__Verrucomicrobiales	f__Akkermansiaceae	g__Akkermansia	s__uncultured Akkermansia sp. SMG25
1.29089	-2.02928	0.94047	-2.15773	0.030949	0.218789	k__Bacteria	p__Bacteroidetes	c__Flavobacteriia	o__Flavobacteriales	f__Flavobacteriaceae	g__Capnocytophaga	s__Capnocytophaga canis
454.497	1.21135	0.561693	2.1566	0.031037	0.218827	k__Bacteria	p__Firmicutes	c__Clostridia	o__Clostridiales	f__Clostridiaceae	g__Clostridium	s__Clostridium sp. CAG:299
69.972	-0.340739	0.15822	-2.15358	0.0312734	0.219523	k__Bacteria	p__Firmicutes	c__Bacilli	o__Bacillales	f__Staphylococcaceae	g__Staphylococcus	s__Staphylococcus aureus
61.474	0.651494	0.302567	2.15322	0.0313013	0.219523	k__Bacteria	p__Firmicutes	c__Erysipelotrichia	o__Erysipelotrichales	f__Erysipelotrichaceae	g__Erysipelotrichaceae__na	s__Erysipelotrichaceae bacterium 3_1_53
1.71515	-2.02634	0.942254	-2.15052	0.0315138	0.22043	k__Bacteria	p__Firmicutes	c__Clostridia	o__Clostridiales	f__Peptococcaceae	g__Dehalobacter	s__Dehalobacter sp. DCA
3.01234	-1.56063	0.726156	-2.14917	0.0316209	0.220597	k__Bacteria	p__Proteobacteria	c__Betaproteobacteria	o__Burkholderiales	f__Burkholderiaceae	g__Lautropia	s__Lautropia mirabilis
1735.12	0.967042	0.45018	2.14812	0.031704	0.220597	k__Bacteria	p__Firmicutes	c__Firmicutes__na	o__Firmicutes__na	f__Firmicutes__na	g__Firmicutes__na	s__Firmicutes bacterium CAG:110
72.2948	-1.02591	0.478826	-2.14255	0.0321493	0.223109	k__Bacteria	p__Firmicutes	c__Clostridia	o__Clostridiales	f__Lachnospiraceae	g__Lachnospiraceae__na	s__Lachnospiraceae bacterium CAG:215
17.5181	0.787463	0.368364	2.13773	0.0325385	0.224634	k__Bacteria	p__Firmicutes	c__Clostridia	o__Clostridiales	f__Clostridiaceae	g__Clostridium	s__Clostridium sp. DSM 8431
2.26269	0.807187	0.377562	2.13789	0.0325255	0.224634	k__Bacteria	p__Firmicutes	c__Clostridia	o__Clostridiales	f__Clostridiaceae	g__Caloramator	s__Caloramator australicus
74.8654	-0.637627	0.299411	-2.1296	0.0332043	0.228635	k__Bacteria	p__Firmicutes	c__Clostridia	o__Clostridiales	f__Lachnospiraceae	g__Coprococcus	s__Coprococcus sp. CAG:782
16.6658	0.776597	0.365214	2.12642	0.0334683	0.229856	k__Bacteria	p__Firmicutes	c__Clostridia	o__Clostridiales	f__Peptostreptococcaceae	g__Asaccharospora	s__Asaccharospora irregularis
54.9686	-1.02734	0.487172	-2.10878	0.0349634	0.238886	k__Bacteria	p__Bacteroidetes	c__Bacteroidia	o__Bacteroidales	f__Bacteroidaceae	g__Bacteroides	s__Bacteroides sp. HMSC068A09
11.3761	-0.593003	0.281128	-2.10937	0.0349125	0.238886	k__Bacteria	p__Firmicutes	c__Clostridia	o__Clostridiales	f__Lachnospiraceae	g__Lachnospiraceae__na	s__Lachnospiraceae bacterium NK4A144
110.449	0.679244	0.322265	2.10772	0.0350552	0.238898	k__Bacteria	p__Firmicutes	c__Clostridia	o__Clostridiales	f__Lachnospiraceae	g__Coprococcus	s__Coprococcus sp. HPP0074
28.5905	-0.448649	0.213061	-2.10573	0.0352279	0.23946	k__Bacteria	p__Firmicutes	c__Bacilli	o__Bacillales	f__Bacillales__uc	g__Bacillales__uc	s__Bacillales__uc
1158.45	0.502035	0.238573	2.10432	0.0353505	0.239678	k__Bacteria	p__Firmicutes	c__Clostridia	o__Clostridiales	f__Clostridiales__na	g__Clostridiales__na	s__Clostridiales bacterium 41_21_two_genomes
5.84097	1.11564	0.531609	2.09861	0.035851	0.242452	k__Bacteria	p__Bacteria__na	c__Bacteria__na	o__Bacteria__na	f__Bacteria__na	g__Bacteria__na	s__bacterium F082
4287.73	-0.783071	0.373371	-2.0973	0.0359672	0.242618	k__Bacteria	p__Firmicutes	c__Clostridia	o__Clostridiales	f__Clostridiaceae	g__Clostridium	s__Clostridium sp. CAG:43
1.82551	-1.0425	0.499896	-2.08543	0.0370301	0.249154	k__Bacteria	p__Actinobacteria	c__Actinobacteria	o__Actinomycetales	f__Actinomycetaceae	g__Actinomyces	s__Actinomyces vaccimaxillae
53.2977	1.22886	0.589771	2.08363	0.0371939	0.249623	k__Bacteria	p__Firmicutes	c__Negativicutes	o__Acidaminococcales	f__Acidaminococcaceae	g__Phascolarctobacterium	s__Phascolarctobacterium__uc
1.574	-1.11922	0.539207	-2.07568	0.0379236	0.253878	k__Bacteria	p__Spirochaetes	c__Spirochaetia	o__Spirochaetales	f__Spirochaetaceae	g__Treponema	s__Treponema medium
55.3102	-0.799608	0.385429	-2.07459	0.0380242	0.25391	k__Bacteria	p__Bacteroidetes	c__Bacteroidia	o__Bacteroidales	f__Porphyromonadaceae	g__Porphyromonas	s__Porphyromonas sp. 31_2
37.099	-0.964528	0.466052	-2.06957	0.0384926	0.254075	k__Bacteria	p__Firmicutes	c__Firmicutes__na	o__Firmicutes__na	f__Firmicutes__na	g__Firmicutes__na	s__Firmicutes bacterium CAG:212
35.3544	0.416753	0.201048	2.0729	0.0381814	0.254075	k__Bacteria	p__Firmicutes	c__Clostridia	o__Clostridiales	f__Ruminococcaceae	g__Ruminococcus	s__Ruminococcus sp. HUN007
12.2354	0.73525	0.355195	2.06999	0.038453	0.254075	k__Bacteria	p__Bacteroidetes	c__Bacteroidia	o__Bacteroidia__na	f__Bacteroidia__na	g__Bacteroidia__na	s__Bacteroidia bacterium 44-10
20.8541	0.829979	0.401113	2.06919	0.0385282	0.254075	k__Bacteria	p__Firmicutes	c__Negativicutes	o__Veillonellales	f__Veillonellaceae	g__Megasphaera	s__Megasphaera cerevisiae
17.0229	1.65594	0.799443	2.07137	0.0383247	0.254075	k__Bacteria	p__Firmicutes	c__Clostridia	o__Clostridiales	f__Clostridiaceae	g__Clostridium	s__Clostridium sp. CAG:470
978.354	1.28969	0.623773	2.06757	0.0386804	0.254446	k__Bacteria	p__Bacteroidetes	c__Bacteroidia	o__Bacteroidales	f__Prevotellaceae	g__Paraprevotella	s__Paraprevotella clara CAG:116
23.7901	-0.751449	0.364122	-2.06373	0.0390434	0.255565	k__Bacteria	p__Actinobacteria	c__Actinobacteria	o__Actinomycetales	f__Actinomycetaceae	g__Actinomyces	s__Actinomyces odontolyticus
794.129	-0.641614	0.310797	-2.06441	0.0389786	0.255565	k__Bacteria	p__Firmicutes	c__Clostridia	o__Clostridiales	f__Clostridiales__na	g__Clostridiales__na	s__Clostridiales bacterium 44_9
96.1679	-0.890936	0.43311	-2.05707	0.0396798	0.259092	k__Bacteria	p__Firmicutes	c__Erysipelotrichia	o__Erysipelotrichales	f__Erysipelotrichaceae	g__Kandleria	s__Kandleria vitulina
2.54073	-0.968292	0.471861	-2.05207	0.040163	0.261602	k__Bacteria	p__Firmicutes	c__Clostridia	o__Clostridiales	f__Lachnospiraceae	g__Lachnospiraceae__na	s__Lachnospiraceae bacterium FD2005
1.97166	-1.40284	0.68597	-2.04504	0.0408509	0.26466	k__Bacteria	p__Firmicutes	c__Bacilli	o__Lactobacillales	f__Carnobacteriaceae	g__Granulicatella	s__Granulicatella elegans
169.838	-1.32965	0.650446	-2.04422	0.040932	0.26466	k__Bacteria	p__Proteobacteria	c__Gammaproteobacteria	o__Gammaproteobacteria__uc	f__Gammaproteobacteria__uc	g__Gammaproteobacteria__uc	s__Gammaproteobacteria__uc
1.94727	-1.21444	0.593809	-2.04516	0.0408387	0.26466	k__Bacteria	p__Firmicutes	c__Bacilli	o__Lactobacillales	f__Carnobacteriaceae	g__Granulicatella	s__Granulicatella sp. HMSC31F03
5.02385	0.625574	0.306308	2.0423	0.0411214	0.265238	k__Bacteria	p__Firmicutes	c__Clostridia	o__Clostridiales	f__Clostridiaceae	g__Clostridium	s__Clostridium sp. USBA 49
1.2169	-1.87754	0.9215	-2.03749	0.0416014	0.265604	k__Bacteria	p__Firmicutes	c__Bacilli	o__Lactobacillales	f__Streptococcaceae	g__Streptococcus	s__Streptococcus peroris
2.25394	-1.7411	0.855276	-2.03571	0.0417793	0.265604	k__Bacteria	p__Proteobacteria	c__Betaproteobacteria	o__Betaproteobacteria__na	f__Betaproteobacteria__na	g__Betaproteobacteria__na	s__uncultured beta proteobacterium CBNPD1 BAC clone 578
2.88877	-1.19937	0.5883	-2.0387	0.0414801	0.265604	k__Bacteria	p__Actinobacteria	c__Actinobacteria	o__Bifidobacteriales	f__Bifidobacteriaceae	g__Bifidobacterium	s__Bifidobacterium crudilactis
22.8636	-1.17106	0.575085	-2.03632	0.0417179	0.265604	k__Bacteria	p__Actinobacteria	c__Actinobacteria	o__Actinomycetales	f__Actinomycetaceae	g__Actinomyces	s__Actinomyces sp. ICM58
217.336	-0.734876	0.360556	-2.03817	0.0415325	0.265604	k__Bacteria	p__Actinobacteria	c__Coriobacteriia	o__Eggerthellales	f__Eggerthellaceae	g__Eggerthella	s__Eggerthella sp. CAG:1427
25.8516	-0.220545	0.108201	-2.0383	0.0415202	0.265604	k__Bacteria	p__Firmicutes	c__Clostridia	o__Clostridiales	f__Lachnospiraceae	g__Herbinix	s__Herbinix hemicellulosilytica
14.8174	1.03225	0.507827	2.03268	0.042085	0.266908	k__Bacteria	p__Bacteroidetes	c__Bacteroidia	o__Bacteroidales	f__Bacteroidaceae	g__Bacteroides	s__Bacteroides sp. 41_26
1.7553	-1.19821	0.591601	-2.02537	0.042829	0.269222	k__Bacteria	p__Proteobacteria	c__Betaproteobacteria	o__Neisseriales	f__Neisseriaceae	g__Neisseriaceae__uc	s__Neisseriaceae__uc
251.174	0.490765	0.24234	2.02511	0.0428562	0.269222	k__Bacteria	p__Firmicutes	c__Clostridia	o__Clostridiales	f__Clostridiaceae	g__Clostridiaceae__uc	s__Clostridiaceae__uc
209.981	0.503494	0.248432	2.02668	0.0426946	0.269222	k__Bacteria	p__Firmicutes	c__Clostridia	o__Clostridiales	f__Ruminococcaceae	g__Ruminococcus	s__Ruminococcus faecis
16.7008	0.923767	0.455654	2.02734	0.0426273	0.269222	k__Bacteria	p__Firmicutes	c__Clostridia	o__Clostridiales	f__Peptostreptococcaceae	g__Romboutsia	s__Romboutsia lituseburensis
9.52114	-1.53586	0.75915	-2.02313	0.0430596	0.26986	k__Bacteria	p__Firmicutes	c__Bacilli	o__Lactobacillales	f__Lactobacillaceae	g__Lactobacillus	s__Lactobacillus paracasei
49.6548	0.416498	0.206155	2.02031	0.0433509	0.270408	k__Bacteria	p__Firmicutes	c__Clostridia	o__Clostridiales	f__Ruminococcaceae	g__Ruminococcaceae__na	s__Ruminococcaceae bacterium Marseille-P2935
7.19503	1.93438	0.957381	2.02049	0.0433324	0.270408	k__Bacteria	p__Firmicutes	c__Bacilli	o__Lactobacillales	f__Leuconostocaceae	g__Leuconostoc	s__Leuconostoc gelidum
48.9546	1.26569	0.62698	2.01871	0.0435175	0.270809	k__Bacteria	p__Firmicutes	c__Clostridia	o__Clostridiales	f__Clostridiaceae	g__Clostridium	s__Clostridium bartlettii CAG:1329
20.7656	-0.764527	0.37905	-2.01696	0.0437001	0.271309	k__Bacteria	p__Firmicutes	c__Clostridia	o__Clostridiales	f__Clostridiaceae	g__Clostridium	s__Clostridium sp. HGF2
7.40909	-0.572157	0.284521	-2.01095	0.0443308	0.274582	k__Bacteria	p__Firmicutes	c__Clostridia	o__Clostridiales	f__Lachnospiraceae	g__Lachnospiraceae__na	s__Lachnospiraceae bacterium NLAE-zl-G231
5.80882	-1.7819	0.890154	-2.00178	0.0453081	0.277453	k__Bacteria	p__Firmicutes	c__Bacilli	o__Lactobacillales	f__Streptococcaceae	g__Streptococcus	s__Streptococcus sp. HSISS3
333.896	-1.64939	0.823331	-2.00331	0.0451443	0.277453	k__Bacteria	p__Proteobacteria	c__Betaproteobacteria	o__Burkholderiales	f__Sutterellaceae	g__Sutterella	s__Sutterella sp. KLE1602
2.46906	-1.42362	0.711553	-2.00072	0.0454223	0.277453	k__Bacteria	p__Firmicutes	c__Bacilli	o__Lactobacillales	f__Lactobacillaceae	g__Lactobacillus	s__Lactobacillus amylovorus
1.39852	-1.19953	0.599527	-2.00079	0.0454152	0.277453	k__Bacteria	p__Actinobacteria	c__Actinobacteria	o__Actinomycetales	f__Actinomycetaceae	g__Actinomyces	s__Actinomyces sp. oral taxon 180
15.5062	-0.977529	0.488253	-2.0021	0.0452743	0.277453	k__Bacteria	p__Actinobacteria	c__Actinobacteria	o__Bifidobacteriales	f__Bifidobacteriaceae	g__Bifidobacterium	s__Bifidobacterium moukalabense
4614.74	0.47595	0.237493	2.00406	0.0450634	0.277453	k__Bacteria	p__Firmicutes	c__Clostridia	o__Clostridiales	f__Lachnospiraceae	g__Blautia	s__[Ruminococcus] torques
2.34026	-0.810925	0.405883	-1.99793	0.0457247	0.278042	k__Bacteria	p__Actinobacteria	c__Actinobacteria	o__Corynebacteriales	f__Corynebacteriaceae	g__Corynebacterium	s__Corynebacterium sp. NML140438
1836.27	0.795895	0.398368	1.99789	0.0457285	0.278042	k__Bacteria	p__Bacteroidetes	c__Bacteroidia	o__Bacteroidales	f__Bacteroidaceae	g__Bacteroides	s__uncultured Bacteroides sp.
1.98439	0.945407	0.474058	1.99429	0.0461207	0.279785	k__Bacteria	p__Firmicutes	c__Clostridia	o__Clostridiales	f__Peptostreptococcaceae	g__Tepidibacter	s__Tepidibacter thalassicus
2.67833	-1.59247	0.801479	-1.98691	0.046932	0.282765	k__Bacteria	p__Firmicutes	c__Bacilli	o__Lactobacillales	f__Streptococcaceae	g__Streptococcus	s__Streptococcus macedonicus
4.13843	-0.963049	0.484555	-1.98749	0.0468679	0.282765	k__Bacteria	p__Firmicutes	c__Bacilli	o__Lactobacillales	f__Enterococcaceae	g__Enterococcus	s__Enterococcus mundtii
10.1512	0.398409	0.20049	1.98717	0.0469036	0.282765	k__Bacteria	p__Firmicutes	c__Clostridia	o__Clostridiales	f__Clostridiaceae	g__Clostridium	s__Clostridium cellulovorans
0.909731	-1.9761	0.995762	-1.98451	0.047199	0.282998	k__Bacteria	p__Firmicutes	c__Bacilli	o__Bacillales	f__Listeriaceae	g__Brochothrix	s__Brochothrix thermosphacta
10.2415	-1.20459	0.607316	-1.98346	0.0473158	0.282998	k__Bacteria	p__Firmicutes	c__Negativicutes	o__Acidaminococcales	f__Acidaminococcaceae	g__Acidaminococcus	s__Acidaminococcus sp. CAG:542
6.70312	0.631878	0.31858	1.98342	0.0473203	0.282998	k__Bacteria	p__Bacteroidetes	c__Bacteroidia	o__Bacteroidales	f__Bacteroidaceae	g__Anaerorhabdus	s__Anaerorhabdus furcosa
1.44238	1.27522	0.643164	1.98273	0.0473977	0.282998	k__Bacteria	p__Bacteroidetes	c__Bacteroidia	o__Bacteroidales	f__Bacteroidales__na	g__Bacteroidales__na	s__Bacteroidales bacterium Barb4
3.97643	-1.72968	0.874145	-1.97871	0.047849	0.283504	k__Bacteria	p__Proteobacteria	c__Gammaproteobacteria	o__Enterobacterales	f__Erwiniaceae	g__Pantoea	s__Pantoea ananatis
8535.44	-1.11161	0.561251	-1.9806	0.0476366	0.283504	k__Bacteria	p__Firmicutes	c__Firmicutes__na	o__Firmicutes__na	f__Firmicutes__na	g__Firmicutes__na	s__Firmicutes bacterium CAG:103
2.25685	-0.727375	0.367688	-1.97824	0.0479014	0.283504	k__Bacteria	p__Firmicutes	c__Clostridia	o__Clostridiales	f__Ruminococcaceae	g__Ruminiclostridium	s__[Clostridium] termitidis
9.62935	0.421122	0.212885	1.97816	0.0479102	0.283504	k__Bacteria	p__Spirochaetes	c__Spirochaetia	o__Spirochaetales	f__Spirochaetaceae	g__Treponema	s__Treponema socranskii
4.92213	-0.68854	0.348653	-1.97486	0.048284	0.28508	k__Bacteria	p__Firmicutes	c__Clostridia	o__Clostridiales	f__Peptostreptococcaceae	g__Peptostreptococcus	s__Peptostreptococcus sp. MV1
2.2116	1.82854	0.927748	1.97095	0.0487298	0.287073	k__Bacteria	p__Bacteria__na	c__Bacteria__na	o__Bacteria__na	f__Bacteria__na	g__Bacteria__na	s__uncultured bacterium 37b14
74.3768	-1.04504	0.531873	-1.96483	0.0494337	0.290574	k__Bacteria	p__Bacteroidetes	c__Bacteroidia	o__Bacteroidales	f__Prevotellaceae	g__Prevotella	s__Prevotella denticola
154.696	-0.610767	0.311169	-1.96281	0.0496679	0.291304	k__Bacteria	p__Firmicutes	c__Clostridia	o__Clostridiales	f__Eubacteriaceae	g__Eubacteriaceae__na	s__Eubacteriaceae bacterium CHKCI004
45.9728	-0.469698	0.240595	-1.95224	0.0509101	0.297931	k__Bacteria	p__Firmicutes	c__Clostridia	o__Clostridia__na	f__Clostridia__na	g__Clostridia__na	s__Clostridia bacterium UC5.1-2H11
3.29268	0.717348	0.368342	1.94751	0.0514739	0.300245	k__Bacteria	p__Firmicutes	c__Clostridia	o__Clostridiales	f__Clostridiaceae	g__Clostridium	s__Clostridium frigidicarnis
229.189	1.33651	0.686437	1.94702	0.051532	0.300245	k__Bacteria	p__Firmicutes	c__Clostridia	o__Clostridiales	f__Ruminococcaceae	g__Ruminococcus	s__Ruminococcus sp. CAG:353
89.8476	-1.36769	0.703303	-1.94466	0.0518154	0.300575	k__Bacteria	p__Actinobacteria	c__Actinobacteria	o__Bifidobacteriales	f__Bifidobacteriaceae	g__Bifidobacterium	s__Bifidobacterium pseudocatenulatum CAG:263
446.783	0.837124	0.430472	1.94466	0.0518153	0.300575	k__Bacteria	p__Bacteroidetes	c__Bacteroidia	o__Bacteroidales	f__Porphyromonadaceae	g__Parabacteroides	s__Parabacteroides johnsonii
22.4329	-0.401383	0.206634	-1.94248	0.0520787	0.301442	k__Bacteria	p__Firmicutes	c__Clostridia	o__Clostridiales	f__Lachnospiraceae	g__Butyrivibrio	s__Butyrivibrio hungatei
1321.84	-1.08801	0.561433	-1.93792	0.0526324	0.30201	k__Bacteria	p__Firmicutes	c__Firmicutes__na	o__Firmicutes__na	f__Firmicutes__na	g__Firmicutes__na	s__Firmicutes bacterium CAG:176_63_11
153.455	-0.72192	0.372407	-1.93852	0.0525594	0.30201	k__Bacteria	p__Firmicutes	c__Bacilli	o__Lactobacillales	f__Lactobacillaceae	g__Sharpea	s__Sharpea azabuensis
263.305	0.836658	0.431442	1.93921	0.0524756	0.30201	k__Bacteria	p__Firmicutes	c__Firmicutes__na	o__Firmicutes__na	f__Firmicutes__na	g__Firmicutes__na	s__Firmicutes bacterium CAG:110_56_8
17.1567	1.24898	0.643799	1.94001	0.0523785	0.30201	k__Bacteria	p__Bacteroidetes	c__Bacteroidia	o__Bacteroidales	f__Prevotellaceae	g__Prevotella	s__Prevotella sp. P6B1
51.1749	0.647941	0.334581	1.93658	0.0527972	0.302301	k__Bacteria	p__Bacteroidetes	c__Bacteroidia	o__Bacteroidales	f__Odoribacteraceae	g__Butyricimonas	s__Butyricimonas sp. Marseille-P2440
4.01801	-0.766837	0.396897	-1.93208	0.0533497	0.304681	k__Bacteria	p__Firmicutes	c__Bacilli	o__Bacillales	f__Paenibacillaceae	g__Paenibacillus	s__Paenibacillus odorifer
4.06178	-0.588844	0.304891	-1.93133	0.0534428	0.304681	k__Bacteria	p__Firmicutes	c__Negativicutes	o__Veillonellales	f__Veillonellaceae	g__Veillonellaceae__na	s__Veillonellaceae bacterium DNF00751
4.35241	-1.87479	0.973586	-1.92565	0.0541479	0.306722	k__Bacteria	p__Proteobacteria	c__Gammaproteobacteria	o__Pasteurellales	f__Pasteurellaceae	g__Haemophilus	s__Haemophilus sp. HMSC71H05
3.12576	-0.648898	0.33669	-1.92728	0.0539441	0.306722	k__Bacteria	p__Firmicutes	c__Clostridia	o__Clostridiales	f__Lachnospiraceae	g__Pseudobutyrivibrio	s__Pseudobutyrivibrio sp. JW11
63.287	-0.260194	0.135063	-1.92646	0.0540469	0.306722	k__Bacteria	p__Firmicutes	c__Clostridia	o__Clostridiales	f__Lachnospiraceae	g__Anaerobium	s__Anaerobium acetethylicum
2.82202	1.04151	0.54146	1.92352	0.0544146	0.307576	k__Bacteria	p__Actinobacteria	c__Coriobacteriia	o__Coriobacteriales	f__Atopobiaceae	g__Olsenella	s__Olsenella sp. SIT9
199.895	-0.385565	0.201031	-1.91794	0.0551184	0.310891	k__Bacteria	p__Firmicutes	c__Clostridia	o__Clostridiales	f__Lachnospiraceae	g__Roseburia	s__Roseburia sp. 831b
290.42	0.717021	0.374354	1.91535	0.0554474	0.312083	k__Bacteria	p__Bacteroidetes	c__Bacteroidia	o__Bacteroidales	f__Bacteroidaceae	g__Bacteroides	s__Bacteroides fluxus
4573.18	-0.735594	0.384386	-1.91369	0.0556603	0.312617	k__Bacteria	p__Firmicutes	c__Clostridia	o__Clostridiales	f__Eubacteriaceae	g__Eubacterium	s__[Eubacterium] eligens
4.96745	0.886441	0.46387	1.91097	0.0560086	0.313909	k__Bacteria	p__Bacteroidetes	c__Bacteroidia	o__Bacteroidales	f__Porphyromonadaceae	g__Porphyromonas	s__Porphyromonas levii
6.74436	0.581816	0.304846	1.90856	0.0563195	0.314829	k__Bacteria	p__Firmicutes	c__Negativicutes	o__Selenomonadales	f__Sporomusaceae	g__Anaerosporomusa	s__Anaerosporomusa subterranea
3.87395	0.766161	0.401583	1.90785	0.0564103	0.314829	k__Bacteria	p__Firmicutes	c__Clostridia	o__Clostridiales	f__Clostridiaceae	g__Clostridium	s__Clostridium taeniosporum
15.758	-0.644477	0.338384	-1.90457	0.0568359	0.315053	k__Bacteria	p__Firmicutes	c__Clostridia	o__Clostridiales	f__Lachnospiraceae	g__Fusicatenibacter	s__Fusicatenibacter sp. 2789STDY5834925
7.71173	0.726361	0.381516	1.90388	0.0569259	0.315053	k__Bacteria	p__Bacteroidetes	c__Bacteroidia	o__Bacteroidales	f__Bacteroidales__na	g__Bacteroidales__na	s__Bacteroidales bacterium 45-6
120.971	0.744781	0.390652	1.90651	0.0565842	0.315053	k__Bacteria	p__Firmicutes	c__Clostridia	o__Clostridiales	f__Eubacteriaceae	g__Eubacterium	s__Eubacterium hallii CAG:12
30.8762	0.809471	0.424844	1.90534	0.0567362	0.315053	k__Bacteria	p__Bacteroidetes	c__Bacteroidia	o__Bacteroidales	f__Bacteroidaceae	g__Bacteroides	s__Bacteroides sp. CAG:1060_57_27
8.92988	-0.479442	0.25258	-1.89818	0.057673	0.318523	k__Bacteria	p__Firmicutes	c__Clostridia	o__Clostridiales	f__Lachnospiraceae	g__Shuttleworthia	s__Shuttleworthia sp. MSX8B
1560.02	-0.769327	0.407074	-1.88989	0.0587722	0.323846	k__Bacteria	p__Firmicutes	c__Firmicutes__na	o__Firmicutes__na	f__Firmicutes__na	g__Firmicutes__na	s__Firmicutes bacterium CAG:83
68.799	-0.278343	0.147343	-1.88908	0.0588811	0.323846	k__Bacteria	p__Firmicutes	c__Clostridia	o__Clostridiales	f__Lachnospiraceae	g__Lachnospiraceae__na	s__Lachnospiraceae bacterium COE1
5.82545	-0.959584	0.509581	-1.88308	0.0596889	0.32748	k__Bacteria	p__Firmicutes	c__Bacilli	o__Lactobacillales	f__Streptococcaceae	g__Streptococcus	s__Streptococcus dysgalactiae
141.788	-0.228842	0.121573	-1.88235	0.0597889	0.32748	k__Bacteria	p__Firmicutes	c__Clostridia	o__Clostridiales	f__Eubacteriaceae	g__Eubacterium	s__Eubacterium plexicaudatum
305.708	0.854875	0.454588	1.88055	0.0600334	0.328141	k__Bacteria	p__Bacteroidetes	c__Bacteroidia	o__Bacteroidales	f__Bacteroidaceae	g__Bacteroides	s__Bacteroides sp. 9_1_42FAA
3.79269	0.626447	0.333513	1.87833	0.0603365	0.329119	k__Bacteria	p__Firmicutes	c__Clostridia	o__Clostridiales	f__Clostridiales__na	g__Proteiniborus	s__Proteiniborus ethanoligenes
4.47356	0.844565	0.450602	1.8743	0.0608889	0.331451	k__Bacteria	p__Bacteroidetes	c__Bacteroidia	o__Marinilabiliales	f__Marinilabiliaceae	g__Anaerophaga	s__Anaerophaga thermohalophila
2.75781	0.625539	0.334251	1.87146	0.0612808	0.33222	k__Bacteria	p__Firmicutes	c__Clostridia	o__Clostridiales	f__Clostridiaceae	g__Clostridium	s__Clostridium formicaceticum
3.28864	0.900092	0.480778	1.87216	0.0611845	0.33222	k__Bacteria	p__Firmicutes	c__Clostridia	o__Clostridiales	f__Clostridiaceae	g__Clostridium	s__Clostridium sp. C8
12.3648	-1.63583	0.87502	-1.86948	0.0615561	0.332493	k__Bacteria	p__Firmicutes	c__Bacilli	o__Lactobacillales	f__Streptococcaceae	g__Streptococcus	s__Streptococcus sp. HMSC078H12
24.1505	-0.685031	0.366465	-1.86929	0.0615821	0.332493	k__Bacteria	p__Synergistetes	c__Synergistia	o__Synergistales	f__Synergistaceae	g__Synergistes	s__Synergistes jonesii
22.0726	-0.852446	0.456958	-1.86548	0.0621141	0.334005	k__Bacteria	p__Firmicutes	c__Negativicutes	o__Acidaminococcales	f__Acidaminococcaceae	g__Acidaminococcus	s__Acidaminococcus massiliensis
1.99372	1.38634	0.743089	1.86564	0.0620917	0.334005	k__Bacteria	p__Bacteroidetes	c__Flavobacteriia	o__Flavobacteriales	f__Flavobacteriaceae	g__Capnocytophaga	s__Capnocytophaga canimorsus
5.26594	0.903115	0.484674	1.86334	0.062414	0.334262	k__Bacteria	p__Firmicutes	c__Clostridia	o__Clostridiales	f__Clostridiaceae	g__Clostridium	s__Clostridium septicum
1.97203	3.94703	2.11734	1.86414	0.0623015	0.334262	k__Bacteria	p__Bacteria__na	c__Bacteria__na	o__Bacteria__na	f__Bacteria__na	g__Bacteria__na	s__uncultured bacterium Contig1474_n_1484_cl
330.757	-0.766438	0.412509	-1.85799	0.0631701	0.337532	k__Bacteria	p__Firmicutes	c__Clostridia	o__Clostridiales	f__Lachnospiraceae	g__Lachnospiraceae__na	s__Lachnospiraceae bacterium 5_1_63FAA
3.3352	0.799187	0.430313	1.85722	0.0632793	0.337532	k__Bacteria	p__Bacteroidetes	c__Bacteroidia	o__Bacteroidales	f__Rikenellaceae	g__Alistipes	s__Alistipes sp. ZOR0009
5.27643	-0.627563	0.338314	-1.85498	0.0635998	0.33856	k__Bacteria	p__Firmicutes	c__Clostridia	o__Clostridiales	f__Peptostreptococcaceae	g__Peptoanaerobacter	s__[Eubacterium] yurii
104.877	1.72725	0.932189	1.8529	0.0638965	0.339458	k__Bacteria	p__Firmicutes	c__Negativicutes	o__Selenomonadales	f__Selenomonadaceae	g__Megamonas	s__Megamonas funiformis
28.983	0.352024	0.191091	1.84218	0.0654482	0.346314	k__Bacteria	p__Firmicutes	c__Clostridia	o__Clostridiales	f__Lachnospiraceae	g__Lachnoclostridium	s__[Clostridium] populeti
2.27418	1.58139	0.858334	1.84239	0.0654178	0.346314	k__Bacteria	p__Spirochaetes	c__Spirochaetia	o__Brachyspirales	f__Brachyspiraceae	g__Brachyspira	s__Brachyspira alvinipulli
1.35741	3.1247	1.6982	1.84001	0.0657667	0.347306	k__Bacteria	p__Fusobacteria	c__Fusobacteriia	o__Fusobacteriales	f__Fusobacteriaceae	g__Fusobacteriaceae__uc	s__Fusobacteriaceae__uc
5.97354	-0.696161	0.379081	-1.83644	0.066292	0.349384	k__Bacteria	p__Actinobacteria	c__Coriobacteriia	o__Eggerthellales	f__Eggerthellaceae	g__Slackia	s__Slackia exigua
6390.99	1.23561	0.673586	1.83438	0.0665969	0.350295	k__Bacteria	p__Firmicutes	c__Firmicutes__na	o__Firmicutes__na	f__Firmicutes__na	g__Firmicutes__na	s__Firmicutes bacterium CAG:176
3.34383	-1.29393	0.706588	-1.83124	0.0670646	0.35136	k__Bacteria	p__Firmicutes	c__Bacilli	o__Lactobacillales	f__Streptococcaceae	g__Streptococcus	s__Streptococcus sp. CCUG 49591
229.27	-0.941144	0.513819	-1.83166	0.0670015	0.35136	k__Bacteria	p__Bacteroidetes	c__Bacteroidia	o__Bacteroidales	f__Bacteroidaceae	g__Bacteroides	s__Bacteroides faecis
2.1746	-2.07005	1.13297	-1.82711	0.0676836	0.352541	k__Bacteria	p__Proteobacteria	c__Gammaproteobacteria	o__Enterobacterales	f__Enterobacteriaceae	g__Citrobacter	s__Citrobacter youngae
1.45671	-1.43974	0.788004	-1.82707	0.0676889	0.352541	k__Bacteria	p__Bacteroidetes	c__Chitinophagia	o__Chitinophagales	f__Chitinophagaceae	g__Niabella	s__Niabella ginsenosidivorans
1.41556	1.20555	0.659536	1.82788	0.0675673	0.352541	k__Bacteria	p__Firmicutes	c__Clostridia	o__Clostridiales	f__Clostridiaceae	g__Clostridium	s__Clostridium thermobutyricum
1.5783	-1.27833	0.705431	-1.81212	0.0699677	0.356701	k__Bacteria	p__Firmicutes	c__Bacilli	o__Lactobacillales	f__Streptococcaceae	g__Streptococcus	s__Streptococcus sp. HMSC034E03
1.19622	-1.25	0.689756	-1.81223	0.0699503	0.356701	k__Bacteria	p__Firmicutes	c__Bacilli	o__Lactobacillales	f__Streptococcaceae	g__Streptococcus	s__Streptococcus sinensis
2.72952	-0.983564	0.541059	-1.81785	0.0690871	0.356701	k__Bacteria	p__Firmicutes	c__Bacilli	o__Lactobacillales	f__Streptococcaceae	g__Lactococcus	s__Lactococcus piscium
14.41	-0.874363	0.48119	-1.81708	0.0692042	0.356701	k__Bacteria	p__Actinobacteria	c__Actinobacteria	o__Actinomycetales	f__Actinomycetaceae	g__Actinomyces	s__Actinomyces sp. ICM39
2.79471	-0.825321	0.453695	-1.81911	0.0688949	0.356701	k__Bacteria	p__Actinobacteria	c__Coriobacteriia	o__Coriobacteriales	f__Atopobiaceae	g__Atopobium	s__Atopobium sp. ICM42b
10.3113	-0.464852	0.256427	-1.81281	0.0698615	0.356701	k__Bacteria	p__Firmicutes	c__Clostridia	o__Clostridiales	f__Lachnospiraceae	g__Oribacterium	s__Oribacterium sp. KHPX15
35.3769	0.630287	0.347592	1.81329	0.0697866	0.356701	k__Bacteria	p__Firmicutes	c__Clostridia	o__Clostridiales	f__Ruminococcaceae	g__Bittarella	s__Bittarella massiliensis
15.2601	0.838862	0.462171	1.81505	0.0695167	0.356701	k__Bacteria	p__Firmicutes	c__Clostridia	o__Clostridiales	f__Eubacteriaceae	g__Eubacterium	s__Eubacterium dolichum CAG:375
3.13607	0.912493	0.502938	1.81433	0.0696276	0.356701	k__Bacteria	p__Proteobacteria	c__Gammaproteobacteria	o__Aeromonadales	f__Succinivibrionaceae	g__Ruminobacter	s__Ruminobacter amylophilus
2.03735	1.50979	0.82937	1.8204	0.0686982	0.356701	k__Bacteria	p__Bacteroidetes	c__Bacteroidia	o__Bacteroidales	f__Porphyromonadaceae	g__Porphyromonas	s__Porphyromonas sp. CAG:1061
0.773117	1.53057	0.841772	1.81828	0.069022	0.356701	k__Bacteria	p__Fusobacteria	c__Fusobacteriia	o__Fusobacteriales	f__Leptotrichiaceae	g__Leptotrichia	s__Leptotrichia shahii
40.4589	-0.777042	0.429374	-1.80971	0.0703409	0.35723	k__Bacteria	p__Actinobacteria	c__Actinobacteria	o__Actinomycetales	f__Actinomycetaceae	g__Actinomyces	s__Actinomyces sp. ICM47
6.81945	1.04021	0.574738	1.80988	0.0703138	0.35723	k__Bacteria	p__Bacteroidetes	c__Bacteroidia	o__Bacteroidales	f__Prevotellaceae	g__Prevotella	s__Prevotella sp. khp1
86.1403	0.727879	0.404725	1.79845	0.0721052	0.365489	k__Bacteria	p__Firmicutes	c__Clostridia	o__Clostridiales	f__Clostridiales__na	g__Clostridiales__na	s__Clostridiales bacterium VE202-13
3.09582	-1.61094	0.898411	-1.7931	0.0729563	0.367694	k__Bacteria	p__Firmicutes	c__Bacilli	o__Lactobacillales	f__Streptococcaceae	g__Streptococcus	s__Streptococcus sp. HMSC068F04
2.38614	-0.865358	0.482139	-1.79483	0.0726807	0.367694	k__Bacteria	p__Actinobacteria	c__Actinobacteria	o__Bifidobacteriales	f__Bifidobacteriaceae	g__Bifidobacterium	s__Bifidobacterium sp. AGR2158
11.7546	0.500688	0.279116	1.79383	0.0728399	0.367694	k__Bacteria	p__Firmicutes	c__Clostridia	o__Clostridiales	f__Clostridiaceae	g__Clostridium	s__Clostridium cadaveris
326.644	-1.06127	0.592921	-1.78991	0.073469	0.369548	k__Bacteria	p__Bacteroidetes	c__Bacteroidia	o__Bacteroidales	f__Prevotellaceae	g__Prevotella	s__Prevotella bryantii
5.39327	-0.543789	0.30395	-1.78907	0.0736028	0.369548	k__Bacteria	p__Firmicutes	c__Clostridia	o__Clostridiales	f__Lachnospiraceae	g__Oribacterium	s__Oribacterium sp. oral taxon 108
1577.38	-0.277192	0.155074	-1.78748	0.0738604	0.37014	k__Bacteria	p__Firmicutes	c__Clostridia	o__Clostridiales	f__Peptostreptococcaceae	g__Clostridioides	s__Clostridioides difficile
8.95996	-0.440626	0.246896	-1.78466	0.0743163	0.371022	k__Bacteria	p__Firmicutes	c__Clostridia	o__Clostridiales	f__Lachnospiraceae	g__Pseudobutyrivibrio	s__Pseudobutyrivibrio xylanivorans
46.1612	-0.304118	0.170402	-1.78471	0.0743085	0.371022	k__Bacteria	p__Firmicutes	c__Clostridia	o__Clostridiales	f__Lachnospiraceae	g__Lachnospiraceae__na	s__Lachnospiraceae bacterium FE2018
3.18085	-0.688989	0.386901	-1.78079	0.0749468	0.373466	k__Bacteria	p__Firmicutes	c__Bacilli	o__Lactobacillales	f__Enterococcaceae	g__Enterococcus	s__Enterococcus asini
31.9457	-0.422528	0.237919	-1.77593	0.0757444	0.376732	k__Bacteria	p__Firmicutes	c__Clostridia	o__Clostridiales	f__Eubacteriaceae	g__Eubacterium	s__Eubacterium uniforme
28.6041	-0.610897	0.344681	-1.77236	0.0763356	0.378254	k__Bacteria	p__Bacteria__na	c__Bacteria__na	o__Bacteria__na	f__Bacteria__na	g__Bacteria__na	s__Candidatus Melainabacteria bacterium LEY3_CP_29_8
12.8714	-0.389816	0.219888	-1.77279	0.0762633	0.378254	k__Bacteria	p__Firmicutes	c__Clostridia	o__Clostridiales	f__Lachnospiraceae	g__Oribacterium	s__Oribacterium parvum
73.2254	0.680643	0.384902	1.76835	0.0770018	0.380843	k__Bacteria	p__Firmicutes	c__Clostridia	o__Clostridiales	f__Lachnospiraceae	g__Lachnospiraceae__na	s__Lachnospiraceae bacterium 9_1_43BFAA
6.08714	-0.674564	0.382129	-1.76528	0.0775168	0.381965	k__Bacteria	p__Actinobacteria	c__Coriobacteriia	o__Coriobacteriales	f__Atopobiaceae	g__Atopobium	s__Atopobium parvulum
158.439	-0.42417	0.240284	-1.76529	0.0775154	0.381965	k__Bacteria	p__Firmicutes	c__Bacilli	o__Lactobacillales	f__Enterococcaceae	g__Enterococcus	s__Enterococcus faecium
49.5064	1.31545	0.745577	1.76433	0.077676	0.382039	k__Bacteria	p__Firmicutes	c__Clostridia	o__Clostridiales	f__Clostridiaceae	g__Clostridium	s__Clostridium sp. ND2
8.85958	-1.55322	0.881524	-1.76197	0.0780741	0.383225	k__Bacteria	p__Bacteroidetes	c__Bacteroidia	o__Bacteroidales	f__Prevotellaceae	g__Prevotella	s__Prevotella sp. HMSC069G02
30.6502	-1.09655	0.622914	-1.76036	0.0783473	0.383225	k__Bacteria	p__Actinobacteria	c__Actinobacteria	o__Actinomycetales	f__Actinomycetaceae	g__Actinomyces	s__Actinomyces sp. Marseille-P2825
160.252	0.276077	0.156832	1.76034	0.0783509	0.383225	k__Bacteria	p__Firmicutes	c__Clostridia	o__Clostridiales	f__Lachnospiraceae	g__Lachnoclostridium	s__[Clostridium] saccharolyticum
431.465	-0.933828	0.531905	-1.75563	0.0791515	0.383848	k__Bacteria	p__Firmicutes	c__Clostridia	o__Clostridiales	f__Eubacteriaceae	g__Eubacterium	s__Eubacterium eligens CAG:72
480.349	-0.514966	0.293514	-1.75449	0.0793469	0.383848	k__Bacteria	p__Firmicutes	c__Clostridia	o__Clostridiales	f__Lachnospiraceae	g__Blautia	s__Blautia sp. SF-50
18.9094	-0.466663	0.265717	-1.75624	0.0790475	0.383848	k__Bacteria	p__Firmicutes	c__Clostridia	o__Clostridiales	f__Clostridiales Family XIII. Incertae Sedis	g__Clostridiales Family XIII. Incertae Sedis__na	s__[Eubacterium] brachy
134.711	0.570407	0.325073	1.7547	0.07931	0.383848	k__Bacteria	p__Firmicutes	c__Clostridia	o__Clostridiales	f__Lachnospiraceae	g__Lachnospiraceae__na	s__Lachnospiraceae bacterium 6_1_37FAA
4551.29	0.615124	0.350044	1.75728	0.0788706	0.383848	k__Bacteria	p__Bacteroidetes	c__Bacteroidia	o__Bacteroidales	f__Odoribacteraceae	g__Odoribacter	s__Odoribacter__uc
2.15203	0.699842	0.398097	1.75797	0.078753	0.383848	k__Bacteria	p__Firmicutes	c__Clostridia	o__Clostridiales	f__Clostridiaceae	g__Natronincola	s__Natronincola ferrireducens
16.4655	-1.55087	0.886766	-1.7489	0.0803076	0.386175	k__Bacteria	p__Firmicutes	c__Bacilli	o__Lactobacillales	f__Streptococcaceae	g__Streptococcus	s__Streptococcus sp. HMSC064H09
3.8145	-1.0651	0.608747	-1.74966	0.080177	0.386175	k__Bacteria	p__Firmicutes	c__Bacilli	o__Lactobacillales	f__Streptococcaceae	g__Streptococcus	s__Streptococcus marimammalium
5.15693	-0.869297	0.497222	-1.74831	0.0804106	0.386175	k__Bacteria	p__Actinobacteria	c__Actinobacteria	o__Bifidobacteriales	f__Bifidobacteriaceae	g__Bifidobacterium	s__Bifidobacterium pseudolongum
1.12353	1.13427	0.647863	1.75078	0.0799831	0.386175	k__Bacteria	p__Proteobacteria	c__Deltaproteobacteria	o__Desulfuromonadales	f__Desulfuromonadaceae	g__Pelobacter	s__Pelobacter seleniigenes
4.24923	0.673398	0.385728	1.74579	0.0808483	0.386875	k__Bacteria	p__Proteobacteria	c__Epsilonproteobacteria	o__Campylobacterales	f__Campylobacteraceae	g__Campylobacter	s__Campylobacter fetus
835.852	0.777853	0.44539	1.74645	0.0807323	0.386875	k__Bacteria	p__Bacteroidetes	c__Bacteroidia	o__Bacteroidales	f__Prevotellaceae	g__Paraprevotella	s__Paraprevotella clara
1034.96	-1.0607	0.61	-1.73886	0.0820593	0.391258	k__Bacteria	p__Bacteroidetes	c__Bacteroidia	o__Bacteroidales	f__Bacteroidaceae	g__Bacteroides	s__Bacteroides sp. CAG:530
8.57868	-0.779412	0.448182	-1.73905	0.0820256	0.391258	k__Bacteria	p__Proteobacteria	c__Betaproteobacteria	o__Burkholderiales	f__Comamonadaceae	g__Curvibacter	s__Curvibacter putative symbiont of Hydra magnipapillata
6.88784	-1.81409	1.04713	-1.73244	0.0831948	0.39525	k__Bacteria	p__Proteobacteria	c__Gammaproteobacteria	o__Enterobacterales	f__Enterobacteriaceae	g__Escherichia	s__Escherichia albertii
79.0696	1.02969	0.594149	1.73305	0.0830864	0.39525	k__Bacteria	p__Firmicutes	c__Bacilli	o__Lactobacillales	f__Lactobacillaceae	g__Lactobacillus	s__Lactobacillus rhamnosus
91.9942	0.658525	0.380585	1.7303	0.0835773	0.396357	k__Bacteria	p__Bacteroidetes	c__Bacteroidia	o__Bacteroidales	f__Bacteroidaceae	g__Bacteroides	s__Bacteroides sp. HPS0048
4.77914	0.500539	0.289575	1.72853	0.0838932	0.397144	k__Bacteria	p__Firmicutes	c__Clostridia	o__Clostridiales	f__Clostridiaceae	g__Caloramator	s__Caloramator quimbayensis
66.097	-0.372821	0.215926	-1.72661	0.0842371	0.397762	k__Bacteria	p__Firmicutes	c__Clostridia	o__Clostridiales	f__Lachnospiraceae	g__Anaerostipes	s__Anaerostipes caccae
4.35672	1.52085	0.881077	1.72613	0.0843238	0.397762	k__Bacteria	p__Bacteria__na	c__Bacteria__na	o__Bacteria__na	f__Bacteria__na	g__Bacteria__na	s__uncultured bacterium 4L05
169.705	-0.902524	0.524585	-1.72045	0.0853501	0.39888	k__Bacteria	p__Firmicutes	c__Negativicutes	o__Veillonellales	f__Veillonellaceae	g__Veillonellaceae__uc	s__Veillonellaceae__uc
2.78877	0.59108	0.343609	1.72021	0.0853944	0.39888	k__Bacteria	p__Proteobacteria	c__Deltaproteobacteria	o__Desulfovibrionales	f__Desulfohalobiaceae	g__Desulfonauticus	s__Desulfonauticus sp. 38_4375
517.487	0.658051	0.382626	1.71983	0.0854636	0.39888	k__Bacteria	p__Bacteroidetes	c__Bacteroidia	o__Bacteroidales	f__Bacteroidaceae	g__Bacteroides	s__Bacteroides sp. 43_108
884.453	1.05515	0.61258	1.72247	0.0849839	0.39888	k__Bacteria	p__Bacteroidetes	c__Bacteroidia	o__Bacteroidales	f__Rikenellaceae	g__Alistipes	s__Alistipes indistinctus
2.10914	1.16824	0.678363	1.72214	0.0850439	0.39888	k__Bacteria	p__Bacteroidetes	c__Chitinophagia	o__Chitinophagales	f__Chitinophagaceae	g__Filimonas	s__Filimonas lacunae
1.29381	1.31234	0.762386	1.72136	0.0851861	0.39888	k__Bacteria	p__Bacteroidetes	c__Chitinophagia	o__Chitinophagales	f__Chitinophagaceae	g__Chitinophaga	s__Chitinophaga terrae Kim and Jung 2007
13.6612	-0.354043	0.206117	-1.71768	0.0858545	0.400001	k__Bacteria	p__Firmicutes	c__Clostridia	o__Clostridiales	f__Lachnospiraceae	g__Lachnospiraceae__na	s__Lachnospiraceae bacterium C6A11
139.051	1.10351	0.643216	1.71561	0.0862326	0.401057	k__Bacteria	p__Firmicutes	c__Clostridia	o__Clostridiales	f__Clostridiaceae	g__Clostridium	s__Clostridium sp. CAG:307_30_263
610.026	-0.990128	0.57805	-1.71288	0.0867352	0.401283	k__Bacteria	p__Firmicutes	c__Clostridia	o__Clostridiales	f__Clostridiaceae	g__Clostridium	s__Clostridium sp. CAG:62_40_43
2.98835	-0.818886	0.477799	-1.71387	0.0865525	0.401283	k__Bacteria	p__Actinobacteria	c__Actinobacteria	o__Actinomycetales	f__Actinomycetaceae	g__Actinomyces	s__Actinomyces sp. S6-Spd3
12.5295	0.43602	0.254482	1.71336	0.0866456	0.401283	k__Bacteria	p__Chloroflexi	c__Anaerolineae	o__Anaerolineales	f__Anaerolineaceae	g__Anaerolineaceae__na	s__Anaerolineaceae bacterium oral taxon 439
2.58659	-1.1515	0.673138	-1.71064	0.0871471	0.402486	k__Bacteria	p__Bacteroidetes	c__Bacteroidia	o__Bacteroidales	f__Porphyromonadaceae	g__Fermentimonas	s__Fermentimonas caenicola
8.60266	-1.06558	0.623308	-1.70955	0.0873493	0.402718	k__Bacteria	p__Firmicutes	c__Bacilli	o__Lactobacillales	f__Streptococcaceae	g__Streptococcus	s__Streptococcus sp. HMSC073D05
12.0497	-1.21738	0.713132	-1.70709	0.0878044	0.403271	k__Bacteria	p__Firmicutes	c__Bacilli	o__Lactobacillales	f__Lactobacillaceae	g__Lactobacillus	s__Lactobacillus curvatus
8.15312	-0.794396	0.46532	-1.7072	0.0877841	0.403271	k__Bacteria	p__Firmicutes	c__Bacilli	o__Lactobacillales	f__Lactobacillaceae	g__Lactobacillus	s__Lactobacillus jensenii
123.944	0.684619	0.401196	1.70644	0.0879255	0.403271	k__Bacteria	p__Bacteroidetes	c__Bacteroidia	o__Bacteroidales	f__Bacteroidaceae	g__Bacteroides	s__Bacteroides nordii
9.48956	0.740333	0.434881	1.70238	0.0886835	0.405426	k__Bacteria	p__Bacteroidetes	c__Flavobacteriia	o__Flavobacteriales	f__Flavobacteriaceae	g__Capnocytophaga	s__Capnocytophaga sp. oral taxon 332
2922.27	1.04042	0.611187	1.70229	0.0887014	0.405426	k__Bacteria	p__Bacteroidetes	c__Bacteroidia	o__Bacteroidales	f__Prevotellaceae	g__Paraprevotella	s__Paraprevotella__uc
17.1973	0.631876	0.371499	1.70088	0.0889648	0.40593	k__Bacteria	p__Firmicutes	c__Clostridia	o__Clostridiales	f__Clostridiales__na	g__Clostridiales__na	s__Clostridiales bacterium GWF2_36_10
2.90189	-1.14385	0.673191	-1.69914	0.0892922	0.406724	k__Bacteria	p__Actinobacteria	c__Actinobacteria	o__Actinomycetales	f__Actinomycetaceae	g__Actinomyces	s__Actinomyces sp. oral taxon 181
2.0414	-0.852801	0.502842	-1.69596	0.0898935	0.408061	k__Bacteria	p__Actinobacteria	c__Actinobacteria	o__Bifidobacteriales	f__Bifidobacteriaceae	g__Bifidobacterium	s__Bifidobacterium bombi
3221.86	-0.324341	0.191228	-1.6961	0.0898676	0.408061	k__Bacteria	p__Firmicutes	c__Clostridia	o__Clostridiales	f__Eubacteriaceae	g__Eubacterium	s__uncultured Eubacterium sp.
1.16378	-1.52105	0.899297	-1.69138	0.0907648	0.408353	k__Bacteria	p__Firmicutes	c__Bacilli	o__Lactobacillales	f__Leuconostocaceae	g__Leuconostocaceae__uc	s__Leuconostocaceae__uc
129.569	-0.868157	0.512436	-1.69417	0.0902321	0.408353	k__Bacteria	p__Firmicutes	c__Clostridia	o__Clostridiales	f__Lachnospiraceae	g__Coprococcus	s__Coprococcus sp. ART55/1
95.2425	-0.786721	0.464532	-1.69358	0.0903454	0.408353	k__Bacteria	p__Firmicutes	c__Clostridia	o__Clostridiales	f__Lachnospiraceae	g__Tyzzerella	s__Tyzzerella__uc
5.12359	-0.730703	0.432173	-1.69076	0.090882	0.408353	k__Bacteria	p__Actinobacteria	c__Actinobacteria	o__Bifidobacteriales	f__Bifidobacteriaceae	g__Bifidobacterium	s__Bifidobacterium aesculapii
2.08394	-0.718407	0.424661	-1.69172	0.0906996	0.408353	k__Bacteria	p__Actinobacteria	c__Actinobacteria	o__Corynebacteriales	f__Mycobacteriaceae	g__Mycobacterium	s__Mycobacterium__uc
303.683	0.732074	0.432636	1.69213	0.0906219	0.408353	k__Bacteria	p__Firmicutes	c__Firmicutes__na	o__Firmicutes__na	f__Firmicutes__na	g__Firmicutes__na	s__Firmicutes bacterium CAG:94
323.1	-0.657617	0.389349	-1.68902	0.0912158	0.409159	k__Bacteria	p__Firmicutes	c__Clostridia	o__Clostridiales	f__Ruminococcaceae	g__Ruminococcus	s__Ruminococcus sp. CAG:90
0.935373	-1.30912	0.777176	-1.68446	0.0920931	0.411008	k__Bacteria	p__Firmicutes	c__Bacilli	o__Lactobacillales	f__Streptococcaceae	g__Streptococcus	s__Streptococcus sp. DD04
11.9543	-1.10192	0.653707	-1.68565	0.0918627	0.411008	k__Bacteria	p__Firmicutes	c__Bacilli	o__Lactobacillales	f__Streptococcaceae	g__Lactococcus	s__Lactococcus__uc
374.301	-0.596299	0.353949	-1.6847	0.092046	0.411008	k__Bacteria	p__Firmicutes	c__Clostridia	o__Clostridiales	f__Ruminococcaceae	g__Ruminococcus	s__Ruminococcus sp. CAG:9
1172.83	-0.520358	0.309483	-1.68138	0.0926893	0.412974	k__Bacteria	p__Firmicutes	c__Clostridia	o__Clostridiales	f__Lachnospiraceae	g__Blautia	s__Blautia sp. KLE 1732
3.29197	0.727597	0.433225	1.67949	0.0930565	0.413914	k__Bacteria	p__Firmicutes	c__Clostridia	o__Clostridiales	f__Clostridiaceae	g__Clostridium	s__Clostridium sp. Marseille-P2434
48.0473	-0.545637	0.325106	-1.67834	0.0932813	0.414219	k__Bacteria	p__Firmicutes	c__Bacilli	o__Lactobacillales	f__Streptococcaceae	g__Streptococcus	s__Streptococcus pyogenes
1.75542	1.47077	0.878435	1.6743	0.0940708	0.417026	k__Bacteria	p__Bacteroidetes	c__Sphingobacteriia	o__Sphingobacteriales	f__Sphingobacteriaceae	g__Sphingobacterium	s__Sphingobacterium sp. Ag1
205.372	-0.860513	0.514692	-1.6719	0.0945445	0.418426	k__Bacteria	p__Firmicutes	c__Clostridia	o__Clostridiales	f__Eubacteriaceae	g__Eubacterium	s__Eubacterium sp. CAG:786
3.24986	-2.74292	1.6446	-1.66783	0.0953497	0.418497	k__Bacteria	p__Proteobacteria	c__Gammaproteobacteria	o__Enterobacterales	f__Hafniaceae	g__Hafniaceae__uc	s__Hafniaceae__uc
30.1796	-0.985177	0.589979	-1.66985	0.0949491	0.418497	k__Bacteria	p__Bacteroidetes	c__Bacteroidia	o__Bacteroidales	f__Prevotellaceae	g__Prevotella	s__Prevotella shahii
7.10218	-0.767655	0.459898	-1.66918	0.0950809	0.418497	k__Bacteria	p__Actinobacteria	c__Actinobacteria	o__Bifidobacteriales	f__Bifidobacteriaceae	g__Parascardovia	s__Parascardovia denticolens
5.24433	-0.604566	0.362037	-1.6699	0.0949386	0.418497	k__Bacteria	p__Actinobacteria	c__Actinobacteria	o__Corynebacteriales	f__Corynebacteriaceae	g__Corynebacterium	s__Corynebacterium__uc
10.3956	0.499307	0.29934	1.66803	0.0953102	0.418497	k__Bacteria	p__Firmicutes	c__Erysipelotrichia	o__Erysipelotrichales	f__Erysipelotrichaceae	g__Coprobacillus	s__Coprobacillus sp. 29_1
1.10432	-1.37919	0.827746	-1.66619	0.0956746	0.418537	k__Bacteria	p__Firmicutes	c__Bacilli	o__Lactobacillales	f__Lactobacillaceae	g__Lactobacillus	s__Lactobacillus nodensis
55.0405	0.503348	0.302069	1.66633	0.0956469	0.418537	k__Bacteria	p__Bacteroidetes	c__Bacteroidia	o__Bacteroidales	f__Bacteroidaceae	g__Bacteroides	s__Bacteroides neonati
1.7432	-1.44675	0.869174	-1.66451	0.0960112	0.418628	k__Bacteria	p__Bacteria__na	c__Bacteria__na	o__Bacteria__na	f__Bacteria__na	g__Bacteria__na	s__uncultured bacterium BAC10G6
5.10853	-0.78759	0.473167	-1.66451	0.096011	0.418628	k__Bacteria	p__Actinobacteria	c__Actinobacteria	o__Bifidobacteriales	f__Bifidobacteriaceae	g__Bifidobacterium	s__Bifidobacterium subtile
2.23272	-1.24874	0.752248	-1.66001	0.0969132	0.42137	k__Bacteria	p__Actinobacteria	c__Actinobacteria	o__Actinomycetales	f__Actinomycetaceae	g__Actinomyces	s__Actinomyces sp. ph3
83.0618	0.390604	0.235334	1.65978	0.0969581	0.42137	k__Bacteria	p__Firmicutes	c__Clostridia	o__Clostridiales	f__Clostridiaceae	g__Clostridium	s__Clostridium botulinum
9.54048	-1.21914	0.734867	-1.65899	0.0971185	0.421376	k__Bacteria	p__Actinobacteria	c__Actinobacteria	o__Propionibacteriales	f__Propionibacteriaceae	g__Propionibacterium	s__Propionibacterium acidifaciens
114.829	0.490823	0.296	1.65818	0.0972802	0.421389	k__Bacteria	p__Bacteroidetes	c__Bacteroidia	o__Bacteroidales	f__Bacteroidaceae	g__Bacteroides	s__Bacteroides helcogenes
146.46	0.33145	0.200284	1.6549	0.0979439	0.423571	k__Bacteria	p__Firmicutes	c__Firmicutes__na	o__Firmicutes__na	f__Firmicutes__na	g__Firmicutes__na	s__Firmicutes bacterium ASF500
4.62822	-0.840469	0.508783	-1.65192	0.0985509	0.424279	k__Bacteria	p__Proteobacteria	c__Gammaproteobacteria	o__Pseudomonadales	f__Moraxellaceae	g__Acinetobacter	s__Acinetobacter baumannii
296.075	-0.745814	0.451532	-1.65174	0.0985877	0.424279	k__Bacteria	p__Bacteroidetes	c__Bacteroidia	o__Bacteroidales	f__Prevotellaceae	g__Prevotella	s__Prevotella bivia
257.191	0.486853	0.294562	1.6528	0.0983707	0.424279	k__Bacteria	p__Bacteroidetes	c__Bacteroidia	o__Bacteroidales	f__Odoribacteraceae	g__Odoribacter	s__Odoribacter sp. 43_10
7.54827	-0.853494	0.517246	-1.65007	0.0989282	0.425055	k__Bacteria	p__Actinobacteria	c__Actinobacteria	o__Propionibacteriales	f__Propionibacteriaceae	g__Propionibacteriaceae__uc	s__Propionibacteriaceae__uc
185.599	-0.352065	0.213733	-1.64722	0.0995135	0.426878	k__Bacteria	p__Firmicutes	c__Clostridia	o__Clostridiales	f__Lachnospiraceae	g__Dorea	s__Dorea sp. AGR2135
2.20162	0.853285	0.521542	1.63608	0.101823	0.434109	k__Bacteria	p__Bacteroidetes	c__Sphingobacteriia	o__Sphingobacteriales	f__Sphingobacteriaceae	g__Pedobacter	s__Pedobacter__uc
110.702	0.925898	0.565977	1.63593	0.101854	0.434109	k__Bacteria	p__Actinobacteria	c__Coriobacteriia	o__Coriobacteriales	f__Atopobiaceae	g__Olsenella	s__Olsenella sp. Marseille-P2300
50.3977	0.962217	0.588123	1.63608	0.101822	0.434109	k__Bacteria	p__Firmicutes	c__Clostridia	o__Clostridiales	f__Clostridiaceae	g__Clostridium	s__Clostridium sp. 1_1_41A1FAA
5030.3	1.36267	0.831994	1.63784	0.101455	0.434109	k__Bacteria	p__Bacteroidetes	c__Bacteroidia	o__Bacteroidales	f__Bacteroidaceae	g__Bacteroides	s__Bacteroides coprocola CAG:162
137.775	0.746576	0.45668	1.63479	0.102093	0.434426	k__Bacteria	p__Bacteroidetes	c__Bacteroidia	o__Bacteroidales	f__Rikenellaceae	g__Alistipes	s__Alistipes sp. 58_9_plus
1034.72	-1.48995	0.91298	-1.63197	0.102687	0.435407	k__Bacteria	p__Proteobacteria	c__Alphaproteobacteria	o__Rhodospirillales	f__Rhodospirillaceae	g__Azospirillum	s__Azospirillum sp. 51_20
88.8706	-0.835199	0.512151	-1.63077	0.102939	0.435407	k__Bacteria	p__Bacteria__na	c__Bacteria__na	o__Bacteria__na	f__Bacteria__na	g__Bacteria__na	s__bacterium P201
2.46945	-0.683981	0.420272	-1.62747	0.103637	0.435407	k__Bacteria	p__Firmicutes	c__Bacilli	o__Bacillales	f__Paenibacillaceae	g__Paenibacillus	s__Paenibacillus polymyxa
25.7929	-0.319516	0.195701	-1.63268	0.102537	0.435407	k__Bacteria	p__Firmicutes	c__Clostridia	o__Clostridiales	f__Lachnospiraceae	g__Lachnoclostridium	s__[Clostridium] methoxybenzovorans
28.2168	-0.317182	0.194817	-1.6281	0.103504	0.435407	k__Bacteria	p__Firmicutes	c__Tissierellia	o__Tissierellales	f__Peptoniphilaceae	g__Finegoldia	s__Finegoldia magna
162.947	-0.226995	0.139442	-1.62788	0.103551	0.435407	k__Bacteria	p__Firmicutes	c__Clostridia	o__Clostridiales	f__Lachnospiraceae	g__Lachnospiraceae__na	s__Lachnospiraceae bacterium A4
68.2125	0.408614	0.251012	1.62787	0.103553	0.435407	k__Bacteria	p__Firmicutes	c__Erysipelotrichia	o__Erysipelotrichales	f__Erysipelotrichaceae	g__Erysipelotrichaceae__na	s__[Eubacterium] dolichum
6.04328	0.695661	0.427047	1.629	0.103312	0.435407	k__Bacteria	p__Firmicutes	c__Clostridia	o__Clostridiales	f__Clostridiaceae	g__Clostridium	s__Clostridium sp. Ade.TY
45.2186	-0.449696	0.276502	-1.62637	0.10387	0.435697	k__Bacteria	p__Firmicutes	c__Erysipelotrichia	o__Erysipelotrichales	f__Erysipelotrichaceae	g__Coprobacillus	s__Coprobacillus sp. 8_2_54BFAA
4.97248	-0.82491	0.507936	-1.62404	0.104366	0.437086	k__Bacteria	p__Proteobacteria	c__Betaproteobacteria	o__Burkholderiales	f__Alcaligenaceae	g__Bordetella	s__Bordetella pertussis
5.03086	-0.48444	0.298618	-1.62228	0.104744	0.437977	k__Bacteria	p__Firmicutes	c__Bacilli	o__Bacillales	f__Bacillaceae	g__Bacillus	s__Bacillus coagulans
2.50121	-2.70124	1.67117	-1.61638	0.106013	0.442222	k__Bacteria	p__Bacteria__na	c__Bacteria__na	o__Bacteria__na	f__Bacteria__na	g__Bacteria__na	s__Melainabacteria sp. 35_41
131.937	-0.910063	0.563156	-1.61601	0.106093	0.442222	k__Bacteria	p__Firmicutes	c__Clostridia	o__Clostridiales	f__Ruminococcaceae	g__Ruminococcus	s__Ruminococcus gnavus CAG:126
1.25986	-1.24272	0.772578	-1.60853	0.107719	0.448049	k__Bacteria	p__Bacteroidetes	c__Chitinophagia	o__Chitinophagales	f__Chitinophagaceae	g__Niabella	s__Niabella soli
3.66223	0.468037	0.29116	1.60749	0.107946	0.448049	k__Bacteria	p__Firmicutes	c__Clostridia	o__Clostridiales	f__Clostridiales__na	g__Clostridiales__na	s__Clostridiales bacterium 38-18
24.6267	0.49533	0.308184	1.60726	0.107998	0.448049	k__Bacteria	p__Firmicutes	c__Clostridia	o__Clostridiales	f__Clostridiales__na	g__Levyella	s__Levyella massiliensis
173.403	0.541836	0.337572	1.6051	0.108472	0.449312	k__Bacteria	p__Firmicutes	c__Bacilli	o__Lactobacillales	f__Lactobacillaceae	g__Lactobacillus	s__Lactobacillus rogosae
3.78582	-0.596868	0.37265	-1.60169	0.109225	0.451134	k__Bacteria	p__Firmicutes	c__Clostridia	o__Clostridiales	f__Clostridiales__na	g__Proteiniborus	s__Proteiniborus sp. DW1
4.10105	1.09346	0.682744	1.60156	0.109252	0.451134	k__Bacteria	p__Firmicutes	c__Tissierellia	o__Tissierellia__na	f__Tissierellia__na	g__Tissierellia__na	s__Tissierellia bacterium S5-A11
222.23	-0.609077	0.380585	-1.60037	0.109517	0.451522	k__Bacteria	p__Firmicutes	c__Clostridia	o__Clostridiales	f__Ruminococcaceae	g__Ruminococcus	s__Ruminococcus obeum CAG:39
252.91	-0.33374	0.208814	-1.59826	0.109985	0.45275	k__Bacteria	p__Firmicutes	c__Clostridia	o__Clostridiales	f__Lachnospiraceae	g__Blautia	s__Blautia schinkii
34.2895	1.73819	1.08854	1.59681	0.110307	0.453372	k__Bacteria	p__Tenericutes	c__Mollicutes	o__Mycoplasmatales	f__Mycoplasmataceae	g__Mycoplasma	s__Mycoplasma__uc
3.95022	0.550363	0.345465	1.59311	0.111136	0.456069	k__Bacteria	p__Firmicutes	c__Clostridia	o__Clostridiales	f__Clostridiaceae	g__Fervidicella	s__Fervidicella metallireducens
110.547	-0.588998	0.370503	-1.58972	0.111897	0.45707	k__Bacteria	p__Proteobacteria	c__Epsilonproteobacteria	o__Campylobacterales	f__Campylobacteraceae	g__Campylobacter	s__Campylobacter jejuni
145.437	-0.378734	0.238153	-1.5903	0.111768	0.45707	k__Bacteria	p__Firmicutes	c__Clostridia	o__Clostridiales	f__Lachnospiraceae	g__Lachnoclostridium	s__[Clostridium] asparagiforme
162.727	-0.284319	0.178717	-1.59089	0.111633	0.45707	k__Bacteria	p__Firmicutes	c__Clostridia	o__Clostridiales	f__Lachnospiraceae	g__Hespellia	s__Hespellia stercorisuis
69.8738	-1.44374	0.910045	-1.58645	0.112638	0.459391	k__Bacteria	p__Firmicutes	c__Bacilli	o__Lactobacillales	f__Lactobacillaceae	g__Lactobacillus	s__Lactobacillus sakei
3.861	0.550211	0.348154	1.58036	0.114023	0.464325	k__Bacteria	p__Firmicutes	c__Clostridia	o__Clostridiales	f__Clostridiaceae	g__Geosporobacter	s__Geosporobacter subterraneus
9.31811	0.686164	0.434553	1.57901	0.114333	0.464873	k__Bacteria	p__Firmicutes	c__Clostridia	o__Clostridiales	f__Clostridiaceae	g__Clostridium	s__Clostridium sp. Marseille-P2414
3.6904	-2.56133	1.62454	-1.57664	0.114878	0.465364	k__Bacteria	p__Firmicutes	c__Bacilli	o__Lactobacillales	f__Lactobacillaceae	g__Lactobacillus	s__Lactobacillus acidophilus
51.8119	-0.327733	0.207995	-1.57568	0.1151	0.465364	k__Bacteria	p__Firmicutes	c__Clostridia	o__Clostridiales	f__Lachnospiraceae	g__Lachnospira	s__Lachnospira multipara
14.0681	0.462821	0.293916	1.57467	0.115332	0.465364	k__Bacteria	p__Firmicutes	c__Bacilli	o__Lactobacillales	f__Streptococcaceae	g__Streptococcus	s__Streptococcus pasteurianus
57.1368	0.974836	0.61893	1.57503	0.115249	0.465364	k__Bacteria	p__Bacteroidetes	c__Bacteroidia	o__Bacteroidales	f__Rikenellaceae	g__Alistipes	s__Alistipes sp. 56_11
1846.56	1.18291	0.750901	1.57532	0.115184	0.465364	k__Bacteria	p__Proteobacteria	c__Deltaproteobacteria	o__Desulfovibrionales	f__Desulfovibrionaceae	g__Desulfovibrio	s__Desulfovibrio piger
3.12487	0.960625	0.611055	1.57207	0.115933	0.46708	k__Bacteria	p__Proteobacteria	c__Betaproteobacteria	o__Burkholderiales	f__Comamonadaceae	g__Pelomonas	s__Pelomonas__uc
4.67793	-0.66706	0.425738	-1.56683	0.117154	0.470569	k__Bacteria	p__Bacteroidetes	c__Bacteroidia	o__Bacteroidales	f__Bacteroidales__na	g__Bacteroidales__na	s__Bacteroidales bacterium KA00251
9.25758	-0.421572	0.26901	-1.56712	0.117086	0.470569	k__Bacteria	p__Firmicutes	c__Clostridia	o__Clostridiales	f__Lachnospiraceae	g__Butyrivibrio	s__Butyrivibrio sp. INlla14
1.5577	-1.2779	0.816113	-1.56584	0.117386	0.470788	k__Bacteria	p__Bacteroidetes	c__Flavobacteriia	o__Flavobacteriales	f__Flavobacteriaceae	g__Elizabethkingia	s__Elizabethkingia meningoseptica
4.05711	-0.446463	0.285583	-1.56334	0.117973	0.471119	k__Bacteria	p__Firmicutes	c__Negativicutes	o__Veillonellales	f__Veillonellaceae	g__Veillonella	s__Veillonella magna
130.787	0.536991	0.343517	1.56322	0.118002	0.471119	k__Bacteria	p__Bacteroidetes	c__Bacteroidia	o__Bacteroidales	f__Bacteroidaceae	g__Bacteroides	s__Bacteroides sp. 1_1_6
77.861	1.05581	0.674899	1.5644	0.117724	0.471119	k__Bacteria	p__Bacteroidetes	c__Bacteroidia	o__Bacteroidales	f__Porphyromonadaceae	g__Tannerella	s__Tannerella__uc
0.997758	1.29154	0.829253	1.55747	0.119358	0.475818	k__Bacteria	p__Bacteria__na	c__Bacteria__na	o__Bacteria__na	f__Bacteria__na	g__Bacteria__na	s__uncultured bacterium Contig87
20.7337	-0.561792	0.361004	-1.55619	0.119662	0.476312	k__Bacteria	p__Firmicutes	c__Clostridia	o__Clostridiales	f__Clostridiales Family XIII. Incertae Sedis	g__Ileibacterium	s__Ileibacterium massiliense
4.71671	-0.683184	0.439243	-1.55537	0.119859	0.47638	k__Bacteria	p__Firmicutes	c__Tissierellia	o__Tissierellales	f__Peptoniphilaceae	g__Anaerococcus	s__Anaerococcus lactolyticus
18.124	0.529892	0.341317	1.55249	0.120544	0.478387	k__Bacteria	p__Firmicutes	c__Clostridia	o__Clostridiales	f__Lachnospiraceae	g__Lachnospiraceae__na	s__Lachnospiraceae bacterium oral taxon 082
46.8036	0.808797	0.521538	1.55079	0.120952	0.479286	k__Bacteria	p__Firmicutes	c__Clostridia	o__Clostridiales	f__Ruminococcaceae	g__Faecalibacterium	s__Faecalibacterium sp. CAG:1138
2.01594	-1.00506	0.64908	-1.54844	0.121517	0.479379	k__Bacteria	p__Firmicutes	c__Bacilli	o__Lactobacillales	f__Carnobacteriaceae	g__Granulicatella	s__Granulicatella sp. HMSC30F09
2.5708	0.631145	0.407467	1.54895	0.121394	0.479379	k__Bacteria	p__Firmicutes	c__Clostridia	o__Clostridiales	f__Peptococcaceae	g__Desulfosporosinus	s__Desulfosporosinus sp. BG
6.46043	1.00496	0.64899	1.5485	0.121501	0.479379	k__Bacteria	p__Firmicutes	c__Clostridia	o__Clostridiales	f__Clostridiaceae	g__Clostridium	s__Clostridium saudiense
2.70353	-0.659398	0.426678	-1.54542	0.122244	0.48013	k__Bacteria	p__Firmicutes	c__Bacilli	o__Lactobacillales	f__Carnobacteriaceae	g__Trichococcus	s__Trichococcus palustris
6.87685	0.413068	0.267308	1.54529	0.122276	0.48013	k__Bacteria	p__Firmicutes	c__Clostridia	o__Clostridiales	f__Clostridiaceae	g__Clostridium	s__Clostridium sp. MSTE9
3.73064	0.478587	0.309836	1.54464	0.122432	0.48013	k__Bacteria	p__Firmicutes	c__Clostridia	o__Clostridiales	f__Peptococcaceae	g__Desulfosporosinus	s__Desulfosporosinus youngiae
5.04058	0.916826	0.592898	1.54635	0.12202	0.48013	k__Bacteria	p__Firmicutes	c__Erysipelotrichia	o__Erysipelotrichales	f__Erysipelotrichaceae	g__Coprobacillus	s__Coprobacillus sp. 28_7
18.4899	-0.760759	0.493309	-1.54216	0.123036	0.48134	k__Bacteria	p__Actinobacteria	c__Coriobacteriia	o__Eggerthellales	f__Eggerthellaceae	g__Eggerthella	s__Eggerthella sp. 1_3_56FAA
142.171	-0.603015	0.391092	-1.54188	0.123104	0.48134	k__Bacteria	p__Bacteroidetes	c__Bacteroidia	o__Bacteroidales	f__Bacteroidaceae	g__Bacteroides	s__Bacteroides timonensis
2.06127	0.554967	0.360166	1.54086	0.12335	0.481592	k__Bacteria	p__Firmicutes	c__Clostridia	o__Clostridiales	f__Clostridiales__na	g__Clostridiales__na	s__Clostridiales bacterium PH28_bin88
1.72344	-1.30986	0.851479	-1.53834	0.123966	0.482574	k__Bacteria	p__Bacteria__na	c__Bacteria__na	o__Bacteria__na	f__Bacteria__na	g__Bacteria__na	s__uncultured bacterium CSL142
2229.15	-0.39998	0.25993	-1.5388	0.123854	0.482574	k__Bacteria	p__Firmicutes	c__Clostridia	o__Clostridiales	f__Clostridiales__na	g__Clostridiales__na	s__Clostridiales bacterium 41_12_two_minus
3.42164	-0.962427	0.627813	-1.53298	0.12528	0.486976	k__Bacteria	p__Proteobacteria	c__Epsilonproteobacteria	o__Campylobacterales	f__Campylobacteraceae	g__Campylobacter	s__Campylobacter concisus
247.015	-0.78531	0.513061	-1.53064	0.125859	0.487091	k__Bacteria	p__Firmicutes	c__Clostridia	o__Clostridiales	f__Eubacteriaceae	g__Eubacterium	s__Eubacterium sp. CAG:841
16.0088	-0.66475	0.434299	-1.53063	0.125861	0.487091	k__Bacteria	p__Actinobacteria	c__Actinobacteria	o__Actinomycetales	f__Actinomycetaceae	g__Actinomycetaceae__uc	s__Actinomycetaceae__uc
4.88567	0.509231	0.332471	1.53165	0.125608	0.487091	k__Bacteria	p__Firmicutes	c__Clostridia	o__Clostridiales	f__Clostridiaceae	g__Clostridium	s__Clostridium jeddahense
77.9102	-0.782791	0.511829	-1.5294	0.126166	0.487559	k__Bacteria	p__Actinobacteria	c__Actinobacteria	o__Bifidobacteriales	f__Bifidobacteriaceae	g__Bifidobacterium	s__Bifidobacterium dentium
34.1789	0.639807	0.419501	1.52516	0.127218	0.49091	k__Bacteria	p__Actinobacteria	c__Coriobacteriia	o__Coriobacteriales	f__Atopobiaceae	g__Olsenella	s__Olsenella sp. Marseille-P3256
5269.66	-1.01774	0.670333	-1.51826	0.128948	0.496861	k__Bacteria	p__Proteobacteria	c__Betaproteobacteria	o__Burkholderiales	f__Sutterellaceae	g__Sutterella	s__Sutterella__uc
0.938733	1.35813	0.89616	1.5155	0.129646	0.498828	k__Bacteria	p__Bacteroidetes	c__Sphingobacteriia	o__Sphingobacteriales	f__Sphingobacteriaceae	g__Sphingobacterium	s__Sphingobacterium nematocida
2.50061	-0.65147	0.431333	-1.51036	0.130951	0.498848	k__Bacteria	p__Firmicutes	c__Negativicutes	o__Selenomonadales	f__Selenomonadaceae	g__Selenomonas	s__Selenomonas sp. oral taxon 126
1023.18	-0.283492	0.187647	-1.51077	0.130847	0.498848	k__Bacteria	p__Firmicutes	c__Clostridia	o__Clostridiales	f__Clostridiales__na	g__Clostridiales__na	s__Clostridiales bacterium 36_14
125.469	0.458417	0.303253	1.51167	0.130619	0.498848	k__Bacteria	p__Firmicutes	c__Clostridia	o__Clostridiales	f__Lachnospiraceae	g__Dorea	s__Dorea sp. 42_8
32.5921	0.542165	0.358749	1.51127	0.130721	0.498848	k__Bacteria	p__Firmicutes	c__Clostridia	o__Clostridiales	f__Clostridiaceae	g__Clostridium	s__Clostridium bolteae CAG:59
3.5313	0.565679	0.374549	1.51029	0.130969	0.498848	k__Bacteria	p__Firmicutes	c__Clostridia	o__Clostridiales	f__Clostridiaceae	g__Clostridium	s__Clostridium ihumii
830.668	0.732136	0.483921	1.51293	0.130298	0.498848	k__Bacteria	p__Firmicutes	c__Firmicutes__na	o__Firmicutes__na	f__Firmicutes__na	g__Firmicutes__na	s__Firmicutes bacterium CAG:95
1.44848	1.87151	1.2368	1.51319	0.130232	0.498848	k__Bacteria	p__Bacteria__na	c__Bacteria__na	o__Bacteria__na	f__Bacteria__na	g__Bacteria__na	s__uncultured bacterium 24i11
550.746	-0.916648	0.607845	-1.50803	0.131547	0.49903	k__Bacteria	p__Firmicutes	c__Clostridia	o__Clostridiales	f__Clostridiaceae	g__Clostridium	s__Clostridium sp. CAG:167
3.23072	-0.740076	0.490906	-1.50757	0.131664	0.49903	k__Bacteria	p__Firmicutes	c__Negativicutes	o__Selenomonadales	f__Selenomonadaceae	g__Selenomonas	s__Selenomonas artemidis
2.94229	0.461908	0.306476	1.50716	0.131769	0.49903	k__Bacteria	p__Firmicutes	c__Clostridia	o__Clostridiales	f__Clostridiaceae	g__Clostridium	s__Clostridium akagii
3.62328	0.590496	0.391593	1.50793	0.131572	0.49903	k__Bacteria	p__Fibrobacteres	c__Fibrobacteria	o__Fibrobacterales	f__Fibrobacteraceae	g__Fibrobacter	s__Fibrobacter sp. UWEL
34.3074	-0.391866	0.260817	-1.50246	0.132979	0.502317	k__Bacteria	p__Firmicutes	c__Clostridia	o__Clostridiales	f__Clostridiaceae	g__Clostridium	s__Clostridium sp. ATCC 29733
10.4072	0.637274	0.424196	1.50231	0.133016	0.502317	k__Bacteria	p__Firmicutes	c__Negativicutes	o__Selenomonadales	f__Selenomonadaceae	g__Anaerovibrio	s__Anaerovibrio sp. RM50
2.60937	0.822952	0.548459	1.50048	0.13349	0.502819	k__Bacteria	p__Bacteria__na	c__Bacteria__na	o__Bacteria__na	f__Bacteria__na	g__Bacteria__na	s__uncultured bacterium IN-02
52.9241	0.98944	0.659481	1.50033	0.133529	0.502819	k__Bacteria	p__Proteobacteria	c__Betaproteobacteria	o__Burkholderiales	f__Sutterellaceae	g__Parasutterella	s__Parasutterella__uc
6.81039	0.580185	0.387122	1.49872	0.133948	0.502967	k__Bacteria	p__Bacteroidetes	c__Bacteroidia	o__Bacteroidales	f__Porphyromonadaceae	g__Parabacteroides	s__Parabacteroides chartae
5.2292	0.663392	0.44248	1.49926	0.133806	0.502967	k__Bacteria	p__Fusobacteria	c__Fusobacteriia	o__Fusobacteriales	f__Fusobacteriaceae	g__Fusobacterium	s__Fusobacterium perfoetens
23.4316	-0.421937	0.281767	-1.49747	0.134272	0.503472	k__Bacteria	p__Firmicutes	c__Erysipelotrichia	o__Erysipelotrichales	f__Erysipelotrichaceae	g__Faecalibaculum	s__Faecalibaculum rodentium
3.48912	-0.70998	0.47458	-1.49602	0.134649	0.503898	k__Bacteria	p__Actinobacteria	c__Actinobacteria	o__Bifidobacteriales	f__Bifidobacteriaceae	g__Bifidobacterium	s__Bifidobacterium magnum
24.8924	-0.254145	0.169932	-1.49557	0.134766	0.503898	k__Bacteria	p__Firmicutes	c__Bacilli	o__Bacillales	f__Bacillaceae	g__Bacillus	s__Bacillus__uc
1393.84	-0.312776	0.20928	-1.49454	0.135035	0.504195	k__Bacteria	p__Firmicutes	c__Clostridia	o__Clostridiales	f__Lachnospiraceae	g__Dorea	s__Dorea formicigenerans
1.91887	-0.932121	0.624671	-1.49218	0.135652	0.505473	k__Bacteria	p__Elusimicrobia	c__Elusimicrobia	o__Elusimicrobiales	f__Elusimicrobiaceae	g__Elusimicrobium	s__Elusimicrobium minutum
146.834	-0.613386	0.412202	-1.48807	0.136732	0.505473	k__Bacteria	p__Bacteroidetes	c__Bacteroidia	o__Bacteroidales	f__Bacteroidaceae	g__Bacteroides	s__Bacteroides sp. 4_1_36
6305.88	-0.595397	0.400029	-1.48838	0.13665	0.505473	k__Bacteria	p__Firmicutes	c__Clostridia	o__Clostridiales	f__Lachnospiraceae	g__Roseburia	s__Roseburia intestinalis
5.33779	-0.450909	0.304508	-1.48078	0.138666	0.505473	k__Bacteria	p__Firmicutes	c__Clostridia	o__Clostridiales	f__Clostridiaceae	g__Alkaliphilus	s__Alkaliphilus oremlandii
68.0955	-0.234224	0.15831	-1.47952	0.139	0.505473	k__Bacteria	p__Firmicutes	c__Clostridia	o__Clostridiales	f__Eubacteriaceae	g__Eubacterium	s__Eubacterium sp. 14-2
34.3935	0.442034	0.297445	1.4861	0.137252	0.505473	k__Bacteria	p__Firmicutes	c__Clostridia	o__Clostridiales	f__Ruminococcaceae	g__Ruminococcus	s__Ruminococcus sp. NK3A76
11.5879	0.471426	0.316549	1.48927	0.136417	0.505473	k__Bacteria	p__Firmicutes	c__Negativicutes	o__Selenomonadales	f__Selenomonadaceae	g__Schwartzia	s__Schwartzia succinivorans
35.6011	0.475998	0.321186	1.482	0.138339	0.505473	k__Bacteria	p__Firmicutes	c__Clostridia	o__Clostridiales	f__Peptostreptococcaceae	g__Peptostreptococcaceae__na	s__[Clostridium] hiranonis
145.067	0.478261	0.323098	1.48023	0.138811	0.505473	k__Bacteria	p__Firmicutes	c__Clostridia	o__Clostridiales	f__Ruminococcaceae	g__Anaerotruncus	s__Anaerotruncus rubiinfantis
232.378	0.4958	0.333721	1.48567	0.137365	0.505473	k__Bacteria	p__Bacteroidetes	c__Bacteroidia	o__Bacteroidales	f__Bacteroidaceae	g__Bacteroides	s__Bacteroides pyogenes
20.8617	0.502529	0.338444	1.48482	0.137591	0.505473	k__Bacteria	p__Firmicutes	c__Negativicutes	o__Selenomonadales	f__Selenomonadaceae	g__Anaerovibrio	s__Anaerovibrio lipolyticus
3.17275	0.514726	0.3463	1.48636	0.137185	0.505473	k__Bacteria	p__Firmicutes	c__Clostridia	o__Clostridiales	f__Peptococcaceae	g__Desulfosporosinus	s__Desulfosporosinus orientis
4020.2	0.580514	0.391569	1.48253	0.138199	0.505473	k__Bacteria	p__Firmicutes	c__Clostridia	o__Clostridiales	f__Eubacteriaceae	g__Eubacterium	s__Eubacterium ventriosum
463.711	0.702914	0.474056	1.48277	0.138136	0.505473	k__Bacteria	p__Firmicutes	c__Firmicutes__na	o__Firmicutes__na	f__Firmicutes__na	g__Firmicutes__na	s__Firmicutes bacterium CAG:145
97.0114	0.720229	0.482916	1.49142	0.135852	0.505473	k__Bacteria	p__Proteobacteria	c__Betaproteobacteria	o__Burkholderiales	f__Sutterellaceae	g__Parasutterella	s__Parasutterella excrementihominis
1.78126	0.779186	0.525127	1.48381	0.137861	0.505473	k__Bacteria	p__Bacteria__na	c__Bacteria__na	o__Bacteria__na	f__Bacteria__na	g__Bacteria__na	s__uncultured bacterium Contig1480
1.16251	1.01839	0.687749	1.48076	0.138671	0.505473	k__Bacteria	p__Firmicutes	c__Bacilli	o__Bacillales	f__Paenibacillaceae	g__Paenibacillus	s__Paenibacillus curdlanolyticus
3.94613	1.07575	0.72247	1.48899	0.13649	0.505473	k__Bacteria	p__Proteobacteria	c__Gammaproteobacteria	o__Vibrionales	f__Vibrionaceae	g__Vibrio	s__Vibrio cholerae
3.76543	1.3874	0.934464	1.4847	0.137623	0.505473	k__Bacteria	p__Actinobacteria	c__Coriobacteriia	o__Eggerthellales	f__Eggerthellaceae	g__Eggerthella	s__uncultured Eggerthella sp. SMG5
20.6624	0.22878	0.154824	1.47768	0.139495	0.506576	k__Bacteria	p__Firmicutes	c__Clostridia	o__Clostridiales	f__Lachnospiraceae	g__Lachnospiraceae__na	s__Lachnospiraceae bacterium G41
1.95162	-2.29437	1.55365	-1.47676	0.139739	0.506769	k__Bacteria	p__Firmicutes	c__Bacilli	o__Lactobacillales	f__Lactobacillaceae	g__Lactobacillus	s__Lactobacillus versmoldensis
6.55905	0.521482	0.353663	1.47452	0.140342	0.508262	k__Bacteria	p__Firmicutes	c__Clostridia	o__Clostridiales	f__Peptostreptococcaceae	g__Clostridioides	s__Clostridioides mangenotii
2.01819	1.27019	0.862709	1.47232	0.140934	0.509708	k__Bacteria	p__Proteobacteria	c__Epsilonproteobacteria	o__Campylobacterales	f__Campylobacteraceae	g__Campylobacter	s__Campylobacter hominis
0.940753	1.41423	0.961642	1.47064	0.141389	0.510658	k__Bacteria	p__Bacteroidetes	c__Flavobacteriia	o__Flavobacteriales	f__Flavobacteriaceae	g__Capnocytophaga	s__Capnocytophaga sp. oral taxon 338
8.27836	0.480488	0.327154	1.46869	0.141917	0.511865	k__Bacteria	p__Firmicutes	c__Clostridia	o__Clostridiales	f__Clostridiaceae	g__Clostridium	s__Clostridium saccharobutylicum
2.84116	0.771067	0.525918	1.46613	0.142612	0.512977	k__Bacteria	p__Bacteroidetes	c__Bacteroidetes__na	o__Bacteroidetes__na	f__Bacteroidetes__na	g__Bacteroidetes__na	s__Bacteroidetes bacterium 41-46
471.991	1.4431	0.983972	1.4666	0.142485	0.512977	k__Bacteria	p__Firmicutes	c__Firmicutes__na	o__Firmicutes__na	f__Firmicutes__na	g__Firmicutes__na	s__Firmicutes bacterium CAG:313
20.9888	-0.843954	0.57638	-1.46423	0.143131	0.514146	k__Bacteria	p__Bacteroidetes	c__Bacteroidia	o__Bacteroidales	f__Prevotellaceae	g__Prevotella	s__Prevotella oralis
1.43752	-1.09645	0.750765	-1.46044	0.144168	0.517172	k__Bacteria	p__Proteobacteria	c__Gammaproteobacteria	o__Enterobacterales	f__Erwiniaceae	g__Pantoea	s__Pantoea__uc
34.5451	0.526971	0.361439	1.45798	0.144846	0.518902	k__Bacteria	p__Firmicutes	c__Clostridia	o__Clostridiales	f__Eubacteriaceae	g__Eubacterium	s__Eubacterium limosum
116.783	-0.415869	0.28554	-1.45643	0.145274	0.519032	k__Bacteria	p__Firmicutes	c__Bacilli	o__Bacilli__uc	f__Bacilli__uc	g__Bacilli__uc	s__Bacilli__uc
2.73815	0.762412	0.523366	1.45675	0.145186	0.519032	k__Bacteria	p__Fibrobacteres	c__Fibrobacteria	o__Fibrobacterales	f__Fibrobacteraceae	g__Fibrobacter	s__Fibrobacter sp. UWB7
134.842	0.898484	0.617495	1.45505	0.145656	0.519697	k__Bacteria	p__Firmicutes	c__Erysipelotrichia	o__Erysipelotrichales	f__Erysipelotrichaceae	g__Turicibacter	s__Turicibacter sanguinis
221.635	0.387134	0.26675	1.4513	0.146697	0.519911	k__Bacteria	p__Firmicutes	c__Clostridia	o__Clostridiales	f__Lachnospiraceae	g__Lachnospiraceae__na	s__Lachnospiraceae bacterium 7_1_58FAA
568.38	0.450985	0.310597	1.45199	0.146504	0.519911	k__Bacteria	p__Firmicutes	c__Clostridia	o__Clostridiales	f__Ruminococcaceae	g__Ruminococcus	s__Ruminococcus flavefaciens
1.74267	0.751785	0.517772	1.45196	0.146512	0.519911	k__Bacteria	p__Deferribacteres	c__Deferribacteres	o__Deferribacterales	f__Deferribacteraceae	g__Mucispirillum	s__Mucispirillum schaedleri
2.15142	0.811148	0.557939	1.45383	0.145994	0.519911	k__Bacteria	p__Fibrobacteres	c__Fibrobacteria	o__Fibrobacterales	f__Fibrobacteraceae	g__Fibrobacter	s__Fibrobacter sp. UWR3
119.434	0.814233	0.560922	1.4516	0.146614	0.519911	k__Bacteria	p__Bacteroidetes	c__Bacteroidia	o__Bacteroidales	f__Prevotellaceae	g__Prevotella	s__Prevotella sp. CAG:755
313.01	0.289791	0.199795	1.45044	0.146935	0.52006	k__Bacteria	p__Firmicutes	c__Clostridia	o__Clostridiales	f__Oscillospiraceae	g__Oscillibacter	s__Oscillibacter sp. PC13
391.466	0.977483	0.674775	1.44861	0.147448	0.521178	k__Bacteria	p__Firmicutes	c__Erysipelotrichia	o__Erysipelotrichales	f__Erysipelotrichaceae	g__Turicibacter	s__Turicibacter__uc
380.815	0.609664	0.421956	1.44485	0.1485	0.524198	k__Bacteria	p__Actinobacteria	c__Coriobacteriia	o__Eggerthellales	f__Eggerthellaceae	g__Gordonibacter	s__Gordonibacter pamelaeae
17.8414	0.292515	0.202649	1.44346	0.148892	0.524884	k__Bacteria	p__Firmicutes	c__Clostridia	o__Clostridiales	f__Lachnospiraceae	g__Lachnospiraceae__na	s__Lachnospiraceae bacterium YSB2008
3490.99	-0.723314	0.501977	-1.44093	0.149604	0.525995	k__Bacteria	p__Bacteroidetes	c__Bacteroidia	o__Bacteroidales	f__Rikenellaceae	g__Alistipes	s__Alistipes obesi
17.177	0.549062	0.38088	1.44156	0.149426	0.525995	k__Bacteria	p__Bacteroidetes	c__Bacteroidia	o__Bacteroidales	f__Porphyromonadaceae	g__Porphyromonadaceae__na	s__Porphyromonadaceae bacterium MV12
74.2151	0.600999	0.418344	1.43661	0.150828	0.529596	k__Bacteria	p__Firmicutes	c__Clostridia	o__Clostridiales	f__Lachnospiraceae	g__Coprococcus	s__Coprococcus sp. HPP0048
41.5308	0.530063	0.369498	1.43455	0.151415	0.530955	k__Bacteria	p__Proteobacteria	c__Deltaproteobacteria	o__Desulfovibrionales	f__Desulfovibrionaceae	g__Desulfovibrionaceae__uc	s__Desulfovibrionaceae__uc
1.37618	-1.98684	1.39211	-1.42721	0.153519	0.534304	k__Bacteria	p__Firmicutes	c__Bacilli	o__Lactobacillales	f__Enterococcaceae	g__Enterococcus	s__Enterococcus avium
12.2083	-0.971617	0.682239	-1.42416	0.1544	0.534304	k__Bacteria	p__Bacteroidetes	c__Bacteroidia	o__Bacteroidales	f__Prevotellaceae	g__Prevotella	s__Prevotella sp. S7 MS 2
1.14716	-0.943912	0.661303	-1.42735	0.153479	0.534304	k__Bacteria	p__Proteobacteria	c__Gammaproteobacteria	o__Pseudomonadales	f__Pseudomonadaceae	g__Pseudomonas	s__Pseudomonas syringae
2.71651	-0.579532	0.407516	-1.42211	0.154995	0.534304	k__Bacteria	p__Firmicutes	c__Clostridia	o__Clostridiales	f__Clostridiaceae	g__Clostridiaceae__na	s__Clostridiaceae bacterium BRH_c20a
2118.57	-0.543628	0.38212	-1.42266	0.154834	0.534304	k__Bacteria	p__Firmicutes	c__Clostridia	o__Clostridiales	f__Oscillospiraceae	g__Oscillibacter	s__Oscillibacter sp. 57_20
3.81435	-0.45631	0.319982	-1.42605	0.153854	0.534304	k__Bacteria	p__Firmicutes	c__Tissierellia	o__Tissierellia__uc	f__Tissierellia__uc	g__Tissierellia__uc	s__Tissierellia__uc
6.6147	0.336808	0.235818	1.42826	0.153218	0.534304	k__Bacteria	p__Firmicutes	c__Clostridia	o__Clostridiales	f__Clostridiaceae	g__Clostridium	s__Clostridium sp. N3C
4.00208	0.455644	0.319532	1.42597	0.153876	0.534304	k__Bacteria	p__Firmicutes	c__Clostridia	o__Clostridiales	f__Clostridiales__na	g__Clostridiales__na	s__Clostridiales bacterium oral taxon 876
7.24585	0.479673	0.337358	1.42185	0.155069	0.534304	k__Bacteria	p__Bacteroidetes	c__Bacteroidia	o__Bacteroidales	f__Prevotellaceae	g__Prevotella	s__Prevotella sp. 10(H)
107.603	0.480282	0.337863	1.42153	0.155163	0.534304	k__Bacteria	p__Firmicutes	c__Clostridia	o__Clostridiales	f__Ruminococcaceae	g__Provencibacterium	s__Provencibacterium massiliense
1367.48	0.641092	0.45102	1.42143	0.155192	0.534304	k__Bacteria	p__Bacteroidetes	c__Bacteroidia	o__Bacteroidales	f__Odoribacteraceae	g__Butyricimonas	s__Butyricimonas synergistica
2.24074	0.652486	0.456905	1.42806	0.153275	0.534304	k__Bacteria	p__Bacteria__na	c__Bacteria__na	o__Bacteria__na	f__Bacteria__na	g__Bacteria__na	s__uncultured bacterium Ad_125_D08
58.3159	0.698868	0.488807	1.42974	0.152791	0.534304	k__Bacteria	p__Bacteroidetes	c__Bacteroidia	o__Bacteroidales	f__Prevotellaceae	g__Alloprevotella	s__Alloprevotella tannerae
1.63549	1.04542	0.734253	1.42378	0.154509	0.534304	k__Bacteria	p__Proteobacteria	c__Betaproteobacteria	o__Burkholderiales	f__Comamonadaceae	g__Pelomonas	s__Pelomonas sp. Root1444
1157.97	-0.666638	0.469497	-1.4199	0.155637	0.534449	k__Bacteria	p__Firmicutes	c__Clostridia	o__Clostridiales	f__Lachnospiraceae	g__Roseburia	s__Roseburia sp. 40_7
69.7421	-0.267147	0.188142	-1.41992	0.155631	0.534449	k__Bacteria	p__Firmicutes	c__Clostridia	o__Clostridiales	f__Lachnospiraceae	g__Anaerostipes	s__Anaerostipes sp. 494a
2.11907	0.545141	0.384226	1.4188	0.155956	0.534852	k__Bacteria	p__Firmicutes	c__Clostridia	o__Clostridiales	f__Peptostreptococcaceae	g__Peptostreptococcaceae__na	s__[Clostridium] paradoxum
1.08587	-1.22865	0.867367	-1.41652	0.156622	0.535058	k__Bacteria	p__Firmicutes	c__Bacilli	o__Lactobacillales	f__Streptococcaceae	g__Streptococcus	s__Streptococcus sp. oral taxon 431
3300.43	-1.07254	0.75702	-1.41679	0.156544	0.535058	k__Bacteria	p__Firmicutes	c__Clostridia	o__Clostridiales	f__Ruminococcaceae	g__Ruminococcus	s__Ruminococcus sp. CAG:254
40.9416	0.425947	0.30042	1.41784	0.156238	0.535058	k__Bacteria	p__Firmicutes	c__Clostridia	o__Clostridia__na	f__Clostridia__na	g__Clostridia__na	s__Clostridia bacterium UC5.1-1D1
323.776	-0.651726	0.460609	-1.41492	0.157092	0.535821	k__Bacteria	p__Firmicutes	c__Clostridia	o__Clostridiales	f__Lachnospiraceae	g__Roseburia	s__Roseburia sp. CAG:182
10276.4	-0.363827	0.257234	-1.41438	0.15725	0.535821	k__Bacteria	p__Firmicutes	c__Clostridia	o__Clostridiales	f__Lachnospiraceae	g__Blautia	s__Blautia__uc
7.85776	-0.510569	0.361277	-1.41323	0.157587	0.536281	k__Bacteria	p__Firmicutes	c__Bacilli	o__Lactobacillales	f__Enterococcaceae	g__Enterococcus	s__Enterococcus columbae
3450.52	-0.959986	0.681294	-1.40906	0.158817	0.539082	k__Bacteria	p__Firmicutes	c__Firmicutes__na	o__Firmicutes__na	f__Firmicutes__na	g__Firmicutes__na	s__Firmicutes bacterium CAG:227
1046	-0.818884	0.580933	-1.4096	0.158657	0.539082	k__Bacteria	p__Bacteroidetes	c__Bacteroidia	o__Bacteroidales	f__Prevotellaceae	g__Prevotellamassilia	s__Prevotellamassilia timonensis
0.740388	-2.10855	1.49772	-1.40784	0.159179	0.539622	k__Bacteria	p__Proteobacteria	c__Gammaproteobacteria	o__Enterobacterales	f__Enterobacteriaceae	g__Enterobacter	s__Enterobacter cloacae complex 'Hoffmann cluster IV'
2.0201	-0.968103	0.688175	-1.40677	0.159496	0.540006	k__Bacteria	p__Proteobacteria	c__Gammaproteobacteria	o__Pseudomonadales	f__Pseudomonadaceae	g__Pseudomonas	s__Pseudomonas savastanoi
55.3486	-0.223557	0.159114	-1.40502	0.160016	0.541075	k__Bacteria	p__Firmicutes	c__Clostridia	o__Clostridiales	f__Lachnospiraceae	g__Pseudobutyrivibrio	s__Pseudobutyrivibrio__uc
23.1623	-0.721979	0.514585	-1.40303	0.160607	0.54227	k__Bacteria	p__Firmicutes	c__Erysipelotrichia	o__Erysipelotrichales	f__Erysipelotrichaceae	g__Erysipelotrichaceae__na	s__Erysipelotrichaceae bacterium I46
4.39018	0.811286	0.578597	1.40216	0.160867	0.54227	k__Bacteria	p__Verrucomicrobia	c__Verrucomicrobiae	o__Verrucomicrobiales	f__Akkermansiaceae	g__Akkermansia	s__Akkermansia glycaniphila
13.6145	0.923695	0.658948	1.40177	0.160983	0.54227	k__Bacteria	p__Bacteroidetes	c__Bacteroidia	o__Bacteroidales	f__Prevotellaceae	g__Prevotella	s__Prevotella sp. BP1-145
2.44608	0.558516	0.399049	1.39962	0.161628	0.543249	k__Bacteria	p__Actinobacteria	c__Coriobacteriia	o__Coriobacteriales	f__Atopobiaceae	g__Atopobium	s__Atopobium rimae
1.21532	1.17941	0.842775	1.39943	0.161684	0.543249	k__Bacteria	p__Bacteroidetes	c__Bacteroidia	o__Bacteroidales	f__Porphyromonadaceae	g__Lascolabacillus	s__Lascolabacillus massiliensis
4.3725	-4.45064	3.18833	-1.39592	0.16274	0.545414	k__Bacteria	p__Actinobacteria	c__Actinobacteria	o__Corynebacteriales	f__Corynebacteriaceae	g__Corynebacterium	s__Corynebacterium argentoratense
1.50875	0.645105	0.462057	1.39616	0.162667	0.545414	k__Bacteria	p__Firmicutes	c__Bacilli	o__Bacillales	f__Bacillaceae	g__Bacillus	s__Bacillus niameyensis
4.84333	0.411942	0.295443	1.39432	0.163222	0.546339	k__Bacteria	p__Firmicutes	c__Negativicutes	o__Selenomonadales	f__Sporomusaceae	g__Sporomusa	s__Sporomusa acidovorans
7.67182	-0.365438	0.262527	-1.392	0.163922	0.547992	k__Bacteria	p__Firmicutes	c__Clostridia	o__Clostridiales	f__Ruminococcaceae	g__Pseudobacteroides	s__Pseudobacteroides cellulosolvens
264.271	0.435781	0.313731	1.38903	0.164824	0.550313	k__Bacteria	p__Bacteroidetes	c__Bacteroidia	o__Bacteroidales	f__Bacteroidaceae	g__Bacteroides	s__Bacteroides gallinarum
2.03674	-0.738969	0.532681	-1.38726	0.165361	0.551117	k__Bacteria	p__Firmicutes	c__Bacilli	o__Lactobacillales	f__Streptococcaceae	g__Streptococcus	s__Streptococcus uberis
3.5046	-0.478181	0.34496	-1.38619	0.165688	0.551117	k__Bacteria	p__Firmicutes	c__Negativicutes	o__Selenomonadales	f__Sporomusaceae	g__Propionispora	s__Propionispora sp. 2/2-37
587.532	0.912578	0.658261	1.38635	0.165641	0.551117	k__Bacteria	p__Actinobacteria	c__Coriobacteriia	o__Eggerthellales	f__Eggerthellaceae	g__Eggerthella	s__Eggerthella sp. CAG:209
13.2862	-0.412816	0.298079	-1.38492	0.166077	0.551716	k__Bacteria	p__Firmicutes	c__Clostridia	o__Clostridiales	f__Clostridiaceae	g__Clostridium	s__Clostridium clostridioforme CAG:511
4.60228	0.471544	0.341587	1.38045	0.167448	0.555576	k__Bacteria	p__Firmicutes	c__Clostridia	o__Clostridiales	f__Clostridiaceae	g__Clostridium	s__Clostridium cavendishii
6.71083	-0.300594	0.217987	-1.37896	0.167908	0.556406	k__Bacteria	p__Firmicutes	c__Clostridia	o__Clostridiales	f__Clostridiaceae	g__Clostridium	s__Clostridium magnum
8.45376	1.01835	0.739349	1.37736	0.168402	0.557345	k__Bacteria	p__Proteobacteria	c__Deltaproteobacteria	o__Desulfovibrionales	f__Desulfomicrobiaceae	g__Desulfomicrobium	s__Desulfomicrobium orale
15.2089	1.09854	0.79829	1.37611	0.168788	0.557925	k__Bacteria	p__Firmicutes	c__Clostridia	o__Clostridiales	f__Clostridiaceae	g__Clostridium	s__Clostridium sp. 28_17
12.5317	0.416688	0.303554	1.3727	0.169846	0.560724	k__Bacteria	p__Synergistetes	c__Synergistia	o__Synergistales	f__Synergistaceae	g__Pyramidobacter	s__Pyramidobacter sp. C12-8
3.62236	0.441254	0.322387	1.36871	0.17109	0.56413	k__Bacteria	p__Firmicutes	c__Tissierellia	o__Tissierellia__na	f__Tissierellia__na	g__Tepidimicrobium	s__Tepidimicrobium xylanilyticum
31.0645	0.186033	0.136169	1.36619	0.17188	0.565328	k__Bacteria	p__Firmicutes	c__Clostridia	o__Clostridiales	f__Lachnospiraceae	g__Lachnospiraceae__na	s__Lachnospiraceae bacterium YSD2013
3.55358	1.03205	0.755064	1.36684	0.171674	0.565328	k__Bacteria	p__Bacteria__na	c__Bacteria__na	o__Bacteria__na	f__Bacteria__na	g__Bacteria__na	s__uncultured bacterium Contigcl_1542
487.312	0.279529	0.204983	1.36367	0.172671	0.566716	k__Bacteria	p__Firmicutes	c__Firmicutes__na	o__Firmicutes__na	f__Firmicutes__na	g__Firmicutes__na	s__Firmicutes bacterium CAG:552_39_19
47.1941	0.36041	0.264568	1.36226	0.173116	0.566716	k__Bacteria	p__Firmicutes	c__Clostridia	o__Clostridiales	f__Ruminococcaceae	g__Ruminococcaceae__na	s__Ruminococcaceae bacterium FB2012
7.38762	0.46279	0.340093	1.36077	0.173585	0.566716	k__Bacteria	p__Firmicutes	c__Clostridia	o__Clostridiales	f__Lachnospiraceae	g__Butyrivibrio	s__Butyrivibrio sp. ob235
3.47827	0.464623	0.341369	1.36106	0.173496	0.566716	k__Bacteria	p__Firmicutes	c__Clostridia	o__Clostridiales	f__Peptococcaceae	g__Desulfonispora	s__Desulfonispora thiosulfatigenes
2.21562	0.723452	0.531164	1.36201	0.173194	0.566716	k__Bacteria	p__Bacteroidetes	c__Bacteroidia	o__Bacteroidales	f__Porphyromonadaceae	g__Paludibacter	s__Paludibacter__uc
1944.5	0.759157	0.557347	1.36209	0.173169	0.566716	k__Bacteria	p__Firmicutes	c__Clostridia	o__Clostridiales	f__Clostridiaceae	g__Clostridium	s__Clostridium sp. L2-50
2.31311	-0.924089	0.680469	-1.35802	0.174458	0.568866	k__Bacteria	p__Firmicutes	c__Bacilli	o__Lactobacillales	f__Streptococcaceae	g__Lactococcus	s__Lactococcus raffinolactis
3.69152	-0.533427	0.393217	-1.35657	0.174917	0.569577	k__Bacteria	p__Actinobacteria	c__Actinobacteria	o__Actinomycetales	f__Actinomycetaceae	g__Varibaculum	s__Varibaculum cambriense
18.705	0.850168	0.626977	1.35598	0.175106	0.569577	k__Bacteria	p__Bacteria__na	c__Bacteria__na	o__Bacteria__na	f__Bacteria__na	g__Bacteria__na	s__bacterium P3
1.77672	-1.71236	1.26419	-1.35451	0.175574	0.570401	k__Bacteria	p__Proteobacteria	c__Gammaproteobacteria	o__Pasteurellales	f__Pasteurellaceae	g__Aggregatibacter	s__Aggregatibacter__uc
67.6053	0.231787	0.171586	1.35085	0.176744	0.572099	k__Bacteria	p__Firmicutes	c__Clostridia	o__Clostridiales	f__Clostridiaceae	g__Clostridium	s__Clostridium sp. SY8519
3303.23	0.43885	0.324792	1.35117	0.17664	0.572099	k__Bacteria	p__Bacteroidetes	c__Bacteroidia	o__Bacteroidales	f__Bacteroidaceae	g__Bacteroides	s__Bacteroides fragilis
2919.77	0.649178	0.480236	1.35179	0.176443	0.572099	k__Bacteria	p__Firmicutes	c__Firmicutes__na	o__Firmicutes__na	f__Firmicutes__na	g__Firmicutes__na	s__Firmicutes bacterium CAG:129
4.68633	-0.551838	0.409532	-1.34748	0.177824	0.573494	k__Bacteria	p__Firmicutes	c__Clostridia	o__Clostridiales	f__Clostridiaceae	g__Clostridium	s__Clostridium sp. DSM 4029
10.0561	0.278037	0.206195	1.34841	0.177525	0.573494	k__Bacteria	p__Firmicutes	c__Clostridia	o__Clostridiales	f__Clostridiaceae	g__Clostridium	s__Clostridium pasteurianum
3.86777	0.392623	0.291298	1.34784	0.17771	0.573494	k__Bacteria	p__Firmicutes	c__Clostridia	o__Clostridiales	f__Eubacteriaceae	g__Alkalibacter	s__Alkalibacter saccharofermentans
2150.35	-1.01337	0.753968	-1.34404	0.178934	0.575673	k__Bacteria	p__Firmicutes	c__Clostridia	o__Clostridiales	f__Eubacteriaceae	g__Eubacterium	s__Eubacterium sp. CAG:115
2.52816	0.492821	0.366596	1.34431	0.178847	0.575673	k__Bacteria	p__Firmicutes	c__Clostridia	o__Clostridiales	f__Clostridiaceae	g__Clostridium	s__Clostridium tunisiense
16627.4	-0.397065	0.296458	-1.33936	0.180452	0.579291	k__Bacteria	p__Firmicutes	c__Clostridia	o__Clostridiales	f__Clostridiaceae	g__Clostridium	s__Clostridium__uc
178.033	0.753161	0.562666	1.33856	0.180714	0.579291	k__Bacteria	p__Firmicutes	c__Clostridia	o__Clostridiales	f__Peptostreptococcaceae	g__Terrisporobacter	s__Terrisporobacter glycolicus
166.3	0.977485	0.730196	1.33866	0.180681	0.579291	k__Bacteria	p__Firmicutes	c__Clostridia	o__Clostridiales	f__Ruminococcaceae	g__Ruminococcus	s__Ruminococcus sp. CAG:57
4.65908	-0.861686	0.644426	-1.33714	0.181177	0.580074	k__Bacteria	p__Actinobacteria	c__Actinobacteria	o__Micrococcales	f__Microbacteriaceae	g__Leifsonia	s__Leifsonia sp. Leaf336
0.919292	-1.6469	1.23236	-1.33638	0.181425	0.580167	k__Bacteria	p__Proteobacteria	c__Gammaproteobacteria	o__Enterobacterales	f__Enterobacteriaceae	g__Kluyvera	s__Kluyvera intermedia
189.77	-0.566202	0.425601	-1.33036	0.1834	0.585775	k__Bacteria	p__Bacteroidetes	c__Bacteroidia	o__Bacteroidales	f__Bacteroidaceae	g__Bacteroides	s__Bacteroides sp. 3_1_19
1573.09	-0.337171	0.253719	-1.32892	0.183876	0.586359	k__Bacteria	p__Firmicutes	c__Clostridia	o__Clostridiales	f__Ruminococcaceae	g__Ruminococcus	s__Ruminococcus sp. JC304
13.9106	0.622951	0.468926	1.32846	0.184025	0.586359	k__Bacteria	p__Firmicutes	c__Clostridia	o__Clostridiales	f__Peptostreptococcaceae	g__Peptostreptococcaceae__na	s__Peptostreptococcaceae bacterium VA2
22.4528	0.286582	0.216171	1.32572	0.184932	0.587837	k__Bacteria	p__Firmicutes	c__Clostridia	o__Clostridiales	f__Lachnospiraceae	g__Lachnospiraceae__na	s__Lachnospiraceae bacterium oral taxon 500
373.989	0.749664	0.565422	1.32585	0.18489	0.587837	k__Bacteria	p__Proteobacteria	c__Betaproteobacteria	o__Burkholderiales	f__Burkholderiales__uc	g__Burkholderiales__uc	s__Burkholderiales__uc
2530.08	-0.76653	0.582593	-1.31572	0.188267	0.590731	k__Bacteria	p__Firmicutes	c__Clostridia	o__Clostridiales	f__Eubacteriaceae	g__Eubacterium	s__Eubacterium sp. CAG:38
6.62142	-0.629768	0.476436	-1.32183	0.186224	0.590731	k__Bacteria	p__Actinobacteria	c__Actinobacteria	o__Bifidobacteriales	f__Bifidobacteriaceae	g__Bifidobacterium	s__Bifidobacterium minimum
16.3048	-0.543164	0.412018	-1.3183	0.187403	0.590731	k__Bacteria	p__Actinobacteria	c__Actinobacteria	o__Bifidobacteriales	f__Bifidobacteriaceae	g__Bifidobacterium	s__Bifidobacterium pullorum
13.7458	-0.397212	0.301109	-1.31917	0.187114	0.590731	k__Bacteria	p__Firmicutes	c__Tissierellia	o__Tissierellales	f__Peptoniphilaceae	g__Anaerococcus	s__Anaerococcus__uc
32.5126	0.22596	0.171338	1.31879	0.187238	0.590731	k__Bacteria	p__Firmicutes	c__Clostridia	o__Clostridiales	f__Lachnospiraceae	g__Lachnoclostridium	s__[Clostridium] hylemonae
26.9457	0.45571	0.345124	1.32042	0.186694	0.590731	k__Bacteria	p__Bacteroidetes	c__Bacteroidia	o__Bacteroidales	f__Porphyromonadaceae	g__Tannerella	s__Tannerella forsythia
13.7696	0.499454	0.379628	1.31564	0.188294	0.590731	k__Bacteria	p__Proteobacteria	c__Deltaproteobacteria	o__Desulfovibrionales	f__Desulfovibrionaceae	g__Lawsonia	s__Lawsonia intracellularis
2.66203	0.517911	0.392951	1.318	0.187503	0.590731	k__Bacteria	p__Firmicutes	c__Clostridia	o__Clostridiales	f__Clostridiales__na	g__Clostridiales__na	s__Clostridiales bacterium DRI-13
11.7869	0.611367	0.46463	1.31581	0.188237	0.590731	k__Bacteria	p__Bacteroidetes	c__Bacteroidia	o__Bacteroidales	f__Bacteroidales__na	g__Bacteroidales__na	s__Bacteroidales bacterium WCE2004
11.253	0.639599	0.485685	1.3169	0.187872	0.590731	k__Bacteria	p__Firmicutes	c__Clostridia	o__Clostridiales	f__Peptococcaceae	g__Dehalobacter	s__Dehalobacter sp. UNSWDHB
1.6917	0.988326	0.749437	1.31876	0.18725	0.590731	k__Bacteria	p__Bacteroidetes	c__Bacteroidetes__na	o__Bacteroidetes__na	f__Bacteroidetes__na	g__Bacteroidetes__na	s__Bacteroidetes bacterium CG2_30_33_31
3601.86	-0.354467	0.269941	-1.31313	0.189141	0.592685	k__Bacteria	p__Firmicutes	c__Clostridia	o__Clostridiales	f__Lachnospiraceae	g__Coprococcus	s__Coprococcus comes
6.60138	-0.422492	0.321958	-1.31226	0.189433	0.5929	k__Bacteria	p__Firmicutes	c__Tissierellia	o__Tissierellales	f__Peptoniphilaceae	g__Murdochiella	s__Murdochiella sp. Marseille-P2341
4.63907	-0.74168	0.566042	-1.31029	0.190097	0.593578	k__Bacteria	p__Actinobacteria	c__Actinobacteria	o__Micrococcales	f__Micrococcaceae	g__Rothia	s__Rothia mucilaginosa
8.5081	0.64955	0.495525	1.31083	0.189915	0.593578	k__Bacteria	p__Bacteroidetes	c__Bacteroidia	o__Bacteroidales	f__Porphyromonadaceae	g__Macellibacteroides	s__Macellibacteroides sp. HH-ZS
1.68949	-0.818243	0.625142	-1.30889	0.190571	0.594358	k__Bacteria	p__Firmicutes	c__Tissierellia	o__Tissierellales	f__Peptoniphilaceae	g__Peptoniphilus	s__Peptoniphilus senegalensis
46.7225	-0.397724	0.304837	-1.30471	0.191991	0.598083	k__Bacteria	p__Actinobacteria	c__Coriobacteriia	o__Coriobacteriales	f__Coriobacteriaceae	g__Collinsella	s__Collinsella ihuae
7.03976	0.377612	0.289599	1.30391	0.192263	0.59809	k__Bacteria	p__Firmicutes	c__Clostridia	o__Clostridiales	f__Clostridiaceae	g__Clostridium	s__Clostridium sulfidigenes
189.871	0.52996	0.406604	1.30338	0.192445	0.59809	k__Bacteria	p__Bacteroidetes	c__Bacteroidia	o__Bacteroidales	f__Rikenellaceae	g__Alistipes	s__Alistipes sp. CHKCI003
80.2599	-0.467632	0.359692	-1.30009	0.19357	0.599479	k__Bacteria	p__Firmicutes	c__Clostridia	o__Clostridiales	f__Lachnospiraceae	g__Blautia	s__Blautia hydrogenotrophica
291707	-0.227551	0.174881	-1.30118	0.193198	0.599479	k__Bacteria	p__Firmicutes	c__Clostridia	o__Clostridiales	f__Clostridiales__uc	g__Clostridiales__uc	s__Clostridiales__uc
336.049	0.664962	0.51136	1.30038	0.193471	0.599479	k__Bacteria	p__Firmicutes	c__Clostridia	o__Clostridiales	f__Clostridiaceae	g__Clostridium	s__Clostridium sp. CAG:230
3.69401	-0.470058	0.362109	-1.29811	0.194248	0.600878	k__Bacteria	p__Firmicutes	c__Clostridia	o__Clostridiales	f__Clostridiaceae	g__Alkaliphilus	s__Alkaliphilus metalliredigens
132.423	0.889972	0.686557	1.29628	0.194878	0.602123	k__Bacteria	p__Bacteroidetes	c__Bacteroidia	o__Bacteroidales	f__Prevotellaceae	g__Prevotella	s__Prevotella sp. P5-125
0.772231	-2.90214	2.2424	-1.29422	0.195591	0.60355	k__Bacteria	p__Proteobacteria	c__Betaproteobacteria	o__Burkholderiales	f__Alcaligenaceae	g__Bordetella	s__Bordetella bronchiseptica
1219.06	-0.655984	0.509076	-1.28858	0.197545	0.60355	k__Bacteria	p__Firmicutes	c__Firmicutes__na	o__Firmicutes__na	f__Firmicutes__na	g__Firmicutes__na	s__Firmicutes bacterium CAG:102
146.366	-0.650912	0.505477	-1.28772	0.197844	0.60355	k__Bacteria	p__Bacteroidetes	c__Bacteroidia	o__Bacteroidales	f__Bacteroidaceae	g__Bacteroides	s__Bacteroides sp. 14(A)
7.26588	-0.609937	0.472767	-1.29014	0.197001	0.60355	k__Bacteria	p__Fibrobacteres	c__Fibrobacteria	o__Fibrobacterales	f__Fibrobacteraceae	g__Fibrobacter	s__Fibrobacter sp. UWOV1
299.504	-0.599269	0.464687	-1.28962	0.197184	0.60355	k__Bacteria	p__Bacteroidetes	c__Bacteroidia	o__Bacteroidales	f__Bacteroidaceae	g__Bacteroides	s__Bacteroides clarus
4.73933	-0.428883	0.332618	-1.28942	0.197254	0.60355	k__Bacteria	p__Firmicutes	c__Clostridia	o__Clostridiales	f__Lachnospiraceae	g__Pseudobutyrivibrio	s__Pseudobutyrivibrio sp. NOR37
5.84556	-0.388112	0.300061	-1.29344	0.195858	0.60355	k__Bacteria	p__Spirochaetes	c__Spirochaetia	o__Spirochaetales	f__Spirochaetaceae	g__Treponema	s__Treponema saccharophilum
15.9221	-0.300079	0.232861	-1.28866	0.197516	0.60355	k__Bacteria	p__Firmicutes	c__Clostridia	o__Clostridiales	f__Lachnospiraceae	g__Lachnospiraceae__na	s__Lachnospiraceae bacterium 3_1_57FAA_CT1
8.80007	0.282385	0.219213	1.28818	0.197683	0.60355	k__Bacteria	p__Firmicutes	c__Clostridia	o__Clostridiales	f__Clostridiaceae	g__Proteiniclasticum	s__Proteiniclasticum ruminis
4.39304	0.54622	0.423836	1.28875	0.197484	0.60355	k__Bacteria	p__Firmicutes	c__Negativicutes	o__Acidaminococcales	f__Acidaminococcaceae	g__Succinispira	s__Succinispira mobilis
20.1393	0.554078	0.429488	1.29009	0.19702	0.60355	k__Bacteria	p__Firmicutes	c__Clostridia	o__Clostridiales	f__Clostridiaceae	g__Clostridium	s__Clostridium baratii
737.627	-0.615744	0.480242	-1.28216	0.199788	0.60878	k__Bacteria	p__Firmicutes	c__Clostridia	o__Clostridiales	f__Eubacteriaceae	g__Eubacterium	s__Eubacterium rectale CAG:36
10.4107	0.444532	0.347282	1.28003	0.200535	0.610267	k__Bacteria	p__Firmicutes	c__Clostridia	o__Clostridiales	f__Eubacteriaceae	g__Eubacterium	s__Eubacterium barkeri
1.73235	0.893008	0.697959	1.27946	0.200737	0.610267	k__Bacteria	p__Bacteroidetes	c__Sphingobacteriia	o__Sphingobacteriales	f__Sphingobacteriaceae	g__Sphingobacterium	s__Sphingobacterium sp. 21
13.7612	0.648471	0.508345	1.27565	0.202079	0.613644	k__Bacteria	p__Firmicutes	c__Bacilli	o__Lactobacillales	f__Enterococcaceae	g__Enterococcus	s__Enterococcus gallinarum
26.7025	-0.37674	0.295827	-1.27351	0.202836	0.614584	k__Bacteria	p__Firmicutes	c__Clostridia	o__Clostridiales	f__Eubacteriaceae	g__Eubacterium	s__Eubacterium sp. SB2
37.5581	-0.269728	0.211915	-1.27281	0.203084	0.614584	k__Bacteria	p__Firmicutes	c__Clostridia	o__Clostridiales	f__Lachnospiraceae	g__Lachnospiraceae__na	s__Lachnospiraceae bacterium XBD2001
3.57396	0.384194	0.301696	1.27345	0.202859	0.614584	k__Bacteria	p__Firmicutes	c__Clostridia	o__Clostridiales	f__Clostridiaceae	g__Clostridiisalibacter	s__Clostridiisalibacter paucivorans
14.8663	-0.324027	0.255589	-1.26777	0.204881	0.619316	k__Bacteria	p__Firmicutes	c__Tissierellia	o__Tissierellales	f__Peptoniphilaceae	g__Peptoniphilus	s__Peptoniphilus__uc
1.08961	-1.09224	0.86266	-1.26613	0.205467	0.619585	k__Bacteria	p__Firmicutes	c__Bacilli	o__Lactobacillales	f__Lactobacillaceae	g__Lactobacillus	s__Lactobacillus kalixensis
2.75835	0.457999	0.361895	1.26556	0.205671	0.619585	k__Bacteria	p__Firmicutes	c__Negativicutes	o__Selenomonadales	f__Sporomusaceae	g__Sporomusa	s__Sporomusa malonica
59.0305	0.501278	0.395992	1.26588	0.205557	0.619585	k__Bacteria	p__Firmicutes	c__Clostridia	o__Clostridiales	f__Lachnospiraceae	g__Lachnospiraceae__na	s__Lachnospiraceae bacterium 6_1_63FAA
338.799	-1.01181	0.802136	-1.2614	0.207166	0.621894	k__Bacteria	p__Proteobacteria	c__Betaproteobacteria	o__Burkholderiales	f__Sutterellaceae	g__Sutterella	s__Sutterella sp. CAG:521
236.85	-0.856079	0.678989	-1.26081	0.207376	0.621894	k__Bacteria	p__Firmicutes	c__Clostridia	o__Clostridiales	f__Clostridiaceae	g__Clostridium	s__Clostridium sp. CAG:217_53_7
53.2304	-0.820762	0.650276	-1.26218	0.206886	0.621894	k__Bacteria	p__Synergistetes	c__Synergistia	o__Synergistales	f__Synergistaceae	g__Synergistaceae__uc	s__Synergistaceae__uc
326.873	-0.759595	0.60194	-1.26191	0.206981	0.621894	k__Bacteria	p__Firmicutes	c__Clostridia	o__Clostridiales	f__Clostridiaceae	g__Clostridium	s__Clostridium sp. CAG:245_30_32
0.729726	-1.9633	1.55934	-1.25906	0.20801	0.62309	k__Bacteria	p__Firmicutes	c__Bacilli	o__Lactobacillales	f__Lactobacillaceae	g__Lactobacillus	s__Lactobacillus hominis
3289.11	-0.937773	0.74571	-1.25756	0.208552	0.624009	k__Bacteria	p__Firmicutes	c__Clostridia	o__Clostridiales	f__Eubacteriaceae	g__Eubacterium	s__Eubacterium sp. CAG:251
9.11055	-0.960204	0.765583	-1.25421	0.209765	0.625519	k__Bacteria	p__Bacteria__na	c__Bacteria__na	o__Bacteria__na	f__Bacteria__na	g__Bacteria__na	s__uncultured bacterium 32o03
38.9805	-0.454851	0.362532	-1.25465	0.209605	0.625519	k__Bacteria	p__Actinobacteria	c__Coriobacteriia	o__Eggerthellales	f__Eggerthellaceae	g__Slackia	s__Slackia__uc
1.92958	1.69362	1.34943	1.25506	0.209457	0.625519	k__Bacteria	p__Bacteria__na	c__Bacteria__na	o__Bacteria__na	f__Bacteria__na	g__Bacteria__na	s__uncultured bacterium Contigcl_1748
8.18133	0.369867	0.295148	1.25316	0.210148	0.625957	k__Bacteria	p__Firmicutes	c__Clostridia	o__Clostridiales	f__Clostridiales__na	g__Clostridiales__na	s__Clostridiales bacterium KA00274
848.67	-0.756429	0.60657	-1.24706	0.212376	0.626667	k__Bacteria	p__Bacteroidetes	c__Bacteroidia	o__Bacteroidales	f__Rikenellaceae	g__Alistipes	s__Alistipes sp. CAG:29
6.80619	-0.455265	0.36539	-1.24597	0.212774	0.626667	k__Bacteria	p__Actinobacteria	c__Coriobacteriia	o__Eggerthellales	f__Eggerthellaceae	g__Slackia	s__Slackia sp. CM382
11.8151	-0.382675	0.306355	-1.24913	0.211619	0.626667	k__Bacteria	p__Firmicutes	c__Clostridia	o__Clostridiales	f__Lachnospiraceae	g__Butyrivibrio	s__Butyrivibrio sp. M55
3348.1	0.273232	0.219142	1.24683	0.212461	0.626667	k__Bacteria	p__Firmicutes	c__Clostridia	o__Clostridiales	f__Clostridiales__na	g__Clostridiales__na	s__Clostridiales bacterium 52_15
20.2964	0.414693	0.33268	1.24652	0.212573	0.626667	k__Bacteria	p__Bacteroidetes	c__Bacteroidia	o__Bacteroidales	f__Porphyromonadaceae	g__Tannerella	s__Tannerella sp. oral taxon HOT-286
3.289	0.446534	0.357811	1.24796	0.212045	0.626667	k__Bacteria	p__Firmicutes	c__Bacilli	o__Bacillales	f__Listeriaceae	g__Listeria	s__Listeria__uc
11.6727	0.479543	0.385252	1.24475	0.213223	0.626667	k__Bacteria	p__Firmicutes	c__Erysipelotrichia	o__Erysipelotrichales	f__Erysipelotrichaceae	g__Bulleidia	s__Bulleidia extructa
368.36	0.596686	0.478973	1.24576	0.212852	0.626667	k__Bacteria	p__Firmicutes	c__Erysipelotrichia	o__Erysipelotrichales	f__Erysipelotrichaceae	g__Coprobacillus	s__Coprobacillus__uc
3311.88	0.599511	0.481328	1.24554	0.212935	0.626667	k__Bacteria	p__Chlamydiae	c__Chlamydiia	o__Chlamydiales	f__Chlamydiaceae	g__Chlamydia	s__Chlamydia trachomatis
4.0631	0.607696	0.486772	1.24842	0.211877	0.626667	k__Bacteria	p__Firmicutes	c__Negativicutes	o__Selenomonadales	f__Selenomonadaceae	g__Selenomonas	s__Selenomonas sp. ND2010
0.888606	1.5174	1.21845	1.24536	0.213001	0.626667	k__Bacteria	p__Candidatus Tectomicrobia	c__Candidatus Tectomicrobia__na	o__Candidatus Tectomicrobia__na	f__Candidatus Tectomicrobia__na	g__Candidatus Entotheonella	s__Candidatus Entotheonella sp. TSY1
1.02099	1.95431	1.56658	1.2475	0.212214	0.626667	k__Bacteria	p__Bacteria__na	c__Bacteria__na	o__Bacteria__na	f__Bacteria__na	g__Bacteria__na	s__uncultured bacterium BAC25G1
688.051	-0.314638	0.253265	-1.24233	0.214115	0.627562	k__Bacteria	p__Firmicutes	c__Clostridia	o__Clostridiales	f__Clostridiaceae	g__Hungatella	s__Hungatella hathewayi
1.7254	0.545481	0.439096	1.24228	0.214133	0.627562	k__Bacteria	p__Firmicutes	c__Clostridia	o__Clostridiales	f__Peptococcaceae	g__Peptococcaceae__na	s__Peptococcaceae bacterium BICA1-8
68.4047	0.975667	0.785563	1.242	0.214237	0.627562	k__Bacteria	p__Firmicutes	c__Clostridia	o__Clostridiales	f__Clostridiaceae	g__Clostridium	s__Clostridium sp. CAG:762
34.7544	0.146417	0.117995	1.24088	0.214651	0.62808	k__Bacteria	p__Firmicutes	c__Clostridia	o__Clostridiales	f__Lachnospiraceae	g__Butyrivibrio	s__Butyrivibrio proteoclasticus
4.97658	0.404201	0.325918	1.24019	0.214905	0.628129	k__Bacteria	p__Firmicutes	c__Clostridia	o__Clostridiales	f__Clostridiaceae	g__Clostridium	s__Clostridium sp. HMP27
2.55443	-2.03748	1.64383	-1.23947	0.21517	0.628212	k__Bacteria	p__Proteobacteria	c__Gammaproteobacteria	o__Enterobacterales	f__Enterobacteriaceae	g__Klebsiella	s__Klebsiella sp. MS 92-3
1.89099	0.893438	0.722739	1.23618	0.21639	0.631078	k__Bacteria	p__Proteobacteria	c__Epsilonproteobacteria	o__Campylobacterales	f__Campylobacteraceae	g__Campylobacter	s__Campylobacter hyointestinalis
0.727574	-3.1986	2.59139	-1.23432	0.217085	0.631715	k__Bacteria	p__Firmicutes	c__Bacilli	o__Lactobacillales	f__Lactobacillaceae	g__Lactobacillus	s__Lactobacillus kitasatonis
23.1652	-0.681346	0.551978	-1.23437	0.217064	0.631715	k__Bacteria	p__Firmicutes	c__Erysipelotrichia	o__Erysipelotrichales	f__Erysipelotrichaceae	g__Coprobacillus	s__Coprobacillus sp. D7
10.4058	0.886113	0.719558	1.23147	0.218148	0.634113	k__Bacteria	p__Firmicutes	c__Clostridia	o__Clostridiales	f__Ruminococcaceae	g__Ruminococcus	s__Ruminococcus torques CAG:61
159.204	0.606496	0.492923	1.23041	0.218545	0.634569	k__Bacteria	p__Firmicutes	c__Clostridia	o__Clostridiales	f__Eubacteriaceae	g__Eubacterium	s__Eubacterium sp. CAG:76
0.834692	-1.741	1.41601	-1.22951	0.21888	0.634847	k__Bacteria	p__Proteobacteria	c__Gammaproteobacteria	o__Enterobacterales	f__Enterobacteriaceae	g__Enterobacteriaceae__na	s__Enterobacteriaceae bacterium strain FGI 57
0.834167	-0.999316	0.81369	-1.22813	0.219399	0.635657	k__Bacteria	p__Synergistetes	c__Synergistia	o__Synergistales	f__Synergistaceae	g__Aminomonas	s__Aminomonas paucivorans
121.545	0.64228	0.524222	1.22521	0.220498	0.638144	k__Bacteria	p__Bacteroidetes	c__Bacteroidia	o__Bacteroidales	f__Bacteroidaceae	g__Bacteroides	s__Bacteroides caccae CAG:21
6.57207	-0.624429	0.510411	-1.22338	0.221185	0.639434	k__Bacteria	p__Bacteroidetes	c__Bacteroidia	o__Bacteroidales	f__Porphyromonadaceae	g__Porphyromonas	s__Porphyromonas endodontalis
6.51982	-0.499152	0.408288	-1.22255	0.2215	0.639648	k__Bacteria	p__Proteobacteria	c__Gammaproteobacteria	o__Aeromonadales	f__Succinivibrionaceae	g__Ruminobacter	s__Ruminobacter sp. RM87
20.3333	-0.851499	0.697534	-1.22073	0.222189	0.639763	k__Bacteria	p__Actinobacteria	c__Actinobacteria	o__Bifidobacteriales	f__Bifidobacteriaceae	g__Bifidobacterium	s__Bifidobacterium sp. 12_1_47BFAA
637.157	-0.566729	0.464573	-1.21989	0.222505	0.639763	k__Bacteria	p__Firmicutes	c__Clostridia	o__Clostridiales	f__Eubacteriaceae	g__Eubacterium	s__Eubacterium sp. 41_20
6.91872	-0.378434	0.30997	-1.22087	0.222134	0.639763	k__Bacteria	p__Actinobacteria	c__Actinobacteria	o__Actinomycetales	f__Actinomycetaceae	g__Trueperella	s__Trueperella pyogenes
1.94297	0.49393	0.404787	1.22022	0.222381	0.639763	k__Bacteria	p__Firmicutes	c__Clostridia	o__Clostridiales	f__Clostridiaceae	g__Caloramator	s__Caloramator__uc
1.04885	1.41731	1.163	1.21866	0.222974	0.640415	k__Bacteria	p__Firmicutes	c__Erysipelotrichia	o__Erysipelotrichales	f__Erysipelotrichaceae	g__Coprobacillus	s__Coprobacillus sp. D6
12.5046	-0.593891	0.488531	-1.21567	0.224112	0.641599	k__Bacteria	p__Actinobacteria	c__Actinobacteria	o__Actinomycetales	f__Actinomycetaceae	g__Actinomyces	s__Actinomyces graevenitzii
7.15594	-0.440109	0.361811	-1.21641	0.22383	0.641599	k__Bacteria	p__Firmicutes	c__Tissierellia	o__Tissierellia__na	f__Tissierellia__na	g__Kallipyga	s__Kallipyga massiliensis
14.0971	0.473082	0.388981	1.21621	0.223905	0.641599	k__Bacteria	p__Bacteroidetes	c__Bacteroidia	o__Bacteroidales	f__Porphyromonadaceae	g__Porphyromonadaceae__na	s__Porphyromonadaceae bacterium H1
1684.19	-0.69541	0.573416	-1.21275	0.225225	0.642705	k__Bacteria	p__Bacteroidetes	c__Bacteroidia	o__Bacteroidales	f__Bacteroidaceae	g__Bacteroides	s__Bacteroides eggerthii
90.7203	0.377978	0.311533	1.21328	0.225022	0.642705	k__Bacteria	p__Firmicutes	c__Clostridia	o__Clostridiales	f__Clostridiaceae	g__Clostridium	s__Clostridium sp. 7_3_54FAA
97.0789	0.401798	0.331204	1.21314	0.225076	0.642705	k__Bacteria	p__Bacteroidetes	c__Bacteroidia	o__Bacteroidales	f__Porphyromonadaceae	g__Parabacteroides	s__Parabacteroides chinchillae
223.746	0.220063	0.181963	1.20938	0.226515	0.64569	k__Bacteria	p__Firmicutes	c__Clostridia	o__Clostridiales	f__Oscillospiraceae	g__Oscillibacter	s__Oscillibacter sp. 1-3
11.422	-0.634305	0.525138	-1.20788	0.227092	0.646395	k__Bacteria	p__Firmicutes	c__Clostridia	o__Clostridia__na	f__Clostridia__na	g__Clostridia__na	s__Clostridia bacterium UC5.1-2H6
3.26878	0.421657	0.349206	1.20747	0.22725	0.646395	k__Bacteria	p__Firmicutes	c__Clostridia	o__Clostridiales	f__Clostridiaceae	g__Clostridium	s__Clostridium sp. LF2
19.0194	-0.437068	0.362762	-1.20483	0.228268	0.648593	k__Bacteria	p__Bacteroidetes	c__Flavobacteriia	o__Flavobacteriales	f__Flavobacteriaceae	g__Ornithobacterium	s__Ornithobacterium rhinotracheale
4.1089	-0.532751	0.442436	-1.20413	0.228539	0.648669	k__Bacteria	p__Actinobacteria	c__Actinobacteria	o__Bifidobacteriales	f__Bifidobacteriaceae	g__Bifidobacterium	s__Bifidobacterium gallicum
2120.15	-0.904951	0.753207	-1.20146	0.229572	0.648822	k__Bacteria	p__Firmicutes	c__Clostridia	o__Clostridiales	f__Clostridiaceae	g__Clostridium	s__Clostridium sp. CAG:217
67.7046	-0.771863	0.641983	-1.20231	0.229243	0.648822	k__Bacteria	p__Actinobacteria	c__Actinobacteria	o__Bifidobacteriales	f__Bifidobacteriaceae	g__Bifidobacterium	s__Bifidobacterium ruminantium
8.18848	0.373876	0.310958	1.20234	0.229234	0.648822	k__Bacteria	p__Firmicutes	c__Bacilli	o__Lactobacillales	f__Lactobacillaceae	g__Lactobacillus	s__Lactobacillus iners
82.994	0.620006	0.515846	1.20192	0.229394	0.648822	k__Bacteria	p__Bacteroidetes	c__Bacteroidia	o__Bacteroidales	f__Rikenellaceae	g__Alistipes	s__Alistipes sp. CAG:831
21.6598	0.668945	0.557387	1.20015	0.230083	0.649574	k__Bacteria	p__Bacteroidetes	c__Bacteroidia	o__Bacteroidales	f__Porphyromonadaceae	g__Gabonibacter	s__Gabonibacter massiliensis
8.21848	0.263294	0.219586	1.19905	0.230509	0.649837	k__Bacteria	p__Firmicutes	c__Clostridia	o__Clostridiales	f__Clostridiaceae	g__Hathewaya	s__Hathewaya proteolytica
180.084	0.597908	0.49882	1.19864	0.230667	0.649837	k__Bacteria	p__Bacteroidetes	c__Bacteroidia	o__Bacteroidales	f__Bacteroidaceae	g__Bacteroides	s__Bacteroides sp. 43_46
0.467364	-2.41018	2.01214	-1.19782	0.230986	0.649923	k__Bacteria	p__Bacteroidetes	c__Flavobacteriia	o__Flavobacteriales	f__Flavobacteriaceae	g__Arenibacter	s__Arenibacter algicola
32.7091	-0.314367	0.262562	-1.19731	0.231187	0.649923	k__Bacteria	p__Actinobacteria	c__Coriobacteriia	o__Coriobacteriales	f__Atopobiaceae	g__Atopobium	s__Atopobium__uc
2.07564	0.576218	0.482151	1.1951	0.232048	0.651653	k__Bacteria	p__Bacteroidetes	c__Bacteroidia	o__Marinilabiliales	f__Marinilabiliaceae	g__Alkaliflexus	s__Alkaliflexus imshenetskii
0.95878	-1.93491	1.62279	-1.19233	0.233131	0.651961	k__Bacteria	p__Proteobacteria	c__Gammaproteobacteria	o__Enterobacterales	f__Enterobacteriaceae	g__Enterobacter	s__Enterobacter mori
1754.28	-0.521849	0.438141	-1.19105	0.233634	0.651961	k__Bacteria	p__Firmicutes	c__Clostridia	o__Clostridiales	f__Lachnospiraceae	g__Coprococcus	s__Coprococcus eutactus
37.0972	-0.185552	0.155728	-1.19151	0.233452	0.651961	k__Bacteria	p__Firmicutes	c__Clostridia	o__Clostridiales	f__Lachnospiraceae	g__Lachnospiraceae__na	s__Lachnospiraceae bacterium XBB1006
39.2862	0.34127	0.286414	1.19153	0.233446	0.651961	k__Bacteria	p__Firmicutes	c__Clostridia	o__Clostridiales	f__Eubacteriaceae	g__Anaerofustis	s__Anaerofustis stercorihominis
238.036	0.642419	0.538691	1.19256	0.233043	0.651961	k__Bacteria	p__Bacteroidetes	c__Bacteroidia	o__Bacteroidales	f__Prevotellaceae	g__Prevotella	s__Prevotella sp. CAG:924
3.2276	1.50681	1.26196	1.19403	0.232467	0.651961	k__Bacteria	p__Bacteria__na	c__Bacteria__na	o__Bacteria__na	f__Bacteria__na	g__Bacteria__na	s__uncultured bacterium fosmid pJB92C9
40.0404	-0.741755	0.623659	-1.18936	0.234298	0.652983	k__Bacteria	p__Bacteroidetes	c__Bacteroidia	o__Bacteroidales	f__Prevotellaceae	g__Prevotella	s__Prevotella nanceiensis
9.6521	-0.288302	0.242622	-1.18828	0.234723	0.652983	k__Bacteria	p__Firmicutes	c__Clostridia	o__Clostridiales	f__Ruminococcaceae	g__Ruminiclostridium	s__[Clostridium] papyrosolvens
20.7966	0.360916	0.30374	1.18824	0.234739	0.652983	k__Bacteria	p__Firmicutes	c__Clostridia	o__Clostridiales	f__Clostridiales__na	g__Clostridiales__na	s__Clostridiales bacterium GWF2_38_85
2.00408	-0.633872	0.534822	-1.1852	0.235938	0.654945	k__Bacteria	p__Spirochaetes	c__Spirochaetia	o__Spirochaetales	f__Spirochaetaceae	g__Treponema	s__Treponema endosymbiont of Eucomonympha sp.
19.7586	0.806893	0.680787	1.18524	0.235924	0.654945	k__Bacteria	p__Firmicutes	c__Negativicutes	o__Veillonellales	f__Veillonellaceae	g__Caecibacter	s__Caecibacter massiliensis
0.562205	-1.4424	1.22682	-1.17572	0.239706	0.655381	k__Bacteria	p__Proteobacteria	c__Gammaproteobacteria	o__Enterobacterales	f__Enterobacteriaceae	g__Enterobacter	s__Enterobacter massiliensis
1448.83	-1.05577	0.895483	-1.179	0.2384	0.655381	k__Bacteria	p__Firmicutes	c__Negativicutes	o__Veillonellales	f__Veillonellaceae	g__Dialister	s__Dialister sp. CAG:486
196.981	-0.888429	0.755733	-1.17559	0.23976	0.655381	k__Bacteria	p__Bacteroidetes	c__Bacteroidia	o__Bacteroidales	f__Bacteroidaceae	g__Bacteroides	s__Bacteroides cellulosilyticus CAG:158
2.69466	-0.731843	0.622592	-1.17548	0.239804	0.655381	k__Bacteria	p__Firmicutes	c__Bacilli	o__Bacillales	f__Sporolactobacillaceae	g__Sporolactobacillus	s__Sporolactobacillus laevolacticus
1125.58	-0.730306	0.621064	-1.17589	0.239637	0.655381	k__Bacteria	p__Bacteroidetes	c__Bacteroidia	o__Bacteroidales	f__Rikenellaceae	g__Alistipes	s__Alistipes sp. AL-1
31.8212	-0.723365	0.611155	-1.1836	0.23657	0.655381	k__Bacteria	p__Bacteroidetes	c__Bacteroidia	o__Bacteroidales	f__Prevotellaceae	g__Prevotella	s__Prevotella micans
102.24	-0.602433	0.510317	-1.18051	0.237799	0.655381	k__Bacteria	p__Bacteroidetes	c__Bacteroidia	o__Bacteroidales	f__Odoribacteraceae	g__Odoribacter	s__Odoribacter laneus
136.71	-0.396647	0.337211	-1.17626	0.239493	0.655381	k__Bacteria	p__Firmicutes	c__Clostridia	o__Clostridiales	f__Lachnospiraceae	g__Dorea	s__Dorea formicigenerans CAG:28
36.7169	-0.217496	0.184899	-1.1763	0.239476	0.655381	k__Bacteria	p__Firmicutes	c__Clostridia	o__Clostridiales	f__Lachnospiraceae	g__Oribacterium	s__Oribacterium__uc
117.542	0.244451	0.207178	1.17991	0.238037	0.655381	k__Bacteria	p__Firmicutes	c__Clostridia	o__Clostridiales	f__Oscillospiraceae	g__Oscillibacter	s__Oscillibacter valericigenes
14.063	0.267528	0.226207	1.18267	0.236941	0.655381	k__Bacteria	p__Firmicutes	c__Negativicutes	o__Veillonellales	f__Veillonellaceae	g__Megasphaera	s__Megasphaera paucivorans
4.16697	0.581023	0.492548	1.17963	0.238148	0.655381	k__Bacteria	p__Bacteroidetes	c__Bacteroidetes__na	o__Bacteroidetes__na	f__Bacteroidetes__na	g__Bacteroidetes__na	s__Bacteroidetes oral taxon 274
49.7983	0.610725	0.517044	1.18118	0.237529	0.655381	k__Bacteria	p__Firmicutes	c__Firmicutes__na	o__Firmicutes__na	f__Firmicutes__na	g__Firmicutes__na	s__Firmicutes bacterium CAG:308
3.79462	0.634741	0.536468	1.18319	0.236735	0.655381	k__Bacteria	p__Bacteroidetes	c__Bacteroidia	o__Bacteroidales	f__Porphyromonadaceae	g__Proteiniphilum	s__Proteiniphilum saccharofermentans
90.7859	0.671858	0.571471	1.17566	0.239729	0.655381	k__Bacteria	p__Bacteroidetes	c__Bacteroidia	o__Bacteroidales	f__Prevotellaceae	g__Prevotella	s__Prevotella sp. CAG:617
1.81778	-0.744618	0.634419	-1.1737	0.240515	0.656648	k__Bacteria	p__Actinobacteria	c__Actinobacteria	o__Micrococcales	f__Micrococcaceae	g__Rothia	s__Rothia dentocariosa
2.83471	0.694215	0.591889	1.17288	0.240844	0.656868	k__Bacteria	p__Bacteroidetes	c__Bacteroidia	o__Bacteroidales	f__Porphyromonadaceae	g__Porphyromonas	s__Porphyromonas sp. oral taxon 278
120.609	-0.593486	0.507168	-1.1702	0.241922	0.656922	k__Bacteria	p__Bacteroidetes	c__Bacteroidia	o__Bacteroidales	f__Bacteroidaceae	g__Bacteroides	s__Bacteroides sp. CAG:714
3.44166	-0.549878	0.469359	-1.17155	0.241378	0.656922	k__Bacteria	p__Firmicutes	c__Tissierellia	o__Tissierellia__na	f__Tissierellia__na	g__Tissierellia__na	s__Tissierellia bacterium S7-1-4
115.016	0.268134	0.22921	1.16982	0.242075	0.656922	k__Bacteria	p__Firmicutes	c__Clostridia	o__Clostridiales	f__Ruminococcaceae	g__Ruminiclostridium	s__Ruminiclostridium sp. KB18
17.3497	0.481799	0.411375	1.17119	0.241522	0.656922	k__Bacteria	p__Bacteroidetes	c__Bacteroidia	o__Bacteroidales	f__Rikenellaceae	g__Mucinivorans	s__Mucinivorans hirudinis
0.75955	1.06906	0.913922	1.16975	0.242102	0.656922	k__Bacteria	p__Proteobacteria	c__Betaproteobacteria	o__Burkholderiales	f__Comamonadaceae	g__Pelomonas	s__Pelomonas sp. Root1217
90.449	-0.613788	0.525402	-1.16822	0.242716	0.657905	k__Bacteria	p__Firmicutes	c__Clostridia	o__Clostridiales	f__Lachnospiraceae	g__Coprococcus	s__Coprococcus sp. CAG:131_42_139
8.2411	0.21448	0.18369	1.16762	0.242961	0.657905	k__Bacteria	p__Firmicutes	c__Clostridia	o__Clostridiales	f__Lachnospiraceae	g__Butyrivibrio	s__Butyrivibrio sp. AE3004
118.826	-0.576909	0.496618	-1.16168	0.245367	0.658257	k__Bacteria	p__Firmicutes	c__Clostridia	o__Clostridiales	f__Eubacteriaceae	g__Eubacterium	s__Eubacterium sp. 36_13
7.11737	-0.569503	0.48935	-1.16379	0.244507	0.658257	k__Bacteria	p__Firmicutes	c__Clostridia	o__Clostridia__na	f__Clostridia__na	g__Clostridia__na	s__Clostridia bacterium UC5.1-1C12
4.39621	-0.439106	0.376587	-1.16602	0.243608	0.658257	k__Bacteria	p__Firmicutes	c__Clostridia	o__Clostridiales	f__Lachnospiraceae	g__Pseudobutyrivibrio	s__Pseudobutyrivibrio sp. AR14
9.98373	-0.364584	0.313569	-1.16269	0.244954	0.658257	k__Bacteria	p__Firmicutes	c__Clostridia	o__Clostridiales	f__Lachnospiraceae	g__Robinsoniella	s__Robinsoniella sp. RHS
112.989	-0.287202	0.24812	-1.15751	0.247064	0.658257	k__Bacteria	p__Firmicutes	c__Clostridia	o__Clostridiales	f__Clostridiaceae	g__Butyricicoccus	s__Butyricicoccus__uc
5.52561	-0.286879	0.247146	-1.16077	0.245736	0.658257	k__Bacteria	p__Firmicutes	c__Clostridia	o__Clostridiales	f__Eubacteriaceae	g__Acetobacterium	s__Acetobacterium bakii
7261.07	-0.202753	0.175052	-1.15825	0.246763	0.658257	k__Bacteria	p__Firmicutes	c__Clostridia	o__Clostridiales	f__Lachnospiraceae	g__Blautia	s__uncultured Blautia sp.
53.6609	0.181102	0.155472	1.16485	0.244078	0.658257	k__Bacteria	p__Firmicutes	c__Clostridia	o__Clostridiales	f__Lachnospiraceae	g__Lachnospiraceae__na	s__Lachnospiraceae bacterium TWA4
112.658	0.2437	0.209145	1.16522	0.24393	0.658257	k__Bacteria	p__Firmicutes	c__Clostridia	o__Clostridiales	f__Oscillospiraceae	g__Oscillibacter	s__Oscillibacter ruminantium
11.6671	0.320161	0.275831	1.16072	0.245758	0.658257	k__Bacteria	p__Synergistetes	c__Synergistia	o__Synergistales	f__Synergistaceae	g__Fretibacterium	s__Fretibacterium fastidiosum
8.05528	0.424422	0.366643	1.15759	0.247031	0.658257	k__Bacteria	p__Bacteroidetes	c__Bacteroidia	o__Bacteroidales	f__Bacteroidales__na	g__Candidatus Symbiothrix	s__Candidatus Symbiothrix dinenymphae
2.61683	0.561962	0.483299	1.16276	0.244926	0.658257	k__Bacteria	p__Bacteroidetes	c__Bacteroidia	o__Marinilabiliales	f__Marinilabiliaceae	g__Saccharicrinis	s__Saccharicrinis fermentans
3.8491	0.619035	0.53376	1.15976	0.246145	0.658257	k__Bacteria	p__Bacteroidetes	c__Bacteroidia	o__Marinilabiliales	f__Marinilabiliaceae	g__Geofilum	s__Geofilum rubicundum
2.28957	0.625622	0.539988	1.15859	0.246625	0.658257	k__Bacteria	p__Actinobacteria	c__Actinobacteria	o__Streptomycetales	f__Streptomycetaceae	g__Streptomyces	s__Streptomyces filamentosus
284.581	0.698551	0.602716	1.15901	0.246454	0.658257	k__Bacteria	p__Actinobacteria	c__Coriobacteriia	o__Eggerthellales	f__Eggerthellaceae	g__Eggerthella	s__Eggerthella sp. 51_9
60.3239	0.778461	0.668688	1.16416	0.244358	0.658257	k__Bacteria	p__Proteobacteria	c__Betaproteobacteria	o__Burkholderiales	f__Burkholderiales__na	g__Burkholderiales__na	s__Burkholderiales bacterium 1_1_47
2.40434	0.527745	0.456608	1.1558	0.247765	0.659374	k__Bacteria	p__Firmicutes	c__Bacilli	o__Bacillales	f__Bacillaceae	g__Bacillus	s__Bacillus azotoformans
13.3028	0.956224	0.827707	1.15527	0.24798	0.659374	k__Bacteria	p__Lentisphaerae	c__Lentisphaerae__na	o__Lentisphaerae__na	f__Lentisphaerae__na	g__Lentisphaerae__na	s__Lentisphaerae bacterium GWF2_45_14
380.984	0.687249	0.595742	1.1536	0.248664	0.660529	k__Bacteria	p__Firmicutes	c__Clostridia	o__Clostridiales	f__Clostridiaceae	g__Clostridium	s__Clostridium sp. CAG:221
0.699657	1.1515	1.00159	1.14967	0.250278	0.664151	k__Bacteria	p__Proteobacteria	c__Betaproteobacteria	o__Burkholderiales	f__Comamonadaceae	g__Pelomonas	s__Pelomonas sp. Root1237
4.61303	-1.03586	0.904558	-1.14516	0.252144	0.664672	k__Bacteria	p__Bacteria__na	c__Bacteria__na	o__Bacteria__na	f__Bacteria__na	g__Bacteria__na	s__uncultured bacterium Ad_113_I18_contig2
1232.27	-0.775643	0.677446	-1.14495	0.252229	0.664672	k__Bacteria	p__Bacteroidetes	c__Bacteroidia	o__Bacteroidales	f__Prevotellaceae	g__Prevotella	s__Prevotella stercorea
45.2387	0.282077	0.246172	1.14585	0.251857	0.664672	k__Bacteria	p__Firmicutes	c__Clostridia	o__Clostridiales	f__Clostridiales Family XIII. Incertae Sedis	g__Anaerovorax	s__Anaerovorax odorimutans
2103.76	0.380493	0.332253	1.14519	0.25213	0.664672	k__Bacteria	p__Firmicutes	c__Firmicutes__na	o__Firmicutes__na	f__Firmicutes__na	g__Firmicutes__na	s__Firmicutes bacterium CAG:114
670.279	0.595804	0.520206	1.14532	0.252075	0.664672	k__Bacteria	p__Firmicutes	c__Firmicutes__na	o__Firmicutes__na	f__Firmicutes__na	g__Firmicutes__na	s__Firmicutes bacterium CAG:56
10.8581	0.761296	0.664858	1.14505	0.252189	0.664672	k__Bacteria	p__Firmicutes	c__Clostridia	o__Clostridiales	f__Peptostreptococcaceae	g__Terrisporobacter	s__Terrisporobacter othiniensis
5395.75	0.835814	0.728391	1.14748	0.251183	0.664672	k__Bacteria	p__Firmicutes	c__Negativicutes	o__Acidaminococcales	f__Acidaminococcaceae	g__Phascolarctobacterium	s__Phascolarctobacterium succinatutens
1.29586	-1.21161	1.06262	-1.14021	0.254198	0.667194	k__Bacteria	p__Proteobacteria	c__Gammaproteobacteria	o__Enterobacterales	f__Yersiniaceae	g__Yersinia	s__Yersinia pestis
189.624	0.292094	0.255975	1.14111	0.253826	0.667194	k__Bacteria	p__Firmicutes	c__Erysipelotrichia	o__Erysipelotrichales	f__Erysipelotrichaceae	g__Holdemania	s__Holdemania filiformis
2067.71	0.420132	0.368585	1.13985	0.254348	0.667194	k__Bacteria	p__Firmicutes	c__Clostridia	o__Clostridiales	f__Ruminococcaceae	g__Subdoligranulum	s__Subdoligranulum sp. 60_17
3.77564	0.473243	0.414497	1.14173	0.253567	0.667194	k__Bacteria	p__Bacteroidetes	c__Bacteroidia	o__Bacteroidales	f__Porphyromonadaceae	g__Porphyromonadaceae__na	s__Porphyromonadaceae bacterium CG2_30_38_12
9.11696	0.509674	0.447231	1.13962	0.254445	0.667194	k__Bacteria	p__Firmicutes	c__Clostridia	o__Clostridiales	f__Eubacteriaceae	g__Eubacterium	s__Eubacterium callanderi
11.9156	0.276592	0.242953	1.13846	0.254929	0.667802	k__Bacteria	p__Firmicutes	c__Clostridia	o__Clostridiales	f__Clostridiales Family XIII. Incertae Sedis	g__Clostridiales Family XIII. Incertae Sedis__na	s__[Eubacterium] infirmum
1574.61	-0.697326	0.613572	-1.1365	0.255747	0.668625	k__Bacteria	p__Bacteroidetes	c__Bacteroidia	o__Bacteroidales	f__Prevotellaceae	g__Prevotellaceae__uc	s__Prevotellaceae__uc
12904.8	-0.449475	0.395302	-1.13704	0.25552	0.668625	k__Bacteria	p__Firmicutes	c__Clostridia	o__Clostridiales	f__Lachnospiraceae	g__Lachnospiraceae__na	s__[Eubacterium] rectale
0.619747	-1.00578	0.88738	-1.13343	0.257034	0.670022	k__Bacteria	p__Proteobacteria	c__Gammaproteobacteria	o__Enterobacterales	f__Hafniaceae	g__Edwardsiella	s__Edwardsiella__uc
7.58538	-0.34706	0.305934	-1.13443	0.256615	0.670022	k__Bacteria	p__Firmicutes	c__Clostridia	o__Clostridiales	f__Peptostreptococcaceae	g__Peptostreptococcus	s__Peptostreptococcus__uc
92.9143	-0.167854	0.148096	-1.13342	0.25704	0.670022	k__Bacteria	p__Firmicutes	c__Clostridia	o__Clostridiales	f__Lachnospiraceae	g__Anaerostipes	s__Anaerostipes sp. 992a
5.09475	-0.424845	0.375169	-1.13241	0.257462	0.670446	k__Bacteria	p__Firmicutes	c__Bacilli	o__Lactobacillales	f__Carnobacteriaceae	g__Carnobacterium	s__Carnobacterium maltaromaticum
3427.45	-0.416776	0.368286	-1.13166	0.257776	0.670446	k__Bacteria	p__Firmicutes	c__Clostridia	o__Clostridiales	f__Lachnospiraceae	g__Roseburia	s__Roseburia hominis
18.6438	0.192042	0.169765	1.13122	0.257961	0.670446	k__Bacteria	p__Firmicutes	c__Clostridia	o__Clostridiales	f__Clostridiaceae	g__Clostridium	s__Clostridium sporogenes
3.86821	0.559623	0.495132	1.13025	0.25837	0.670852	k__Bacteria	p__Actinobacteria	c__Actinobacteria	o__Actinomycetales	f__Actinomycetaceae	g__Actinomyces	s__Actinomyces sp. oral taxon 414
5.92959	-0.524105	0.464255	-1.12892	0.258933	0.670999	k__Bacteria	p__Actinobacteria	c__Coriobacteriia	o__Coriobacteriales	f__Coriobacteriaceae	g__Olegusella	s__Olegusella massiliensis
1.96094	0.715477	0.633717	1.12902	0.258891	0.670999	k__Bacteria	p__Bacteria__na	c__Bacteria__na	o__Bacteria__na	f__Bacteria__na	g__Bacteria__na	s__uncultured bacterium IN-06
1.47178	0.534193	0.473616	1.1279	0.259361	0.671452	k__Bacteria	p__Firmicutes	c__Bacilli	o__Lactobacillales	f__Lactobacillaceae	g__Lactobacillus	s__Lactobacillus concavus
1.68643	-0.60107	0.533368	-1.12693	0.259771	0.671512	k__Bacteria	p__Firmicutes	c__Bacilli	o__Lactobacillales	f__Lactobacillaceae	g__Lactobacillus	s__Lactobacillus agilis
3.18486	-0.414249	0.367682	-1.12665	0.259891	0.671512	k__Bacteria	p__Firmicutes	c__Bacilli	o__Lactobacillales	f__Aerococcaceae	g__Aerococcus	s__Aerococcus christensenii
0.810884	0.97834	0.868861	1.126	0.260164	0.671564	k__Bacteria	p__Bacteroidetes	c__Bacteroidia	o__Bacteroidales	f__Porphyromonadaceae	g__Porphyromonadaceae__na	s__Porphyromonadaceae bacterium NLAE-zl-C104
4.15698	-0.385699	0.342794	-1.12516	0.26052	0.671828	k__Bacteria	p__Firmicutes	c__Clostridia	o__Clostridiales	f__Peptococcaceae	g__Desulfosporosinus	s__Desulfosporosinus sp. OL
1.1964	-1.15112	1.02385	-1.1243	0.260884	0.672112	k__Bacteria	p__Proteobacteria	c__Gammaproteobacteria	o__Enterobacterales	f__Enterobacteriaceae	g__Yokenella	s__Yokenella regensburgei
9.3041	0.213407	0.189929	1.12361	0.261176	0.672212	k__Bacteria	p__Firmicutes	c__Clostridia	o__Clostridiales	f__Lachnospiraceae	g__Cellulosilyticum	s__Cellulosilyticum sp. I15G10I2
92.4591	-0.499746	0.44542	-1.12196	0.261877	0.672897	k__Bacteria	p__Firmicutes	c__Clostridia	o__Clostridiales	f__Lachnospiraceae	g__Lachnospiraceae__na	s__Lachnospiraceae bacterium CAG:25
2.34862	0.668699	0.596098	1.12179	0.26195	0.672897	k__Bacteria	p__Bacteroidetes	c__Chitinophagia	o__Chitinophagales	f__Chitinophagaceae	g__Chitinophaga	s__Chitinophaga__uc
119.506	-0.446915	0.399394	-1.11898	0.263148	0.675319	k__Bacteria	p__Bacteroidetes	c__Bacteroidia	o__Bacteroidales	f__Bacteroidaceae	g__Bacteroides	s__Bacteroides sp. 1_1_30
5.72312	-0.308164	0.275716	-1.11768	0.263702	0.676086	k__Bacteria	p__Spirochaetes	c__Spirochaetia	o__Spirochaetales	f__Spirochaetaceae	g__Treponema	s__Treponema berlinense
2.15995	-0.718801	0.644186	-1.11583	0.264496	0.676108	k__Bacteria	p__Fusobacteria	c__Fusobacteriia	o__Fusobacteriales	f__Leptotrichiaceae	g__Streptobacillus	s__Streptobacillus moniliformis
21.9121	-0.674425	0.604211	-1.11621	0.264334	0.676108	k__Bacteria	p__Actinobacteria	c__Coriobacteriia	o__Eggerthellales	f__Eggerthellaceae	g__Eggerthella	s__Eggerthella sp. HGA1
4.28628	0.47909	0.429569	1.11528	0.26473	0.676108	k__Bacteria	p__Firmicutes	c__Clostridia	o__Clostridiales	f__Clostridiaceae	g__Clostridium	s__Clostridium uliginosum
18.3506	0.641462	0.574972	1.11564	0.264577	0.676108	k__Bacteria	p__Bacteroidetes	c__Bacteroidia	o__Bacteroidales	f__Prevotellaceae	g__Prevotella	s__Prevotella falsenii
3.18418	-0.521544	0.468066	-1.11425	0.26517	0.67658	k__Bacteria	p__Bacteroidetes	c__Bacteroidia	o__Marinilabiliales	f__Prolixibacteraceae	g__Sunxiuqinia	s__Sunxiuqinia dokdonensis
14.8927	-0.231184	0.207853	-1.11225	0.266032	0.678126	k__Bacteria	p__Firmicutes	c__Clostridia	o__Clostridiales	f__Eubacteriaceae	g__Pseudoramibacter	s__Pseudoramibacter alactolyticus
134.789	-0.311479	0.280233	-1.1115	0.266354	0.678293	k__Bacteria	p__Firmicutes	c__Clostridia	o__Clostridiales	f__Clostridiaceae	g__Clostridium	s__Clostridium sp. CAG:81
21568.7	-0.430122	0.387526	-1.10992	0.267034	0.67912	k__Bacteria	p__Firmicutes	c__Clostridia	o__Clostridiales	f__Lachnospiraceae	g__Coprococcus	s__Coprococcus__uc
3.10419	-0.359756	0.324235	-1.10956	0.267191	0.67912	k__Bacteria	p__Fusobacteria	c__Fusobacteriia	o__Fusobacteriales	f__Leptotrichiaceae	g__Leptotrichia	s__Leptotrichia__uc
5.06559	-0.789687	0.714731	-1.10487	0.269215	0.680351	k__Bacteria	p__Actinobacteria	c__Actinobacteria	o__Actinomycetales	f__Actinomycetaceae	g__Actinomyces	s__Actinomyces sp. oral taxon 170
32.1339	0.168027	0.151975	1.10562	0.268889	0.680351	k__Bacteria	p__Firmicutes	c__Clostridia	o__Clostridiales	f__Lachnospiraceae	g__Lachnoclostridium	s__[Clostridium] polysaccharolyticum
5.96481	0.351363	0.317174	1.10779	0.267952	0.680351	k__Bacteria	p__Firmicutes	c__Clostridia	o__Clostridiales	f__Ruminococcaceae	g__Anaerotruncus	s__Anaerotruncus__uc
9.57585	0.423728	0.38342	1.10513	0.269104	0.680351	k__Bacteria	p__Firmicutes	c__Tissierellia	o__Tissierellales	f__Peptoniphilaceae	g__Peptoniphilus	s__Peptoniphilus sp. BV3C26
22.5815	0.647403	0.585385	1.10594	0.26875	0.680351	k__Bacteria	p__Firmicutes	c__Clostridia	o__Clostridiales	f__Clostridiaceae	g__Clostridium	s__Clostridium sp. CAG:921
1.07634	0.845991	0.764882	1.10604	0.268708	0.680351	k__Bacteria	p__Lentisphaerae	c__Lentisphaerae__na	o__Lentisphaerae__na	f__Lentisphaerae__na	g__Lentisphaerae__na	s__Lentisphaerae bacterium RIFOXYA12_FULL_48_11
0.867599	-2.32418	2.1071	-1.10302	0.270018	0.681082	k__Bacteria	p__Firmicutes	c__Bacilli	o__Lactobacillales	f__Lactobacillaceae	g__Lactobacillus	s__Lactobacillus otakiensis
3.92521	-0.587653	0.5326	-1.10337	0.269868	0.681082	k__Bacteria	p__Firmicutes	c__Bacilli	o__Lactobacillales	f__Streptococcaceae	g__Streptococcus	s__Streptococcus parauberis
2507.27	-0.615214	0.559479	-1.09962	0.271497	0.682864	k__Bacteria	p__Firmicutes	c__Erysipelotrichia	o__Erysipelotrichales	f__Erysipelotrichaceae	g__Catenibacterium	s__Catenibacterium mitsuokai
5.85702	0.519962	0.472644	1.10011	0.271283	0.682864	k__Bacteria	p__Firmicutes	c__Negativicutes	o__Veillonellales	f__Veillonellaceae	g__Dialister	s__Dialister micraerophilus
0.903737	1.79716	1.63417	1.09974	0.271446	0.682864	k__Bacteria	p__Spirochaetes	c__Spirochaetia	o__Brachyspirales	f__Brachyspiraceae	g__Brachyspira	s__Brachyspira innocens
39.9524	-0.314786	0.286502	-1.09872	0.27189	0.683205	k__Bacteria	p__Firmicutes	c__Clostridia	o__Clostridiales	f__Ruminococcaceae	g__Ruminiclostridium	s__[Clostridium] sporosphaeroides
2.22244	-0.604053	0.550142	-1.09799	0.272207	0.683354	k__Bacteria	p__Firmicutes	c__Bacilli	o__Lactobacillales	f__Streptococcaceae	g__Streptococcus	s__Streptococcus henryi
851.825	-0.500886	0.456576	-1.09705	0.27262	0.683509	k__Bacteria	p__Firmicutes	c__Erysipelotrichia	o__Erysipelotrichales	f__Erysipelotrichaceae	g__Erysipelotrichaceae__uc	s__Erysipelotrichaceae__uc
9.5619	-0.426097	0.388536	-1.09667	0.272785	0.683509	k__Bacteria	p__Candidatus Saccharibacteria	c__Candidatus Saccharibacteria__na	o__Candidatus Saccharibacteria__na	f__Candidatus Saccharibacteria__na	g__Candidatus Saccharibacteria__na	s__Candidatus Saccharibacteria oral taxon TM7x
11.2808	-0.369835	0.337451	-1.09597	0.273093	0.683636	k__Bacteria	p__Actinobacteria	c__Actinobacteria	o__Bifidobacteriales	f__Bifidobacteriaceae	g__Bifidobacterium	s__Bifidobacterium biavatii
180.395	-0.540614	0.495645	-1.09073	0.275393	0.688209	k__Bacteria	p__Firmicutes	c__Clostridia	o__Clostridiales	f__Peptostreptococcaceae	g__Romboutsia	s__Romboutsia ilealis
21.7162	0.267412	0.245192	1.09062	0.275439	0.688209	k__Bacteria	p__Firmicutes	c__Clostridia	o__Clostridiales	f__Lachnospiraceae	g__Lachnospira	s__Lachnospira__uc
36.5263	0.235103	0.21576	1.08965	0.275867	0.688627	k__Bacteria	p__Firmicutes	c__Clostridia	o__Clostridiales	f__Clostridiales__na	g__Clostridiales__na	s__Clostridiales bacterium VE202-28
27.6659	0.180327	0.16572	1.08814	0.276532	0.689639	k__Bacteria	p__Firmicutes	c__Clostridia	o__Clostridiales	f__Clostridiaceae	g__Clostridium	s__Clostridium sp. ASF356
1.04039	-0.911308	0.841667	-1.08274	0.278923	0.690191	k__Bacteria	p__Firmicutes	c__Bacilli	o__Lactobacillales	f__Lactobacillaceae	g__Lactobacillus	s__Lactobacillus ingluviei
2.2577	-0.638499	0.590654	-1.081	0.279695	0.690191	k__Bacteria	p__Bacteria__na	c__Bacteria__na	o__Bacteria__na	f__Bacteria__na	g__Bacteria__na	s__uncultured bacterium EB2
66.8694	-0.422857	0.391429	-1.08029	0.280013	0.690191	k__Bacteria	p__Bacteroidetes	c__Bacteroidia	o__Bacteroidales	f__Bacteroidaceae	g__Bacteroides	s__Bacteroides sp. 2_1_22
12.3345	-0.413583	0.383218	-1.07924	0.280482	0.690191	k__Bacteria	p__Bacteroidetes	c__Bacteroidia	o__Bacteroidales	f__Porphyromonadaceae	g__Dysgonomonas	s__Dysgonomonas gadei
5.01483	-0.406159	0.374813	-1.08363	0.278528	0.690191	k__Bacteria	p__Firmicutes	c__Clostridia	o__Clostridiales	f__Clostridiales Family XIII. Incertae Sedis	g__Mogibacterium	s__Mogibacterium timidum
360.99	-0.264251	0.244912	-1.07896	0.280605	0.690191	k__Bacteria	p__Firmicutes	c__Clostridia	o__Clostridiales	f__Ruminococcaceae	g__Ruthenibacterium	s__Ruthenibacterium lactatiformans
118.368	-0.238327	0.219794	-1.08432	0.278223	0.690191	k__Bacteria	p__Firmicutes	c__Clostridia	o__Clostridiales	f__Clostridiaceae	g__Lactonifactor	s__Lactonifactor longoviformis
53.7003	-0.210194	0.193422	-1.08671	0.277166	0.690191	k__Bacteria	p__Firmicutes	c__Clostridia	o__Clostridiales	f__Lachnospiraceae	g__Blautia	s__Blautia sp. YL58
17.9118	0.21457	0.197589	1.08594	0.277503	0.690191	k__Bacteria	p__Firmicutes	c__Clostridia	o__Clostridiales	f__Lachnospiraceae	g__Lachnospiraceae__na	s__Lachnospiraceae bacterium AB2028
9.02122	0.257517	0.237875	1.08257	0.278998	0.690191	k__Bacteria	p__Firmicutes	c__Tissierellia	o__Tissierellia__na	f__Tissierellia__na	g__Dethiosulfatibacter	s__Dethiosulfatibacter aminovorans
31.9782	0.296408	0.274746	1.07884	0.280659	0.690191	k__Bacteria	p__Actinobacteria	c__Coriobacteriia	o__Eggerthellales	f__Eggerthellaceae	g__Phoenicibacter	s__Phoenicibacter massiliensis
2.02955	0.49735	0.458293	1.08522	0.277823	0.690191	k__Bacteria	p__Bacteroidetes	c__Bacteroidia	o__Marinilabiliales	f__Marinilabiliaceae	g__Marinilabilia	s__Marinilabilia salmonicolor
92.1464	0.828132	0.76486	1.08272	0.278931	0.690191	k__Bacteria	p__Proteobacteria	c__Betaproteobacteria	o__Burkholderiales	f__Sutterellaceae	g__Parasutterella	s__Parasutterella excrementihominis CAG:233
1.60808	1.0685	0.988828	1.08058	0.279885	0.690191	k__Bacteria	p__Actinobacteria	c__Actinobacteria	o__Actinomycetales	f__Actinomycetaceae	g__Actinomyces	s__Actinomyces timonensis
0.748142	1.10916	1.02736	1.07962	0.280312	0.690191	k__Bacteria	p__Bacteria__na	c__Bacteria__na	o__Bacteria__na	f__Bacteria__na	g__Bacteria__na	s__uncultured bacterium Contig26
90.0328	-0.125475	0.116507	-1.07697	0.281493	0.691501	k__Bacteria	p__Firmicutes	c__Clostridia	o__Clostridiales	f__Lachnospiraceae	g__Oribacterium	s__Oribacterium sp. oral taxon 078
8.62102	0.285623	0.265331	1.07648	0.281713	0.691501	k__Bacteria	p__Firmicutes	c__Clostridia	o__Clostridiales	f__Clostridiaceae	g__Clostridium	s__Clostridium saccharoperbutylacetonicum
3.63703	-0.550276	0.512742	-1.0732	0.28318	0.694443	k__Bacteria	p__Firmicutes	c__Bacilli	o__Lactobacillales	f__Aerococcaceae	g__Facklamia	s__Facklamia languida
17.5321	0.273683	0.255151	1.07263	0.283436	0.694443	k__Bacteria	p__Firmicutes	c__Clostridia	o__Clostridiales	f__Clostridiaceae	g__Clostridium	s__Clostridium beijerinckii
3.81794	0.314976	0.293819	1.07201	0.283717	0.69449	k__Bacteria	p__Firmicutes	c__Clostridia	o__Clostridiales	f__Lachnospiraceae	g__Butyrivibrio	s__Butyrivibrio sp. Su6
6.26103	-0.397965	0.371564	-1.07105	0.284145	0.694897	k__Bacteria	p__Firmicutes	c__Clostridia	o__Clostridiales	f__Lachnospiraceae	g__Butyrivibrio	s__Butyrivibrio sp. VCB2001
1.18647	-0.987245	0.922984	-1.06962	0.284789	0.695189	k__Bacteria	p__Proteobacteria	c__Gammaproteobacteria	o__Enterobacterales	f__Enterobacteriaceae	g__Shimwellia	s__Shimwellia blattae
65.9839	0.561502	0.524739	1.07006	0.284592	0.695189	k__Bacteria	p__Bacteroidetes	c__Bacteroidia	o__Bacteroidales	f__Porphyromonadaceae	g__Parabacteroides	s__Parabacteroides johnsonii CAG:246
69.4842	-0.585117	0.548125	-1.06749	0.285751	0.696897	k__Bacteria	p__Proteobacteria	c__Gammaproteobacteria	o__Enterobacterales	f__Enterobacteriaceae	g__Salmonella	s__Salmonella enterica
23.2627	-0.260165	0.244217	-1.0653	0.286739	0.698662	k__Bacteria	p__Actinobacteria	c__Actinobacteria	o__Bifidobacteriales	f__Bifidobacteriaceae	g__Bifidobacterium	s__Bifidobacterium saeculare
29.7771	-0.188393	0.177542	-1.06112	0.288637	0.702415	k__Bacteria	p__Firmicutes	c__Clostridia	o__Clostridiales	f__Lachnospiraceae	g__Lachnospiraceae__na	s__Lachnospiraceae bacterium MA2020
50.5284	0.381087	0.359266	1.06074	0.288809	0.702415	k__Bacteria	p__Actinobacteria	c__Coriobacteriia	o__Eggerthellales	f__Eggerthellaceae	g__Gordonibacter	s__Gordonibacter__uc
2.4206	-0.440973	0.416122	-1.05972	0.289272	0.702897	k__Bacteria	p__Firmicutes	c__Clostridia	o__Clostridiales	f__Lachnospiraceae	g__Pseudobutyrivibrio	s__Pseudobutyrivibrio sp. LB2011
46.4631	-1.88987	1.79437	-1.05322	0.29224	0.706367	k__Bacteria	p__Firmicutes	c__Negativicutes	o__Veillonellales	f__Veillonellaceae	g__Veillonella	s__Veillonella atypica
0.542812	-1.44223	1.37008	-1.05266	0.292496	0.706367	k__Bacteria	p__Bacteroidetes	c__Sphingobacteriia	o__Sphingobacteriales	f__Sphingobacteriaceae	g__Pedobacter	s__Pedobacter sp. NL19
1.17495	-0.672262	0.637656	-1.05427	0.291759	0.706367	k__Bacteria	p__Firmicutes	c__Tissierellia	o__Tissierellales	f__Peptoniphilaceae	g__Anaerococcus	s__Anaerococcus sp. HMSC065G05
2.13167	-0.656739	0.623286	-1.05367	0.292033	0.706367	k__Bacteria	p__Bacteroidetes	c__Bacteroidia	o__Bacteroidales	f__Porphyromonadaceae	g__Porphyromonas	s__Porphyromonas bennonis
311.08	-0.578636	0.549817	-1.05242	0.292609	0.706367	k__Bacteria	p__Firmicutes	c__Firmicutes__na	o__Firmicutes__na	f__Firmicutes__na	g__Firmicutes__na	s__Firmicutes bacterium CAG:270
148.091	-0.557224	0.528549	-1.05425	0.291768	0.706367	k__Bacteria	p__Actinobacteria	c__Actinobacteria	o__Bifidobacteriales	f__Bifidobacteriaceae	g__Bifidobacteriaceae__uc	s__Bifidobacteriaceae__uc
2.55085	-0.515557	0.488343	-1.05573	0.291093	0.706367	k__Bacteria	p__Actinobacteria	c__Actinobacteria	o__Bifidobacteriales	f__Bifidobacteriaceae	g__Bifidobacterium	s__Bifidobacterium asteroides
314.889	0.561652	0.533949	1.05188	0.292853	0.706367	k__Bacteria	p__Firmicutes	c__Clostridia	o__Clostridiales	f__Peptostreptococcaceae	g__Intestinibacter	s__Intestinibacter bartlettii
1.84989	0.592779	0.563827	1.05135	0.293098	0.706367	k__Bacteria	p__Bacteroidetes	c__Bacteroidia	o__Bacteroidales	f__Bacteroidaceae	g__Bacteroides	s__Candidatus Bacteroides periocalifornicus
1.56681	0.758151	0.721533	1.05075	0.293373	0.706388	k__Bacteria	p__Bacteroidetes	c__Flavobacteriia	o__Flavobacteriales	f__Flavobacteriaceae	g__Capnocytophaga	s__Capnocytophaga cynodegmi
9.30143	-0.308664	0.294212	-1.04912	0.294123	0.706908	k__Bacteria	p__Firmicutes	c__Clostridia	o__Clostridiales	f__Clostridiaceae	g__Clostridium	s__Clostridium intestinale
3.06694	0.329321	0.313895	1.04914	0.294113	0.706908	k__Bacteria	p__Firmicutes	c__Clostridia	o__Clostridiales	f__Clostridiaceae	g__Clostridium	s__Clostridium estertheticum
6.07566	-0.842261	0.803523	-1.04821	0.294542	0.707274	k__Bacteria	p__Proteobacteria	c__Deltaproteobacteria	o__Desulfovibrionales	f__Desulfovibrionaceae	g__Desulfovibrio	s__Desulfovibrio sp. 3_1_syn3
212.781	-0.413028	0.395579	-1.04411	0.296435	0.709251	k__Bacteria	p__Firmicutes	c__Clostridia	o__Clostridiales	f__Ruminococcaceae	g__Ruminococcus	s__Ruminococcus sp. CAG:579
4.31374	-0.353656	0.33824	-1.04558	0.295756	0.709251	k__Bacteria	p__Fibrobacteres	c__Fibrobacteria	o__Fibrobacterales	f__Fibrobacteraceae	g__Fibrobacter	s__Fibrobacter sp. UWP2
135.428	0.354823	0.339558	1.04496	0.296044	0.709251	k__Bacteria	p__Actinobacteria	c__Coriobacteriia	o__Eggerthellales	f__Eggerthellaceae	g__Gordonibacter	s__Gordonibacter sp. Marseille-P2775
2.68231	0.459312	0.439758	1.04446	0.296271	0.709251	k__Bacteria	p__Firmicutes	c__Negativicutes	o__Selenomonadales	f__Selenomonadaceae	g__Selenomonas	s__Selenomonas sp. FC4001
122.876	-0.715653	0.686564	-1.04237	0.29724	0.710536	k__Bacteria	p__Bacteroidetes	c__Bacteroidia	o__Bacteroidales	f__Prevotellaceae	g__Prevotella	s__Prevotella sp. tc2-28
2.23602	-1.09744	1.05571	-1.03953	0.29856	0.711892	k__Bacteria	p__Proteobacteria	c__Gammaproteobacteria	o__Enterobacterales	f__Enterobacteriaceae	g__Raoultella	s__Raoultella ornithinolytica
10.3985	-0.423908	0.408061	-1.03883	0.298882	0.711892	k__Bacteria	p__Firmicutes	c__Clostridia	o__Clostridiales	f__Peptostreptococcaceae	g__Peptostreptococcus	s__Peptostreptococcus stomatis
9.99552	0.300044	0.288669	1.0394	0.298617	0.711892	k__Bacteria	p__Firmicutes	c__Clostridia	o__Clostridiales	f__Lachnospiraceae	g__Shuttleworthia	s__Shuttleworthia satelles
12.5909	0.425998	0.409812	1.0395	0.298574	0.711892	k__Bacteria	p__Firmicutes	c__Clostridia	o__Clostridiales	f__Clostridiaceae	g__Clostridium	s__Clostridium paraputrificum
28.2492	-0.153062	0.147584	-1.03712	0.299681	0.713154	k__Bacteria	p__Firmicutes	c__Clostridia	o__Clostridiales	f__Lachnospiraceae	g__Lachnospiraceae__na	s__Lachnospiraceae bacterium NK3A20
3.88622	-0.431082	0.416554	-1.03488	0.300727	0.714398	k__Bacteria	p__Proteobacteria	c__Betaproteobacteria	o__Burkholderiales	f__Burkholderiaceae	g__Burkholderia	s__Burkholderia mallei
20.4696	0.213343	0.20616	1.03484	0.300742	0.714398	k__Bacteria	p__Firmicutes	c__Clostridia	o__Clostridiales	f__Clostridiales Family XIII. Incertae Sedis	g__Clostridiales Family XIII. Incertae Sedis__na	s__[Eubacterium] sulci
979.297	-0.587161	0.568586	-1.03267	0.301759	0.71617	k__Bacteria	p__Firmicutes	c__Clostridia	o__Clostridiales	f__Clostridiaceae	g__Clostridium	s__Clostridium sp. CAG:62
2047.38	-0.468033	0.453946	-1.03103	0.302525	0.717347	k__Bacteria	p__Firmicutes	c__Clostridia	o__Clostridiales	f__Ruminococcaceae	g__Faecalibacterium	s__Faecalibacterium sp. CAG:74_58_120
2.58071	-0.356632	0.346695	-1.02866	0.303638	0.718059	k__Bacteria	p__Firmicutes	c__Clostridia	o__Clostridiales	f__Peptococcaceae	g__Desulfotomaculum	s__Desulfotomaculum arcticum
107.931	-0.30544	0.296864	-1.02889	0.303532	0.718059	k__Bacteria	p__Firmicutes	c__Erysipelotrichia	o__Erysipelotrichales	f__Erysipelotrichaceae	g__Erysipelatoclostridium	s__[Clostridium] innocuum
487.431	0.436724	0.424103	1.02976	0.303122	0.718059	k__Bacteria	p__Firmicutes	c__Clostridia	o__Clostridiales	f__Ruminococcaceae	g__Anaerotruncus	s__Anaerotruncus sp. CAG:390
2.33893	-1.54217	1.50564	-1.02426	0.305711	0.718096	k__Bacteria	p__Proteobacteria	c__Gammaproteobacteria	o__Enterobacterales	f__Enterobacteriaceae	g__Enterobacter	s__Enterobacter cancerogenus
2.44385	-1.10259	1.07304	-1.02754	0.304166	0.718096	k__Bacteria	p__Firmicutes	c__Bacilli	o__Lactobacillales	f__Streptococcaceae	g__Streptococcus	s__Streptococcus thermophilus CAG:236
2.26698	-1.00265	0.981208	-1.02185	0.306853	0.718096	k__Bacteria	p__Proteobacteria	c__Gammaproteobacteria	o__Enterobacterales	f__Enterobacteriaceae	g__Cronobacter	s__Cronobacter sakazakii
4.0927	-0.50804	0.497188	-1.02183	0.306863	0.718096	k__Bacteria	p__Actinobacteria	c__Actinobacteria	o__Micrococcales	f__Promicromonosporaceae	g__Xylanimonas	s__Xylanimonas cellulosilytica
4.41177	-0.306527	0.298629	-1.02645	0.30468	0.718096	k__Bacteria	p__Firmicutes	c__Clostridia	o__Clostridiales	f__Clostridiaceae	g__Desnuesiella	s__Desnuesiella massiliensis
6.98426	0.209887	0.205041	1.02364	0.306006	0.718096	k__Bacteria	p__Firmicutes	c__Clostridia	o__Clostridiales	f__Lachnospiraceae	g__Butyrivibrio	s__Butyrivibrio sp. VCD2006
16.8214	0.244149	0.237956	1.02602	0.304881	0.718096	k__Bacteria	p__Firmicutes	c__Clostridia	o__Clostridiales	f__Ruminococcaceae	g__Ruminococcaceae__na	s__Ruminococcaceae bacterium YRB3002
59.8869	0.285949	0.279941	1.02146	0.307036	0.718096	k__Bacteria	p__Firmicutes	c__Negativicutes	o__Selenomonadales	f__Selenomonadaceae	g__Selenomonas	s__Selenomonas ruminantium
3.92911	0.369548	0.360556	1.02494	0.305392	0.718096	k__Bacteria	p__Firmicutes	c__Negativicutes	o__Selenomonadales	f__Sporomusaceae	g__Propionispora	s__Propionispora vibrioides
111.413	0.401801	0.392944	1.02254	0.306526	0.718096	k__Bacteria	p__Actinobacteria	c__Coriobacteriia	o__Eggerthellales	f__Eggerthellaceae	g__Enterorhabdus	s__Enterorhabdus caecimuris
12.628	0.472336	0.460364	1.02601	0.304889	0.718096	k__Bacteria	p__Synergistetes	c__Synergistia	o__Synergistales	f__Synergistaceae	g__Pyramidobacter	s__Pyramidobacter piscolens
4.73528	0.756561	0.741293	1.0206	0.307446	0.718096	k__Bacteria	p__Lentisphaerae	c__Lentisphaerae__na	o__Lentisphaerae__na	f__Lentisphaerae__na	g__Lentisphaerae__na	s__Lentisphaerae bacterium GWF2_50_93
0.772381	1.21636	1.19167	1.02073	0.307385	0.718096	k__Bacteria	p__Bacteroidetes	c__Chitinophagia	o__Chitinophagales	f__Chitinophagaceae	g__Niastella	s__Niastella koreensis
0.729561	1.32623	1.29535	1.02384	0.305909	0.718096	k__Bacteria	p__Bacteroidetes	c__Cytophagia	o__Cytophagales	f__Cyclobacteriaceae	g__Algoriphagus	s__Algoriphagus sp. NH1
1.56413	-0.911941	0.895028	-1.0189	0.308252	0.718756	k__Bacteria	p__Firmicutes	c__Bacilli	o__Lactobacillales	f__Leuconostocaceae	g__Weissella	s__Weissella hellenica
1.54059	0.650344	0.638307	1.01886	0.308271	0.718756	k__Bacteria	p__Verrucomicrobia	c__Opitutae	o__Opitutales	f__Opitutaceae	g__Opitutaceae__uc	s__Opitutaceae__uc
0.80481	1.09136	1.07202	1.01803	0.308662	0.719035	k__Bacteria	p__Bacteroidetes	c__Bacteroidia	o__Bacteroidales	f__Porphyromonadaceae	g__Porphyromonas	s__Porphyromonas sp. COT-108 OH1349
90021.7	-0.193386	0.19051	-1.0151	0.310059	0.721657	k__Bacteria	p__Bacteria__uc	c__Bacteria__uc	o__Bacteria__uc	f__Bacteria__uc	g__Bacteria__uc	s__Bacteria__uc
13.2879	0.82621	0.814465	1.01442	0.310382	0.721774	k__Bacteria	p__Bacteria__na	c__Bacteria__na	o__Bacteria__na	f__Bacteria__na	g__Bacteria__na	s__uncultured bacterium Lq_025_E06
111.428	0.332821	0.330011	1.00851	0.313208	0.727708	k__Bacteria	p__Bacteroidetes	c__Bacteroidia	o__Bacteroidales	f__Bacteroidaceae	g__Bacteroides	s__Bacteroides faecichinchillae
2.47522	-0.418212	0.414964	-1.00783	0.313537	0.727835	k__Bacteria	p__Firmicutes	c__Clostridia	o__Clostridiales	f__Clostridiaceae	g__Clostridium	s__Clostridium ljungdahlii
23.3451	-0.284568	0.282972	-1.00564	0.314589	0.729636	k__Bacteria	p__Firmicutes	c__Clostridia	o__Clostridiales	f__Lachnospiraceae	g__Lachnospiraceae__na	s__Lachnospiraceae bacterium AD3010
1.8878	-0.549935	0.54791	-1.0037	0.315525	0.731169	k__Bacteria	p__Firmicutes	c__Negativicutes	o__Veillonellales	f__Veillonellaceae	g__Megasphaera	s__Megasphaera sp. UPII 135-E
5.10392	0.330064	0.329493	1.00173	0.316473	0.732725	k__Bacteria	p__Actinobacteria	c__Coriobacteriia	o__Coriobacteriales	f__Atopobiaceae	g__Atopobium	s__Atopobium sp. oral taxon 810
1.40293	0.782021	0.783138	0.998574	0.318001	0.73562	k__Bacteria	p__Tenericutes	c__Mollicutes	o__Mycoplasmatales	f__Mycoplasmataceae	g__Mycoplasma	s__Mycoplasma gallinarum
16.9951	0.255096	0.255616	0.997967	0.318295	0.735659	k__Bacteria	p__Firmicutes	c__Clostridia	o__Clostridiales	f__Clostridiaceae	g__Clostridium	s__Clostridium sp. KNHs214
130.87	-0.328548	0.329491	-0.99714	0.318697	0.735792	k__Bacteria	p__Firmicutes	c__Clostridia	o__Clostridiales	f__Clostridiales Family XIII. Incertae Sedis	g__Emergencia	s__Emergencia timonensis
4666.91	0.316745	0.317792	0.996704	0.318908	0.735792	k__Bacteria	p__Firmicutes	c__Clostridia	o__Clostridiales	f__Ruminococcaceae	g__Gemmiger	s__Gemmiger formicilis
4.13728	0.387918	0.390513	0.993355	0.320537	0.738738	k__Bacteria	p__Fibrobacteres	c__Fibrobacteria	o__Fibrobacterales	f__Fibrobacteraceae	g__Fibrobacter	s__Fibrobacter succinogenes
6.93053	0.692496	0.697424	0.992934	0.320742	0.738738	k__Bacteria	p__Firmicutes	c__Clostridia	o__Clostridiales	f__Ruminococcaceae	g__Ruminococcus	s__Ruminococcus sp. YE78
25875.7	-0.525993	0.531115	-0.990356	0.322	0.740992	k__Bacteria	p__Actinobacteria	c__Actinobacteria	o__Bifidobacteriales	f__Bifidobacteriaceae	g__Bifidobacterium	s__Bifidobacterium__uc
6.5394	-0.29324	0.296537	-0.988882	0.322721	0.742006	k__Bacteria	p__Firmicutes	c__Clostridia	o__Clostridiales	f__Peptostreptococcaceae	g__Peptostreptococcus	s__Peptostreptococcus sp. D1
3.38229	0.601085	0.609083	0.986868	0.323707	0.743629	k__Bacteria	p__Firmicutes	c__Negativicutes	o__Selenomonadales	f__Selenomonadaceae	g__Selenomonas	s__Selenomonas infelix
6.63916	-0.30608	0.310792	-0.984838	0.324704	0.743984	k__Bacteria	p__Firmicutes	c__Clostridia	o__Clostridiales	f__Lachnospiraceae	g__Herbinix	s__Herbinix__uc
5471.45	-0.266551	0.270598	-0.985045	0.324602	0.743984	k__Bacteria	p__Firmicutes	c__Clostridia	o__Clostridiales	f__Clostridiaceae	g__Butyricicoccus	s__uncultured Butyricicoccus sp.
203.067	0.310241	0.314935	0.985095	0.324578	0.743984	k__Bacteria	p__Firmicutes	c__Clostridia	o__Clostridiales	f__Ruminococcaceae	g__Ruminiclostridium	s__[Clostridium] leptum
9.54062	-1.19846	1.21801	-0.983946	0.325142	0.744345	k__Bacteria	p__Proteobacteria	c__Gammaproteobacteria	o__Enterobacterales	f__Enterobacteriaceae	g__Klebsiella	s__Klebsiella quasipneumoniae
49.3467	-0.558519	0.568482	-0.982474	0.325867	0.744717	k__Bacteria	p__Bacteroidetes	c__Bacteroidia	o__Bacteroidales	f__Prevotellaceae	g__Prevotella	s__Prevotella marshii
8.50896	-0.350048	0.356256	-0.982575	0.325817	0.744717	k__Bacteria	p__Fusobacteria	c__Fusobacteriia	o__Fusobacteriales	f__Fusobacteriaceae	g__Fusobacterium	s__Fusobacterium nucleatum
154.006	0.441094	0.449415	0.981486	0.326353	0.745187	k__Bacteria	p__Bacteroidetes	c__Bacteroidia	o__Bacteroidales	f__Prevotellaceae	g__Prevotella	s__Prevotella disiens
19.9528	0.267659	0.2729	0.980798	0.326692	0.74532	k__Bacteria	p__Actinobacteria	c__Coriobacteriia	o__Coriobacteriales	f__Atopobiaceae	g__Olsenella	s__Olsenella sp. oral taxon 807
24.9393	-0.761096	0.784308	-0.970404	0.331845	0.747999	k__Bacteria	p__Actinobacteria	c__Actinobacteria	o__Micrococcales	f__Cellulomonadaceae	g__Cellulomonas	s__Cellulomonas carbonis
1.92544	-0.591552	0.608521	-0.972114	0.330994	0.747999	k__Bacteria	p__Bacteroidetes	c__Sphingobacteriia	o__Sphingobacteriales	f__Sphingobacteriaceae	g__Mucilaginibacter	s__Mucilaginibacter__uc
133.569	-0.546934	0.559753	-0.977099	0.32852	0.747999	k__Bacteria	p__Bacteroidetes	c__Bacteroidia	o__Bacteroidales	f__Prevotellaceae	g__Prevotella	s__Prevotella buccalis
43.2591	-0.543785	0.559391	-0.972101	0.331	0.747999	k__Bacteria	p__Bacteroidetes	c__Bacteroidia	o__Bacteroidales	f__Prevotellaceae	g__Prevotella	s__Prevotella nigrescens
115.399	-0.519513	0.536859	-0.96769	0.333199	0.747999	k__Bacteria	p__Firmicutes	c__Clostridia	o__Clostridiales	f__Lachnospiraceae	g__Coprococcus	s__Coprococcus eutactus CAG:665
331.481	-0.506405	0.522654	-0.968912	0.332589	0.747999	k__Bacteria	p__Firmicutes	c__Clostridia	o__Clostridiales	f__Lachnospiraceae	g__Roseburia	s__Roseburia intestinalis CAG:13
37.1623	-0.402659	0.413943	-0.97274	0.330683	0.747999	k__Bacteria	p__Bacteroidetes	c__Bacteroidia	o__Bacteroidales	f__Prevotellaceae	g__Prevotella	s__Prevotella sp. oral taxon 317
4773.69	-0.343721	0.35401	-0.970936	0.33158	0.747999	k__Bacteria	p__Firmicutes	c__Clostridia	o__Clostridiales	f__Lachnospiraceae	g__Anaerostipes	s__Anaerostipes hadrus
57.6436	-0.318191	0.326638	-0.974141	0.329987	0.747999	k__Bacteria	p__Actinobacteria	c__Coriobacteriia	o__Eggerthellales	f__Eggerthellaceae	g__Slackia	s__Slackia heliotrinireducens
17.0547	-0.269636	0.277897	-0.970274	0.33191	0.747999	k__Bacteria	p__Firmicutes	c__Erysipelotrichia	o__Erysipelotrichales	f__Erysipelotrichaceae	g__Erysipelatoclostridium	s__[Clostridium] cocleatum
303.842	-0.231035	0.23733	-0.973479	0.330315	0.747999	k__Bacteria	p__Firmicutes	c__Clostridia	o__Clostridiales	f__Lachnospiraceae	g__Coprococcus	s__Coprococcus sp. CAG:131-related_45_246
7.18295	-0.182035	0.187531	-0.970697	0.331699	0.747999	k__Bacteria	p__Firmicutes	c__Clostridia	o__Clostridiales	f__Lachnospiraceae	g__Butyrivibrio	s__Butyrivibrio sp. VCB2006
20.1716	-0.150603	0.155641	-0.967632	0.333228	0.747999	k__Bacteria	p__Firmicutes	c__Clostridia	o__Clostridiales	f__Lachnospiraceae	g__Butyrivibrio	s__Butyrivibrio sp. NC3005
67.6576	-0.148512	0.152429	-0.974304	0.329906	0.747999	k__Bacteria	p__Firmicutes	c__Clostridia	o__Clostridiales	f__Lachnospiraceae	g__Lachnospiraceae__na	s__Lachnospiraceae bacterium 28-4
4.72527	0.279843	0.287361	0.973838	0.330137	0.747999	k__Bacteria	p__Firmicutes	c__Clostridia	o__Clostridiales	f__Clostridiaceae	g__Clostridium	s__Clostridium carboxidivorans
4.55339	0.31651	0.326981	0.967977	0.333056	0.747999	k__Bacteria	p__Firmicutes	c__Clostridia	o__Clostridiales	f__Peptococcaceae	g__Peptococcaceae__na	s__Peptococcaceae bacterium 1109
550.528	0.359104	0.3691	0.972916	0.330595	0.747999	k__Bacteria	p__Firmicutes	c__Clostridia	o__Clostridiales	f__Lachnospiraceae	g__Lachnospira	s__Lachnospira pectinoschiza
8077.37	0.423731	0.433832	0.976717	0.328709	0.747999	k__Bacteria	p__Bacteroidetes	c__Bacteroidia	o__Bacteroidales	f__Bacteroidaceae	g__Bacteroides	s__Bacteroides vulgatus
1.3384	0.470377	0.485787	0.968278	0.332906	0.747999	k__Bacteria	p__Bacteria__na	c__Bacteria__na	o__Bacteria__na	f__Bacteria__na	g__Bacteria__na	s__uncultured bacterium Contig1762
39.0604	0.48129	0.498523	0.965433	0.334328	0.749834	k__Bacteria	p__Bacteroidetes	c__Bacteroidia	o__Bacteroidales	f__Porphyromonadaceae	g__Sanguibacteroides	s__Sanguibacteroides justesenii
3.41905	0.311445	0.323007	0.964203	0.334944	0.75058	k__Bacteria	p__Firmicutes	c__Clostridia	o__Clostridiales	f__Peptococcaceae	g__Desulfitobacterium	s__Desulfitobacterium chlororespirans
2.20256	-0.558282	0.582142	-0.959015	0.337551	0.753239	k__Bacteria	p__Firmicutes	c__Negativicutes	o__Veillonellales	f__Veillonellaceae	g__Dialister	s__Dialister pneumosintes
1.53231	-0.446483	0.465517	-0.959114	0.337502	0.753239	k__Bacteria	p__Bacteria__na	c__Bacteria__na	o__Haloplasmatales	f__Haloplasmataceae	g__Haloplasma	s__Haloplasma contractile
4.42942	-0.422579	0.440499	-0.959319	0.337398	0.753239	k__Bacteria	p__Actinobacteria	c__Actinobacteria	o__Bifidobacteriales	f__Bifidobacteriaceae	g__Bifidobacterium	s__Bifidobacterium mongoliense
16.6668	0.270992	0.28248	0.959333	0.337391	0.753239	k__Bacteria	p__Firmicutes	c__Clostridia	o__Clostridiales	f__Ruminococcaceae	g__Ruminococcus	s__Ruminococcus sp. AT10
3.91598	0.462878	0.482294	0.959742	0.337185	0.753239	k__Bacteria	p__Firmicutes	c__Bacilli	o__Bacillales	f__Bacillaceae	g__Bacillus	s__Bacillus toyonensis
30.3225	0.179912	0.187873	0.957626	0.338252	0.753534	k__Bacteria	p__Firmicutes	c__Clostridia	o__Clostridiales	f__Lachnospiraceae	g__Anaerocolumna	s__Anaerocolumna aminovalerica
6.21759	0.297965	0.311138	0.957662	0.338233	0.753534	k__Bacteria	p__Firmicutes	c__Tissierellia	o__Tissierellia__na	f__Tissierellia__na	g__Kallipyga	s__Kallipyga gabonensis
568.701	0.13286	0.138902	0.956504	0.338818	0.754115	k__Bacteria	p__Firmicutes	c__Clostridia	o__Clostridiales	f__Clostridiaceae	g__Clostridium	s__Clostridium sp. M62/1
391.506	0.217052	0.227448	0.954293	0.339935	0.754115	k__Bacteria	p__Firmicutes	c__Clostridia	o__Clostridiales	f__Clostridiales__na	g__Clostridiales__na	s__Clostridiales bacterium 45_37
107.713	0.220376	0.230734	0.955106	0.339524	0.754115	k__Bacteria	p__Firmicutes	c__Clostridia	o__Clostridiales	f__Lachnospiraceae	g__Lachnoclostridium	s__Lachnoclostridium phocaeense
2.20817	0.348821	0.365057	0.955524	0.339313	0.754115	k__Bacteria	p__Elusimicrobia	c__Elusimicrobia__uc	o__Elusimicrobia__uc	f__Elusimicrobia__uc	g__Elusimicrobia__uc	s__Elusimicrobia__uc
309.86	0.361969	0.379123	0.954754	0.339702	0.754115	k__Bacteria	p__Bacteroidetes	c__Bacteroidia	o__Bacteroidales	f__Bacteroidaceae	g__Bacteroides	s__Bacteroides salanitronis
14.2732	-0.283076	0.296987	-0.953162	0.340508	0.754124	k__Bacteria	p__Firmicutes	c__Clostridia	o__Clostridiales	f__Lachnospiraceae	g__Pseudobutyrivibrio	s__Pseudobutyrivibrio sp. MD2005
11.2697	0.516825	0.541949	0.953643	0.340264	0.754124	k__Bacteria	p__Synergistetes	c__Synergistia	o__Synergistales	f__Synergistaceae	g__Synergistes	s__Synergistes sp. 3_1_syn1
413.219	-0.474063	0.497817	-0.952283	0.340954	0.754481	k__Bacteria	p__Firmicutes	c__Clostridia	o__Clostridiales	f__Peptostreptococcaceae	g__Romboutsia	s__Romboutsia__uc
2.56122	0.33098	0.347843	0.95152	0.34134	0.754707	k__Bacteria	p__Firmicutes	c__Clostridia	o__Clostridiales	f__Peptococcaceae	g__Desulfotomaculum	s__Desulfotomaculum acetoxidans
94.8639	-0.554088	0.584286	-0.948316	0.342969	0.756796	k__Bacteria	p__Bacteroidetes	c__Bacteroidia	o__Bacteroidales	f__Prevotellaceae	g__Prevotella	s__Prevotella oryzae
3.02096	-0.378458	0.399976	-0.946203	0.344045	0.756796	k__Bacteria	p__Firmicutes	c__Negativicutes	o__Selenomonadales	f__Sporomusaceae	g__Pelosinus	s__Pelosinus__uc
212.967	-0.365544	0.386066	-0.946843	0.343719	0.756796	k__Bacteria	p__Bacteroidetes	c__Bacteroidia	o__Bacteroidales	f__Bacteroidaceae	g__Bacteroides	s__Bacteroides uniformis CAG:3
5.18046	-0.26711	0.282436	-0.945735	0.344284	0.756796	k__Bacteria	p__Firmicutes	c__Clostridia	o__Clostridiales	f__Clostridiales Family XII. Incertae Sedis	g__Fusibacter	s__Fusibacter sp. 3D3
11553.8	0.222279	0.234601	0.947479	0.343395	0.756796	k__Bacteria	p__Firmicutes	c__Clostridia	o__Clostridiales	f__Ruminococcaceae	g__Ruminococcaceae__uc	s__Ruminococcaceae__uc
31.6176	0.241624	0.254907	0.94789	0.343185	0.756796	k__Bacteria	p__Firmicutes	c__Erysipelotrichia	o__Erysipelotrichales	f__Erysipelotrichaceae	g__Candidatus Stoquefichus	s__Candidatus Stoquefichus sp. KLE1796
0.290888	1.53407	1.62121	0.946251	0.344021	0.756796	k__Bacteria	p__Bacteria__na	c__Bacteria__na	o__Bacteria__na	f__Bacteria__na	g__Bacteria__na	s__uncultured bacterium contig00010(2014)
0.749726	-1.54803	1.64157	-0.943018	0.345672	0.757183	k__Bacteria	p__Proteobacteria	c__Gammaproteobacteria	o__Enterobacterales	f__Morganellaceae	g__Proteus	s__Proteus mirabilis
2.04537	-0.453537	0.480682	-0.943528	0.345411	0.757183	k__Bacteria	p__Proteobacteria	c__Gammaproteobacteria	o__Enterobacterales	f__Yersiniaceae	g__Serratia	s__Serratia__uc
190.971	-0.382196	0.404664	-0.944478	0.344925	0.757183	k__Bacteria	p__Bacteroidetes	c__Bacteroidia	o__Bacteroidales	f__Porphyromonadaceae	g__Parabacteroides	s__Parabacteroides sp. 20_3
51.46	0.127985	0.135664	0.943395	0.345479	0.757183	k__Bacteria	p__Firmicutes	c__Clostridia	o__Clostridiales	f__Lachnospiraceae	g__Lachnoclostridium	s__[Clostridium] aminophilum
1.25065	0.712746	0.756152	0.942596	0.345888	0.757183	k__Bacteria	p__Spirochaetes	c__Spirochaetia	o__Brachyspirales	f__Brachyspiraceae	g__Brachyspira	s__Brachyspira hyodysenteriae
283.988	-0.378228	0.402326	-0.940104	0.347164	0.757537	k__Bacteria	p__Firmicutes	c__Clostridia	o__Clostridiales	f__Ruminococcaceae	g__Neglecta	s__Neglecta timonensis
190.657	-0.207583	0.220629	-0.940871	0.346771	0.757537	k__Bacteria	p__Firmicutes	c__Clostridia	o__Clostridiales	f__Clostridiales__na	g__Pseudoflavonifractor	s__Pseudoflavonifractor sp. Marseille-P3106
4.70567	0.694878	0.739194	0.940048	0.347193	0.757537	k__Bacteria	p__Bacteroidetes	c__Bacteroidia	o__Bacteroidales	f__Bacteroidales__na	g__Phocaeicola	s__Phocaeicola abscessus
1.04476	0.804807	0.855941	0.94026	0.347084	0.757537	k__Bacteria	p__Firmicutes	c__Clostridia	o__Clostridiales	f__Lachnospiraceae	g__Lachnospiraceae__na	s__Lachnospiraceae bacterium VE202-23
43.7557	-0.305379	0.325475	-0.938256	0.348113	0.758297	k__Bacteria	p__Actinobacteria	c__Coriobacteriia	o__Eggerthellales	f__Eggerthellaceae	g__Eggerthellaceae__na	s__Eggerthellaceae bacterium AT8
15.2128	0.157084	0.167326	0.938793	0.347837	0.758297	k__Bacteria	p__Firmicutes	c__Clostridia	o__Clostridiales	f__Lachnospiraceae	g__Butyrivibrio	s__Butyrivibrio sp. AE2032
1160.67	0.634099	0.676748	0.936979	0.348769	0.759103	k__Bacteria	p__Firmicutes	c__Clostridia	o__Clostridiales	f__Ruminococcaceae	g__Ruminococcus	s__Ruminococcus sp. CAG:330
157.708	-0.660746	0.707988	-0.933273	0.350679	0.761737	k__Bacteria	p__Proteobacteria	c__Alphaproteobacteria	o__Rhizobiales	f__Rhizobiaceae	g__Sinorhizobium	s__Sinorhizobium sp. GL28
4.25395	-0.524017	0.562008	-0.932402	0.351129	0.761737	k__Bacteria	p__Firmicutes	c__Erysipelotrichia	o__Erysipelotrichales	f__Erysipelotrichaceae	g__Erysipelatoclostridium	s__Erysipelatoclostridium__uc
15.4485	-0.214334	0.229774	-0.9328	0.350923	0.761737	k__Bacteria	p__Firmicutes	c__Clostridia	o__Clostridiales	f__Lachnospiraceae	g__Lachnospiraceae__na	s__Lachnospiraceae bacterium NE2001
4.97756	0.283242	0.303467	0.933352	0.350638	0.761737	k__Bacteria	p__Firmicutes	c__Clostridia	o__Clostridiales	f__Clostridiaceae	g__Clostridium	s__Clostridium collagenovorans
9.99376	-0.715679	0.768389	-0.931402	0.351646	0.762235	k__Bacteria	p__Firmicutes	c__Bacilli	o__Bacillales	f__Bacillaceae	g__Pontibacillus	s__Pontibacillus litoralis
1684.63	-0.470436	0.506853	-0.928151	0.353329	0.76503	k__Bacteria	p__Firmicutes	c__Clostridia	o__Clostridiales	f__Peptostreptococcaceae	g__Romboutsia	s__Romboutsia timonensis
70.1242	-0.400002	0.431131	-0.927798	0.353512	0.76503	k__Bacteria	p__Bacteroidetes	c__Bacteroidia	o__Bacteroidales	f__Bacteroidaceae	g__Bacteroides	s__Bacteroides vulgatus CAG:6
0.417858	-1.3443	1.44991	-0.927156	0.353846	0.765126	k__Bacteria	p__Proteobacteria	c__Gammaproteobacteria	o__Enterobacterales	f__Enterobacteriaceae	g__Trabulsiella	s__Trabulsiella__uc
10.3425	-0.213592	0.230939	-0.924885	0.355026	0.767053	k__Bacteria	p__Firmicutes	c__Clostridia	o__Clostridiales	f__Lachnospiraceae	g__Pseudobutyrivibrio	s__Pseudobutyrivibrio sp. OR37
382.258	-0.277532	0.300454	-0.923708	0.355638	0.76775	k__Bacteria	p__Firmicutes	c__Clostridia	o__Clostridiales	f__Ruminococcaceae	g__Ruminococcus	s__Ruminococcus sp. SR1/5
7.97022	-0.532135	0.576652	-0.9228	0.356111	0.768146	k__Bacteria	p__Bacteroidetes	c__Bacteroidia	o__Bacteroidales	f__Bacteroidaceae	g__Bacteroides	s__Bacteroides sp. D1
1.63539	-1.80957	1.9654	-0.920716	0.357199	0.768616	k__Bacteria	p__Bacteroidetes	c__Bacteroidia	o__Bacteroidales	f__Prevotellaceae	g__Prevotella	s__Prevotella sp. Sc00044
1.74202	-0.749851	0.814224	-0.92094	0.357082	0.768616	k__Bacteria	p__Bacteroidetes	c__Sphingobacteriia	o__Sphingobacteriales	f__Sphingobacteriaceae	g__Solitalea	s__Solitalea canadensis
1.27863	0.585713	0.636056	0.920851	0.357128	0.768616	k__Bacteria	p__Firmicutes	c__Erysipelotrichia	o__Erysipelotrichales	f__Erysipelotrichaceae	g__Ileibacterium	s__Ileibacterium valens
5.93572	0.506527	0.550479	0.920157	0.357491	0.76862	k__Bacteria	p__Bacteroidetes	c__Bacteroidia	o__Bacteroidales	f__Porphyromonadaceae	g__Porphyromonas	s__Porphyromonas sp. COT-239 OH1446
97.3753	0.285328	0.31041	0.919196	0.357993	0.769076	k__Bacteria	p__Actinobacteria	c__Coriobacteriia	o__Coriobacteriales	f__Coriobacteriaceae	g__Collinsella	s__Collinsella stercoris
98.2497	0.11888	0.129696	0.916611	0.359347	0.770735	k__Bacteria	p__Firmicutes	c__Clostridia	o__Clostridiales	f__Ruminococcaceae	g__Anaerotruncus	s__Anaerotruncus sp. G3(2012)
13.2738	0.853084	0.930643	0.916661	0.35932	0.770735	k__Bacteria	p__Firmicutes	c__Clostridia	o__Clostridiales	f__Clostridiaceae	g__Clostridium	s__Clostridium sp. CAG:715
42.4701	-0.392476	0.428695	-0.915513	0.359922	0.771345	k__Bacteria	p__Firmicutes	c__Negativicutes	o__Veillonellales	f__Veillonellaceae	g__Megasphaera	s__Megasphaera sp. MJR8396C
7.51024	-0.7348	0.805197	-0.912571	0.361468	0.772161	k__Bacteria	p__Firmicutes	c__Bacilli	o__Lactobacillales	f__Lactobacillaceae	g__Lactobacillus	s__Lactobacillus casei
288.228	-0.199717	0.218456	-0.914221	0.360601	0.772161	k__Bacteria	p__Firmicutes	c__Clostridia	o__Clostridiales	f__Clostridiales__na	g__Clostridiales__na	s__butyrate-producing bacterium SS3/4
33.1289	0.177797	0.194738	0.913009	0.361238	0.772161	k__Bacteria	p__Firmicutes	c__Clostridia	o__Clostridiales	f__Ruminococcaceae	g__Ruminococcaceae__na	s__Ruminococcaceae bacterium CPB6
73.6743	0.279051	0.305753	0.912668	0.361417	0.772161	k__Bacteria	p__Actinobacteria	c__Coriobacteriia	o__Eggerthellales	f__Eggerthellaceae	g__Gordonibacter	s__Gordonibacter sp. Marseille-P3078
941.321	-0.202506	0.222383	-0.910618	0.362497	0.773735	k__Bacteria	p__Firmicutes	c__Clostridia	o__Clostridiales	f__Clostridiales__na	g__Flavonifractor	s__Flavonifractor plautii
1.04074	-1.07611	1.183	-0.909648	0.363008	0.773889	k__Bacteria	p__Firmicutes	c__Bacilli	o__Lactobacillales	f__Streptococcaceae	g__Streptococcus	s__Streptococcus sp. HMSC057E02
28.3843	0.201953	0.222079	0.909374	0.363153	0.773889	k__Bacteria	p__Firmicutes	c__Clostridia	o__Clostridiales	f__Eubacteriaceae	g__Eubacterium	s__Eubacterium sp. AB3007
6.94504	-0.273202	0.300773	-0.908332	0.363703	0.774438	k__Bacteria	p__Proteobacteria	c__Gammaproteobacteria	o__Pseudomonadales	f__Pseudomonadaceae	g__Pseudomonas	s__Pseudomonas__uc
11.3114	-0.369679	0.407833	-0.906447	0.364699	0.775937	k__Bacteria	p__Actinobacteria	c__Actinobacteria	o__Bifidobacteriales	f__Bifidobacteriaceae	g__Bifidobacterium	s__Bifidobacterium reuteri
0.659305	-0.864412	0.961585	-0.898944	0.368682	0.777754	k__Bacteria	p__Firmicutes	c__Bacilli	o__Lactobacillales	f__Streptococcaceae	g__Streptococcus	s__Streptococcus urinalis
456.056	-0.445582	0.493947	-0.902086	0.367011	0.777754	k__Bacteria	p__Firmicutes	c__Clostridia	o__Clostridiales	f__Ruminococcaceae	g__Ruminococcus	s__Ruminococcus sp. CAG:17
105.702	-0.193834	0.215533	-0.899326	0.368479	0.777754	k__Bacteria	p__Firmicutes	c__Clostridia	o__Clostridiales	f__Lachnospiraceae	g__Lachnospiraceae__na	s__Lachnospiraceae bacterium 3-1
52.705	0.0978016	0.108852	0.898481	0.368929	0.777754	k__Bacteria	p__Firmicutes	c__Clostridia	o__Clostridiales	f__Heliobacteriaceae	g__Heliobacterium	s__Heliobacterium modesticaldum
178.796	0.229256	0.25456	0.900598	0.367802	0.777754	k__Bacteria	p__Firmicutes	c__Clostridia	o__Clostridiales	f__Ruminococcaceae	g__Subdoligranulum	s__Subdoligranulum sp. 4_3_54A2FAA
4.17249	0.257395	0.285045	0.903	0.366526	0.777754	k__Bacteria	p__Firmicutes	c__Clostridia	o__Clostridiales	f__Peptococcaceae	g__Desulfitobacterium	s__Desulfitobacterium dichloroeliminans
3.90149	0.276158	0.307186	0.898992	0.368657	0.777754	k__Bacteria	p__Firmicutes	c__Clostridia	o__Clostridiales	f__Clostridiaceae	g__Clostridium	s__Clostridium sp. DL-VIII
1197.49	0.336392	0.374505	0.898231	0.369062	0.777754	k__Bacteria	p__Actinobacteria	c__Coriobacteriia	o__Coriobacteriales	f__Coriobacteriaceae	g__Collinsella	s__Collinsella sp. 4_8_47FAA
1.36429	0.488767	0.544165	0.898196	0.369081	0.777754	k__Bacteria	p__Firmicutes	c__Bacilli	o__Bacillales	f__Bacillales__na	g__Acidibacillus	s__Acidibacillus ferrooxidans
1947.28	0.514296	0.569553	0.902982	0.366536	0.777754	k__Bacteria	p__Firmicutes	c__Clostridia	o__Clostridiales	f__Oscillospiraceae	g__Oscillibacter	s__Oscillibacter sp. CAG:241_62_21
0.864638	0.621379	0.690419	0.900002	0.368119	0.777754	k__Bacteria	p__Firmicutes	c__Tissierellia	o__Tissierellales	f__Peptoniphilaceae	g__Parvimonas	s__Parvimonas sp. oral taxon 110
0.814856	0.650774	0.721345	0.902167	0.366968	0.777754	k__Bacteria	p__Firmicutes	c__Clostridia	o__Clostridiales	f__Clostridiales__na	g__Fenollaria	s__Fenollaria massiliensis
1.18308	1.0106	1.12582	0.89766	0.369367	0.777754	k__Bacteria	p__Actinobacteria	c__Actinobacteria	o__Micrococcales	f__Micrococcaceae	g__Paenarthrobacter	s__Paenarthrobacter nicotinovorans
3.22767	-0.288252	0.322899	-0.8927	0.372018	0.782093	k__Bacteria	p__Firmicutes	c__Bacilli	o__Lactobacillales	f__Enterococcaceae	g__Enterococcus	s__Enterococcus pallens
81.0811	0.27796	0.311348	0.892761	0.371985	0.782093	k__Bacteria	p__Firmicutes	c__Erysipelotrichia	o__Erysipelotrichales	f__Erysipelotrichaceae	g__Traorella	s__Traorella massiliensis
91.539	-0.153607	0.172535	-0.890297	0.373306	0.78418	k__Bacteria	p__Firmicutes	c__Clostridia	o__Clostridiales	f__Clostridiaceae	g__Clostridium	s__Clostridium sp. ASF502
881.971	-0.584736	0.65835	-0.888184	0.374442	0.784935	k__Bacteria	p__Bacteroidetes	c__Bacteroidia	o__Bacteroidales	f__Bacteroidaceae	g__Bacteroides	s__Bacteroides cellulosilyticus
306.281	-0.376312	0.424049	-0.887425	0.37485	0.784935	k__Bacteria	p__Bacteroidetes	c__Bacteroidia	o__Bacteroidales	f__Rikenellaceae	g__Alistipes	s__Alistipes sp. 56_sp_Nov_56_25
28.3625	-0.277745	0.312924	-0.88758	0.374767	0.784935	k__Bacteria	p__Firmicutes	c__Clostridia	o__Clostridiales	f__Oscillospiraceae	g__Oscillibacter	s__Oscillibacter sp. KLE 1728
19.769	0.28757	0.32372	0.888328	0.374364	0.784935	k__Bacteria	p__Bacteroidetes	c__Bacteroidia	o__Bacteroidales	f__Porphyromonadaceae	g__Parabacteroides	s__Parabacteroides sp. Marseille-P3160
1.57735	-0.878133	0.995447	-0.88215	0.377696	0.788403	k__Bacteria	p__Proteobacteria	c__Gammaproteobacteria	o__Enterobacterales	f__Enterobacteriaceae	g__Pluralibacter	s__Pluralibacter gergoviae
153.335	-0.271931	0.308005	-0.882879	0.377301	0.788403	k__Bacteria	p__Firmicutes	c__Erysipelotrichia	o__Erysipelotrichales	f__Erysipelotrichaceae	g__Faecalitalea	s__Faecalitalea cylindroides
8.09933	0.174866	0.197923	0.883505	0.376963	0.788403	k__Bacteria	p__Firmicutes	c__Clostridia	o__Clostridiales	f__Ruminococcaceae	g__Ruminococcaceae__na	s__Ruminococcaceae bacterium YAD3003
2.86301	0.302376	0.342748	0.88221	0.377663	0.788403	k__Bacteria	p__Firmicutes	c__Clostridia	o__Thermoanaerobacterales	f__Thermoanaerobacteraceae	g__Caldanaerobius	s__Caldanaerobius polysaccharolyticus
39.9154	-0.576286	0.655425	-0.879256	0.379263	0.788651	k__Bacteria	p__Bacteroidetes	c__Bacteroidia	o__Bacteroidales	f__Prevotellaceae	g__Prevotella	s__Prevotella enoeca
6.8902	-0.467413	0.531645	-0.879182	0.379302	0.788651	k__Bacteria	p__Firmicutes	c__Firmicutes__na	o__Firmicutes__na	f__Firmicutes__na	g__Firmicutes__na	s__Firmicutes bacterium CAG:631
106.953	-0.393781	0.447852	-0.879265	0.379258	0.788651	k__Bacteria	p__Bacteroidetes	c__Bacteroidia	o__Bacteroidales	f__Porphyromonadaceae	g__Coprobacter	s__Coprobacter secundus
124.282	-0.344092	0.390604	-0.880922	0.37836	0.788651	k__Bacteria	p__Bacteroidetes	c__Bacteroidia	o__Bacteroidales	f__Bacteroidaceae	g__Bacteroides	s__Bacteroides stercorirosoris
2.76961	0.875159	0.99472	0.879803	0.378966	0.788651	k__Bacteria	p__Firmicutes	c__Bacilli	o__Lactobacillales	f__Carnobacteriaceae	g__Carnobacterium	s__Carnobacterium divergens
4.31433	-0.460638	0.525269	-0.876956	0.380511	0.790543	k__Bacteria	p__Bacteroidetes	c__Bacteroidia	o__Bacteroidales	f__Porphyromonadaceae	g__Porphyromonas	s__Porphyromonas asaccharolytica
509.329	0.589349	0.673001	0.875703	0.381191	0.791338	k__Bacteria	p__Bacteroidetes	c__Bacteroidia	o__Bacteroidales	f__Bacteroidaceae	g__Bacteroides	s__Bacteroides sp. CAG:98
95.7328	0.424688	0.485975	0.873888	0.382179	0.792767	k__Bacteria	p__Actinobacteria	c__Coriobacteriia	o__Coriobacteriales	f__Coriobacteriaceae	g__Collinsella	s__Collinsella bouchesdurhonensis
11.8983	-0.221592	0.25407	-0.872172	0.383115	0.794087	k__Bacteria	p__Firmicutes	c__Clostridia	o__Clostridiales	f__Clostridiaceae	g__Clostridiaceae__na	s__Clostridiaceae bacterium MS3
26.2479	-0.540425	0.620578	-0.870842	0.383841	0.794263	k__Bacteria	p__Bacteroidetes	c__Bacteroidia	o__Bacteroidales	f__Prevotellaceae	g__Prevotellaceae__na	s__Prevotellaceae bacterium Marseille-P2826
9.26359	-0.227963	0.261915	-0.87037	0.384098	0.794263	k__Bacteria	p__Firmicutes	c__Clostridia	o__Clostridiales	f__Clostridiaceae	g__Beduini	s__Beduini massiliensis
26.5589	-0.11827	0.135722	-0.871415	0.383527	0.794263	k__Bacteria	p__Firmicutes	c__Clostridia	o__Clostridiales	f__Lachnospiraceae	g__Tyzzerella	s__[Clostridium] neopropionicum
5724.24	-0.434889	0.500337	-0.869193	0.384742	0.794353	k__Bacteria	p__Bacteroidetes	c__Bacteroidia	o__Bacteroidales	f__Bacteroidaceae	g__Bacteroides	s__Bacteroides ovatus
23.8826	-0.317931	0.365695	-0.869388	0.384635	0.794353	k__Bacteria	p__Bacteroidetes	c__Bacteroidia	o__Bacteroidales	f__Bacteroidaceae	g__Bacteroides	s__Bacteroides coprosuis
23.6116	-0.465967	0.536537	-0.86847	0.385137	0.794551	k__Bacteria	p__Bacteroidetes	c__Bacteroidia	o__Bacteroidales	f__Bacteroidaceae	g__Bacteroides	s__Bacteroides intestinalis CAG:564
32.0521	-0.195811	0.22583	-0.86707	0.385904	0.794895	k__Bacteria	p__Firmicutes	c__Clostridia	o__Clostridiales	f__Clostridiaceae	g__Clostridium	s__Clostridium sp. Marseille-P2538
103.945	0.478687	0.552063	0.867087	0.385894	0.794895	k__Bacteria	p__Bacteroidetes	c__Bacteroidia	o__Bacteroidales	f__Prevotellaceae	g__Prevotella	s__Prevotella brevis
2.83127	-0.502894	0.581779	-0.864408	0.387364	0.795431	k__Bacteria	p__Firmicutes	c__Clostridia	o__Clostridiales	f__Clostridiales__na	g__Fenollaria	s__Fenollaria timonensis
2032.46	-0.432404	0.499953	-0.86489	0.387099	0.795431	k__Bacteria	p__Bacteroidetes	c__Bacteroidia	o__Bacteroidales	f__Rikenellaceae	g__Alistipes	s__Alistipes finegoldii
134.566	-0.352407	0.407273	-0.865284	0.386883	0.795431	k__Bacteria	p__Actinobacteria	c__Actinobacteria	o__Bifidobacteriales	f__Bifidobacteriaceae	g__Bifidobacterium	s__Bifidobacterium breve
2.87124	0.311486	0.360283	0.864559	0.387281	0.795431	k__Bacteria	p__Firmicutes	c__Clostridia	o__Clostridiales	f__Clostridiaceae	g__Clostridium	s__Clostridium tepidiprofundi
1.82371	-0.68117	0.792792	-0.859205	0.390227	0.79699	k__Bacteria	p__Firmicutes	c__Bacilli	o__Lactobacillales	f__Lactobacillaceae	g__Pediococcus	s__Pediococcus acidilactici
1.66099	-0.541424	0.629852	-0.859606	0.390007	0.79699	k__Bacteria	p__Proteobacteria	c__Gammaproteobacteria	o__Enterobacterales	f__Yersiniaceae	g__Yersinia	s__Yersinia enterocolitica
133.158	-0.343607	0.3999	-0.859233	0.390212	0.79699	k__Bacteria	p__Bacteria__na	c__Bacteria__na	o__Bacteria__na	f__Bacteria__na	g__Bacteria__na	s__bacterium LF-3
15.5694	-0.317066	0.368153	-0.861234	0.389109	0.79699	k__Bacteria	p__Firmicutes	c__Clostridia	o__Clostridiales	f__Lachnospiraceae	g__Lachnospiraceae__na	s__Lachnospiraceae bacterium KHCPX20
24.6788	-0.199328	0.231626	-0.860557	0.389482	0.79699	k__Bacteria	p__Firmicutes	c__Clostridia	o__Clostridiales	f__Lachnospiraceae	g__Lachnoclostridium	s__[Eubacterium] fissicatena
195.328	0.349067	0.404964	0.86197	0.388704	0.79699	k__Bacteria	p__Bacteroidetes	c__Bacteroidia	o__Bacteroidales	f__Porphyromonadaceae	g__Tannerella	s__Tannerella sp. 6_1_58FAA_CT1
298.903	0.410925	0.478122	0.859457	0.390089	0.79699	k__Bacteria	p__Actinobacteria	c__Coriobacteriia	o__Eggerthellales	f__Eggerthellaceae	g__Slackia	s__Slackia piriformis
19.1188	-0.233339	0.271934	-0.85807	0.390854	0.797042	k__Bacteria	p__Firmicutes	c__Clostridia	o__Clostridia__na	f__Clostridia__na	g__Clostridia__na	s__Clostridia bacterium UC5.1-1E11
0.656108	0.994681	1.15857	0.858542	0.390593	0.797042	k__Bacteria	p__Bacteroidetes	c__Bacteroidetes__na	o__Bacteroidetes__na	f__Bacteroidetes__na	g__Bacteroidetes__na	s__Bacteroidetes bacterium GWE2_40_15
4.21606	-0.246244	0.287176	-0.85747	0.391185	0.797104	k__Bacteria	p__Firmicutes	c__Clostridia	o__Clostridiales	f__Lachnospiraceae	g__Pseudobutyrivibrio	s__Pseudobutyrivibrio sp. 49
988.235	-0.558758	0.652908	-0.855799	0.392109	0.797337	k__Bacteria	p__Proteobacteria	c__Betaproteobacteria	o__Burkholderiales	f__Sutterellaceae	g__Sutterella	s__Sutterella wadsworthensis
5.03829	-0.234784	0.274573	-0.855087	0.392503	0.797337	k__Bacteria	p__Firmicutes	c__Tissierellia	o__Tissierellales	f__Tissierellales__na	g__Sporanaerobacter	s__Sporanaerobacter sp. PP17-6a
72.8322	0.253899	0.296509	0.856296	0.391834	0.797337	k__Bacteria	p__Firmicutes	c__Clostridia	o__Clostridiales	f__Clostridiales__na	g__Clostridiales__na	s__Clostridiales bacterium
2.43055	0.346083	0.404628	0.855312	0.392379	0.797337	k__Bacteria	p__Firmicutes	c__Clostridia	o__Thermoanaerobacterales	f__Thermoanaerobacterales Family III. Incertae Sedis	g__Caldicellulosiruptor	s__Caldicellulosiruptor__uc
85.9936	-0.632902	0.743025	-0.851791	0.39433	0.797969	k__Bacteria	p__Proteobacteria	c__Betaproteobacteria	o__Burkholderiales	f__Oxalobacteraceae	g__Oxalobacter	s__Oxalobacter formigenes
67.1613	-0.391196	0.459544	-0.851269	0.39462	0.797969	k__Bacteria	p__Bacteroidetes	c__Bacteroidia	o__Bacteroidales	f__Bacteroidales__na	g__Bacteroidales__na	s__Bacteroidales bacterium 52_46
109.623	-0.263488	0.309336	-0.851786	0.394333	0.797969	k__Bacteria	p__Bacteroidetes	c__Bacteroidia	o__Bacteroidia__uc	f__Bacteroidia__uc	g__Bacteroidia__uc	s__Bacteroidia__uc
103.613	-0.23704	0.278447	-0.851295	0.394606	0.797969	k__Bacteria	p__Firmicutes	c__Bacilli	o__Lactobacillales	f__Streptococcaceae	g__Streptococcus	s__Streptococcus suis
97.9039	0.597229	0.699454	0.85385	0.393188	0.797969	k__Bacteria	p__Bacteroidetes	c__Bacteroidia	o__Bacteroidales	f__Prevotellaceae	g__Prevotella	s__Prevotella sp. P5-60
2.91763	0.930935	1.09153	0.852875	0.393729	0.797969	k__Bacteria	p__Fusobacteria	c__Fusobacteriia	o__Fusobacteriales	f__Fusobacteriaceae	g__Fusobacterium	s__Fusobacterium sp. CM22
673.586	-0.211468	0.248635	-0.850515	0.395039	0.798207	k__Bacteria	p__Firmicutes	c__Clostridia	o__Clostridiales	f__Oscillospiraceae	g__Oscillibacter	s__uncultured Oscillibacter sp.
0.816651	-1.70055	2.01138	-0.845464	0.397852	0.80089	k__Bacteria	p__Proteobacteria	c__Gammaproteobacteria	o__Enterobacterales	f__Hafniaceae	g__Hafnia	s__Hafnia__uc
0.616694	-1.28326	1.51565	-0.846671	0.397179	0.80089	k__Bacteria	p__Proteobacteria	c__Gammaproteobacteria	o__Enterobacterales	f__Enterobacteriaceae	g__Enterobacter	s__Enterobacter timonensis
63.2642	-0.510073	0.603337	-0.845419	0.397877	0.80089	k__Bacteria	p__Bacteroidetes	c__Bacteroidia	o__Bacteroidales	f__Prevotellaceae	g__Prevotella	s__Prevotella saccharolytica
3.49397	-0.278031	0.328717	-0.845807	0.397661	0.80089	k__Bacteria	p__Firmicutes	c__Clostridia	o__Clostridiales	f__Ruminococcaceae	g__Ruminiclostridium	s__[Clostridium] cellobioparum
762.334	0.481955	0.569062	0.846929	0.397035	0.80089	k__Bacteria	p__Firmicutes	c__Clostridia	o__Clostridiales	f__Clostridiaceae	g__Clostridium	s__Clostridium sp. CAG:413
23.7035	0.128844	0.152572	0.84448	0.398401	0.801336	k__Bacteria	p__Firmicutes	c__Clostridia	o__Clostridiales	f__Clostridiaceae	g__Clostridium	s__Clostridium sp. KNHs205
895.031	0.379253	0.449838	0.843088	0.399179	0.802292	k__Bacteria	p__Firmicutes	c__Clostridia	o__Clostridiales	f__Lachnospiraceae	g__Coprococcus	s__uncultured Coprococcus sp.
5.9334	-0.689909	0.819545	-0.841819	0.399889	0.802383	k__Bacteria	p__Bacteroidetes	c__Bacteroidia	o__Bacteroidales	f__Prevotellaceae	g__Prevotella	s__Prevotella conceptionensis
4.36749	0.223321	0.265193	0.842107	0.399728	0.802383	k__Bacteria	p__Firmicutes	c__Clostridia	o__Clostridiales	f__Clostridiaceae	g__Clostridium	s__Clostridium grantii
3.02974	0.270306	0.321263	0.841386	0.400132	0.802383	k__Bacteria	p__Firmicutes	c__Clostridia	o__Thermoanaerobacterales	f__Thermoanaerobacterales Family III. Incertae Sedis	g__Thermoanaerobacterium	s__Thermoanaerobacterium__uc
4.85538	-0.58395	0.69467	-0.840614	0.400564	0.802642	k__Bacteria	p__Bacteroidetes	c__Bacteroidia	o__Bacteroidales	f__Prevotellaceae	g__Prevotella	s__Prevotella sp. khp7
252.323	-0.443272	0.528826	-0.838219	0.401908	0.803513	k__Bacteria	p__Actinobacteria	c__Coriobacteriia	o__Coriobacteriales	f__Atopobiaceae	g__Libanicoccus	s__Libanicoccus massiliensis
68.9659	-0.333523	0.397388	-0.839289	0.401307	0.803513	k__Bacteria	p__Firmicutes	c__Clostridia	o__Clostridiales	f__Clostridiales Family XIII. Incertae Sedis	g__Mogibacterium	s__Mogibacterium__uc
12.976	-0.143491	0.171091	-0.838685	0.401646	0.803513	k__Bacteria	p__Firmicutes	c__Clostridia	o__Clostridiales	f__Lachnospiraceae	g__Lachnospiraceae__na	s__Lachnospiraceae bacterium XPB1003
2.11606	-0.968332	1.16029	-0.834562	0.403964	0.806994	k__Bacteria	p__Proteobacteria	c__Gammaproteobacteria	o__Enterobacterales	f__Enterobacteriaceae	g__Citrobacter	s__Citrobacter amalonaticus
1.6817	-0.689504	0.827271	-0.833468	0.404581	0.806994	k__Bacteria	p__Bacteroidetes	c__Sphingobacteriia	o__Sphingobacteriales	f__Sphingobacteriaceae	g__Sphingobacterium	s__Sphingobacterium mizutaii
8.06648	-0.22746	0.272733	-0.834004	0.404279	0.806994	k__Bacteria	p__Actinobacteria	c__Coriobacteriia	o__Coriobacteriales	f__Coriobacteriales__na	g__Coriobacteriales__na	s__Coriobacteriales bacterium DNF00809
469.109	0.142008	0.170597	0.832421	0.405171	0.806994	k__Bacteria	p__Firmicutes	c__Clostridia	o__Clostridiales	f__Clostridiales__na	g__Pseudoflavonifractor	s__Pseudoflavonifractor capillosus
13.3693	0.289724	0.348045	0.832432	0.405165	0.806994	k__Bacteria	p__Actinobacteria	c__Actinobacteria	o__Bifidobacteriales	f__Bifidobacteriaceae	g__Bifidobacterium	s__Bifidobacterium lemurum
8.07905	0.823707	0.990339	0.831743	0.405554	0.80715	k__Bacteria	p__Lentisphaerae	c__Lentisphaerae__na	o__Lentisphaerae__na	f__Lentisphaerae__na	g__Lentisphaerae__na	s__Lentisphaerae bacterium GWF2_52_8
43.7898	-0.212769	0.256186	-0.830526	0.406241	0.807911	k__Bacteria	p__Firmicutes	c__Clostridia	o__Clostridiales	f__Lachnospiraceae	g__Lachnospiraceae__na	s__Lachnospiraceae bacterium V9D3004
7.52531	-0.51664	0.625919	-0.82541	0.409139	0.809151	k__Bacteria	p__Proteobacteria	c__Gammaproteobacteria	o__Alteromonadales	f__Idiomarinaceae	g__Idiomarina	s__Idiomarina zobellii
137.888	-0.50175	0.610482	-0.821893	0.411138	0.809151	k__Bacteria	p__Proteobacteria	c__Deltaproteobacteria	o__Desulfovibrionales	f__Desulfovibrionaceae	g__Desulfovibrio	s__Desulfovibrio__uc
6.59543	-0.481705	0.583416	-0.825663	0.408995	0.809151	k__Bacteria	p__Bacteroidetes	c__Bacteroidia	o__Bacteroidales	f__Prevotellaceae	g__Prevotella	s__Prevotella sp. HMSC073D09
21.5864	-0.451945	0.547822	-0.824986	0.40938	0.809151	k__Bacteria	p__Bacteroidetes	c__Bacteroidia	o__Bacteroidales	f__Rikenellaceae	g__Tidjanibacter	s__Tidjanibacter massiliensis
50.2392	-0.377776	0.457176	-0.826325	0.40862	0.809151	k__Bacteria	p__Firmicutes	c__Clostridia	o__Clostridiales	f__Eubacteriaceae	g__Eubacterium	s__Eubacterium sp. 3_1_31
2.86445	-0.351234	0.424746	-0.826927	0.408278	0.809151	k__Bacteria	p__Firmicutes	c__Clostridia	o__Clostridiales	f__Lachnospiraceae	g__Butyrivibrio	s__Butyrivibrio sp. WCD2001
818.406	-0.296582	0.359374	-0.825275	0.409216	0.809151	k__Bacteria	p__Firmicutes	c__Clostridia	o__Clostridiales	f__Oscillospiraceae	g__Oscillospiraceae__uc	s__Oscillospiraceae__uc
5.41932	-0.246584	0.299317	-0.823822	0.410041	0.809151	k__Bacteria	p__Spirochaetes	c__Spirochaetia	o__Spirochaetales	f__Spirochaetaceae	g__Treponema	s__Treponema denticola
15.9303	0.150046	0.182345	0.822872	0.410581	0.809151	k__Bacteria	p__Firmicutes	c__Clostridia	o__Clostridiales	f__Lachnospiraceae	g__Shuttleworthia	s__Shuttleworthia__uc
10.6137	0.162287	0.197349	0.822333	0.410888	0.809151	k__Bacteria	p__Firmicutes	c__Bacilli	o__Bacillales	f__Bacillaceae	g__Bacillaceae__uc	s__Bacillaceae__uc
3.43961	0.250309	0.303977	0.823448	0.410253	0.809151	k__Bacteria	p__Firmicutes	c__Tissierellia	o__Tissierellales	f__Tissierellaceae	g__Tissierella	s__Tissierella praeacuta
5.7897	0.322989	0.392871	0.822124	0.411006	0.809151	k__Bacteria	p__Spirochaetes	c__Spirochaetia	o__Spirochaetales	f__Spirochaetaceae	g__Sphaerochaeta	s__Sphaerochaeta coccoides
460.7	0.340347	0.412327	0.825431	0.409127	0.809151	k__Bacteria	p__Firmicutes	c__Firmicutes__na	o__Firmicutes__na	f__Firmicutes__na	g__Firmicutes__na	s__Firmicutes bacterium CAG:238
27298.2	0.622989	0.75752	0.822406	0.410846	0.809151	k__Bacteria	p__Bacteroidetes	c__Bacteroidia	o__Bacteroidales	f__Prevotellaceae	g__Prevotella	s__Prevotella copri
1559.21	-0.4276	0.522183	-0.81887	0.412861	0.811939	k__Bacteria	p__Actinobacteria	c__Coriobacteriia	o__Coriobacteriales	f__Coriobacteriaceae	g__Senegalimassilia	s__Senegalimassilia anaerobia
5.80917	-0.31602	0.388184	-0.814098	0.415589	0.812629	k__Bacteria	p__Firmicutes	c__Clostridia	o__Clostridiales	f__Lachnospiraceae	g__Lachnospiraceae__na	s__Lachnospiraceae bacterium MD2004
8.09164	-0.256414	0.314472	-0.81538	0.414855	0.812629	k__Bacteria	p__Firmicutes	c__Clostridia	o__Clostridiales	f__Ruminococcaceae	g__Ruminococcaceae__na	s__Ruminococcaceae bacterium AB4001
4.50248	-0.217375	0.266244	-0.816451	0.414243	0.812629	k__Bacteria	p__Firmicutes	c__Clostridia	o__Clostridiales	f__Peptococcaceae	g__Desulfosporosinus	s__Desulfosporosinus acididurans
361.124	-0.184882	0.227041	-0.81431	0.415468	0.812629	k__Bacteria	p__Firmicutes	c__Clostridia	o__Clostridiales	f__Clostridiales__na	g__Clostridiales__na	s__Clostridiales bacterium Nov_37_41
97.1328	0.124088	0.152449	0.813967	0.415664	0.812629	k__Bacteria	p__Firmicutes	c__Clostridia	o__Clostridiales	f__Lachnospiraceae	g__Bariatricus	s__Bariatricus massiliensis
5.79869	0.210418	0.257998	0.815577	0.414742	0.812629	k__Bacteria	p__Firmicutes	c__Clostridia	o__Clostridiales	f__Clostridiaceae	g__Clostridiaceae__na	s__Clostridiaceae bacterium mt12
15.546	0.242347	0.296523	0.817296	0.413759	0.812629	k__Bacteria	p__Firmicutes	c__Clostridia	o__Clostridiales	f__Lachnospiraceae	g__Oribacterium	s__Oribacterium asaccharolyticum
103.701	0.570128	0.698618	0.816079	0.414455	0.812629	k__Bacteria	p__Bacteroidetes	c__Bacteroidia	o__Bacteroidales	f__Prevotellaceae	g__Prevotella	s__Prevotella sp. P4-76
346.457	0.350845	0.432067	0.812015	0.416783	0.814217	k__Bacteria	p__Firmicutes	c__Clostridia	o__Clostridiales	f__Peptostreptococcaceae	g__Peptostreptococcaceae__uc	s__Peptostreptococcaceae__uc
32.7737	-0.308776	0.380545	-0.811403	0.417134	0.814302	k__Bacteria	p__Firmicutes	c__Clostridia	o__Clostridiales	f__Ruminococcaceae	g__Ruminococcus	s__Ruminococcus sp. CAG:55
2833.1	-0.424213	0.523735	-0.809975	0.417954	0.815303	k__Bacteria	p__Actinobacteria	c__Actinobacteria	o__Bifidobacteriales	f__Bifidobacteriaceae	g__Bifidobacterium	s__Bifidobacterium longum
58.0269	-1.73498	2.14647	-0.808295	0.418921	0.816405	k__Bacteria	p__Actinobacteria	c__Actinobacteria	o__Bifidobacteriales	f__Bifidobacteriaceae	g__Bifidobacterium	s__Bifidobacterium bifidum CAG:234
5.36919	0.240875	0.298141	0.807922	0.419135	0.816405	k__Bacteria	p__Firmicutes	c__Clostridia	o__Clostridiales	f__Clostridiales Family XII. Incertae Sedis	g__Acidaminobacter	s__Acidaminobacter hydrogenoformans
4917.3	0.414398	0.514023	0.806186	0.420136	0.817753	k__Bacteria	p__Bacteroidetes	c__Bacteroidia	o__Bacteroidales	f__Rikenellaceae	g__Alistipes	s__Alistipes putredinis
87525.9	-0.0903421	0.112257	-0.80478	0.420947	0.818731	k__Bacteria	p__Firmicutes	c__Firmicutes__uc	o__Firmicutes__uc	f__Firmicutes__uc	g__Firmicutes__uc	s__Firmicutes__uc
22.5845	0.213065	0.26504	0.803899	0.421455	0.819119	k__Bacteria	p__Firmicutes	c__Clostridia	o__Clostridiales	f__Clostridiales__na	g__Clostridiales__na	s__butyrate-producing bacterium SM4/1
1.8756	-0.482284	0.602156	-0.800929	0.423173	0.819453	k__Bacteria	p__Bacteroidetes	c__Chitinophagia	o__Chitinophagales	f__Chitinophagaceae	g__Arachidicoccus	s__Arachidicoccus rhizosphaerae
4.54741	-0.385228	0.48014	-0.802324	0.422366	0.819453	k__Bacteria	p__Fibrobacteres	c__Fibrobacteria	o__Fibrobacterales	f__Fibrobacteraceae	g__Fibrobacter	s__Fibrobacter sp. UWH4
3.70093	-0.280769	0.349769	-0.802728	0.422132	0.819453	k__Bacteria	p__Firmicutes	c__Negativicutes	o__Selenomonadales	f__Selenomonadaceae	g__Selenomonas	s__Selenomonas sp. CM52
5.30432	-0.241227	0.301101	-0.801148	0.423046	0.819453	k__Bacteria	p__Firmicutes	c__Clostridia	o__Clostridiales	f__Peptococcaceae	g__Peptococcaceae__na	s__Peptococcaceae bacterium CEB3
3.24784	0.403383	0.503282	0.801506	0.422839	0.819453	k__Bacteria	p__Spirochaetes	c__Spirochaetia	o__Spirochaetales	f__Spirochaetaceae	g__Treponema	s__Treponema pedis
50.1161	-1.31356	1.64499	-0.798522	0.424568	0.820619	k__Bacteria	p__Firmicutes	c__Negativicutes	o__Veillonellales	f__Veillonellaceae	g__Veillonella	s__Veillonella tobetsuensis
8.33733	-0.653754	0.819387	-0.797858	0.424953	0.820619	k__Bacteria	p__Bacteroidetes	c__Bacteroidia	o__Bacteroidales	f__Rikenellaceae	g__Alistipes	s__Alistipes inops
1.06429	-0.584669	0.732718	-0.797946	0.424902	0.820619	k__Bacteria	p__Bacteroidetes	c__Bacteroidia	o__Bacteroidales	f__Porphyromonadaceae	g__Porphyromonas	s__Porphyromonas sp. HMSC077F02
2.66904	0.300549	0.376743	0.797754	0.425013	0.820619	k__Bacteria	p__Firmicutes	c__Clostridia	o__Clostridiales	f__Clostridiaceae	g__Clostridium	s__Clostridium tetani
174.352	-0.488744	0.614945	-0.794778	0.426743	0.823359	k__Bacteria	p__Bacteroidetes	c__Bacteroidia	o__Bacteroidales	f__Prevotellaceae	g__Prevotella	s__Prevotella paludivivens
345.709	-0.384348	0.48559	-0.791506	0.428649	0.825397	k__Bacteria	p__Bacteroidetes	c__Bacteroidia	o__Bacteroidales	f__Rikenellaceae	g__Alistipes	s__Alistipes sp. CAG:53
5.00555	-0.341497	0.432405	-0.789761	0.429667	0.825397	k__Bacteria	p__Firmicutes	c__Negativicutes	o__Selenomonadales	f__Selenomonadaceae	g__Propionispira	s__Propionispira__uc
675.948	0.23546	0.297942	0.790289	0.429359	0.825397	k__Bacteria	p__Bacteroidetes	c__Bacteroidia	o__Bacteroidales	f__Odoribacteraceae	g__Odoribacter	s__Odoribacter splanchnicus
53.6192	0.256036	0.323819	0.790678	0.429132	0.825397	k__Bacteria	p__Bacteroidetes	c__Bacteroidia	o__Bacteroidales	f__Bacteroidaceae	g__Bacteroides	s__Bacteroides graminisolvens
44.1246	0.290683	0.367632	0.79069	0.429125	0.825397	k__Bacteria	p__Firmicutes	c__Clostridia	o__Clostridiales	f__Peptococcaceae	g__Dehalobacter	s__Dehalobacter sp. FTH1
777.581	0.365866	0.462476	0.791103	0.428884	0.825397	k__Bacteria	p__Firmicutes	c__Clostridia	o__Clostridiales	f__Lachnospiraceae	g__Blautia	s__Blautia sp. CAG:52
1.8186	-0.56374	0.71881	-0.78427	0.432882	0.826184	k__Bacteria	p__Proteobacteria	c__Gammaproteobacteria	o__Xanthomonadales	f__Xanthomonadaceae	g__Xanthomonas	s__Xanthomonas citri
37.6596	-0.466504	0.592737	-0.787034	0.431262	0.826184	k__Bacteria	p__Bacteroidetes	c__Bacteroidia	o__Bacteroidales	f__Prevotellaceae	g__Prevotellaceae__na	s__Prevotellaceae bacterium HUN156
4.22361	-0.431305	0.549827	-0.784437	0.432783	0.826184	k__Bacteria	p__Bacteria__na	c__Bacteria__na	o__Bacteria__na	f__Bacteria__na	g__Bacteria__na	s__uncultured pig faeces bacterium
3.11322	-0.307957	0.391872	-0.78586	0.431949	0.826184	k__Bacteria	p__Firmicutes	c__Bacilli	o__Lactobacillales	f__Aerococcaceae	g__Facklamia	s__Facklamia__uc
4.32416	-0.257883	0.327524	-0.787373	0.431064	0.826184	k__Bacteria	p__Firmicutes	c__Clostridia	o__Clostridiales	f__Lachnospiraceae	g__Butyrivibrio	s__Butyrivibrio sp. XPD2002
689.556	0.178032	0.226034	0.787634	0.430911	0.826184	k__Bacteria	p__Firmicutes	c__Clostridia	o__Clostridiales	f__Clostridiales__na	g__Intestinimonas	s__Intestinimonas butyriciproducens
6.18917	0.252885	0.32168	0.786137	0.431788	0.826184	k__Bacteria	p__Firmicutes	c__Clostridia	o__Clostridiales	f__Lachnospiraceae	g__Robinsoniella	s__Robinsoniella sp. KNHs210
7.33441	0.656061	0.836475	0.784316	0.432855	0.826184	k__Bacteria	p__Firmicutes	c__Negativicutes	o__Veillonellales	f__Veillonellaceae	g__Dialister	s__Dialister sp. CAG:588
0.997895	2.06594	2.62693	0.786446	0.431606	0.826184	k__Bacteria	p__Proteobacteria	c__Gammaproteobacteria	o__Enterobacterales	f__Enterobacteriaceae	g__Klebsiella	s__Klebsiella sp. OBRC7
1.29948	-0.429464	0.550912	-0.779552	0.435655	0.829713	k__Bacteria	p__Firmicutes	c__Bacilli	o__Bacillales	f__Paenibacillaceae	g__Paenibacillus	s__Paenibacillus sp. FSL H7-0357
17.1139	-0.405556	0.52026	-0.779526	0.43567	0.829713	k__Bacteria	p__Bacteroidetes	c__Bacteroidia	o__Bacteroidales	f__Bacteroidaceae	g__Bacteroides	s__Bacteroides fragilis CAG:558
10.768	0.185004	0.23721	0.779915	0.435441	0.829713	k__Bacteria	p__Firmicutes	c__Clostridia	o__Clostridiales	f__Lachnospiraceae	g__Oribacterium	s__Oribacterium sp. P6A1
2.29459	-0.42242	0.543634	-0.77703	0.437141	0.831857	k__Bacteria	p__Proteobacteria	c__Gammaproteobacteria	o__Pasteurellales	f__Pasteurellaceae	g__Gallibacterium	s__Gallibacterium anatis
4.82538	-0.272716	0.351189	-0.776552	0.437423	0.831857	k__Bacteria	p__Bacteroidetes	c__Bacteroidia	o__Bacteroidales	f__Porphyromonadaceae	g__Paludibacter	s__Paludibacter propionicigenes
104.112	-0.268541	0.346609	-0.774764	0.438479	0.832289	k__Bacteria	p__Firmicutes	c__Clostridia	o__Clostridiales	f__Oscillospiraceae	g__Oscillospiraceae__na	s__Oscillospiraceae bacterium VE202-24
40.5763	0.103785	0.13399	0.774573	0.438592	0.832289	k__Bacteria	p__Firmicutes	c__Clostridia	o__Clostridiales	f__Lachnospiraceae	g__Lachnoclostridium	s__Lachnoclostridium phytofermentans
3.81335	0.292796	0.377624	0.775364	0.438124	0.832289	k__Bacteria	p__Firmicutes	c__Clostridia	o__Clostridiales	f__Lachnospiraceae	g__Pseudobutyrivibrio	s__Pseudobutyrivibrio sp. UC1225
9.65419	-1.63829	2.12765	-0.769999	0.441301	0.832385	k__Bacteria	p__Proteobacteria	c__Betaproteobacteria	o__Burkholderiales	f__Sutterellaceae	g__Sutterella	s__Sutterella sp. CAG:351
1.24106	-0.579998	0.75404	-0.769187	0.441782	0.832385	k__Bacteria	p__Firmicutes	c__Bacilli	o__Lactobacillales	f__Lactobacillaceae	g__Lactobacillus	s__Lactobacillus hordei
182.056	-0.313928	0.407941	-0.769541	0.441572	0.832385	k__Bacteria	p__Bacteroidetes	c__Bacteroidia	o__Bacteroidales	f__Bacteroidaceae	g__Bacteroides	s__Bacteroides sp. 4_3_47FAA
9.59318	-0.232232	0.30184	-0.769388	0.441663	0.832385	k__Bacteria	p__Chloroflexi	c__Dehalococcoidia	o__Dehalococcoidales	f__Dehalococcoidaceae	g__Dehalococcoides	s__Dehalococcoides mccartyi
24.0045	-0.185432	0.240902	-0.76974	0.441454	0.832385	k__Bacteria	p__Firmicutes	c__Bacilli	o__Bacillales	f__Listeriaceae	g__Listeria	s__Listeria monocytogenes
120.441	0.182213	0.23568	0.773138	0.43944	0.832385	k__Bacteria	p__Firmicutes	c__Firmicutes__na	o__Firmicutes__na	f__Firmicutes__na	g__Firmicutes__na	s__Firmicutes bacterium CAG:646
126.795	0.367272	0.477374	0.769359	0.44168	0.832385	k__Bacteria	p__Firmicutes	c__Clostridia	o__Clostridiales	f__Lachnospiraceae	g__Roseburia	s__Roseburia sp. CAG:197_41_10
46.4589	0.421892	0.547868	0.770062	0.441263	0.832385	k__Bacteria	p__Proteobacteria	c__Gammaproteobacteria	o__Aeromonadales	f__Succinivibrionaceae	g__Succinivibrio	s__Succinivibrio dextrinosolvens
6.8577	0.492329	0.637625	0.772129	0.440038	0.832385	k__Bacteria	p__Lentisphaerae	c__Lentisphaerae__uc	o__Lentisphaerae__uc	f__Lentisphaerae__uc	g__Lentisphaerae__uc	s__Lentisphaerae__uc
3.05534	1.13144	1.4662	0.771677	0.440305	0.832385	k__Bacteria	p__Proteobacteria	c__Gammaproteobacteria	o__Enterobacterales	f__Enterobacteriaceae	g__Shigella	s__Shigella sp. SF-2015
5.41054	0.226222	0.294462	0.768256	0.442335	0.832834	k__Bacteria	p__Firmicutes	c__Clostridia	o__Clostridiales	f__Peptococcaceae	g__Desulfosporosinus	s__Desulfosporosinus sp. BRH_c37
307.783	-0.426484	0.556108	-0.766908	0.443136	0.833159	k__Bacteria	p__Firmicutes	c__Erysipelotrichia	o__Erysipelotrichales	f__Erysipelotrichaceae	g__Coprobacillus	s__Coprobacillus sp. CAG:235
116.439	-0.351625	0.45834	-0.76717	0.442981	0.833159	k__Bacteria	p__Bacteroidetes	c__Bacteroidia	o__Bacteroidales	f__Prevotellaceae	g__Prevotella	s__Prevotella melaninogenica
7.64882	-0.340883	0.445387	-0.765363	0.444055	0.834208	k__Bacteria	p__Bacteroidetes	c__Bacteroidia	o__Bacteroidales	f__Porphyromonadaceae	g__Porphyromonas	s__Porphyromonas cangingivalis
30988.1	-0.196938	0.257465	-0.764913	0.444324	0.834208	k__Bacteria	p__Firmicutes	c__Clostridia	o__Clostridiales	f__Eubacteriaceae	g__Eubacterium	s__Eubacterium__uc
0.72937	-1.07317	1.41408	-0.75892	0.4479	0.834959	k__Bacteria	p__Proteobacteria	c__Gammaproteobacteria	o__Enterobacterales	f__Enterobacteriaceae	g__Raoultella	s__Raoultella planticola
5.32823	-1.0642	1.40503	-0.757421	0.448798	0.834959	k__Bacteria	p__Proteobacteria	c__Gammaproteobacteria	o__Enterobacterales	f__Enterobacteriaceae	g__Klebsiella	s__Klebsiella variicola
9061.98	-0.568978	0.750547	-0.758085	0.4484	0.834959	k__Bacteria	p__Firmicutes	c__Clostridia	o__Clostridiales	f__Eubacteriaceae	g__Eubacterium	s__Eubacterium sp. CAG:180
2.56573	-0.511817	0.674429	-0.758889	0.447919	0.834959	k__Bacteria	p__Fusobacteria	c__Fusobacteriia	o__Fusobacteriales	f__Leptotrichiaceae	g__Sneathia	s__Sneathia amnii
16.5762	-0.504944	0.664451	-0.759942	0.447289	0.834959	k__Bacteria	p__Firmicutes	c__Negativicutes	o__Veillonellales	f__Veillonellaceae	g__Megasphaera	s__Megasphaera sp. DJF_B143
1.79349	-0.460465	0.604491	-0.76174	0.446215	0.834959	k__Bacteria	p__Bacteroidetes	c__Flavobacteriia	o__Flavobacteriales	f__Flavobacteriaceae	g__Flavobacterium	s__Flavobacterium psychrophilum
57.275	-0.415351	0.54811	-0.757788	0.448578	0.834959	k__Bacteria	p__Bacteroidetes	c__Bacteroidia	o__Bacteroidales	f__Prevotellaceae	g__Prevotella	s__Prevotella sp. ne3005
191.835	-0.383414	0.503164	-0.762006	0.446056	0.834959	k__Bacteria	p__Firmicutes	c__Clostridia	o__Clostridiales	f__Eubacteriaceae	g__Eubacterium	s__Eubacterium sp. CAG:86
10.0651	-0.282342	0.372879	-0.757193	0.448934	0.834959	k__Bacteria	p__Firmicutes	c__Clostridia	o__Clostridiales	f__Lachnospiraceae	g__Lachnospiraceae__na	s__Lachnospiraceae bacterium 1_1_57FAA
51.8848	-0.132942	0.175101	-0.759229	0.447716	0.834959	k__Bacteria	p__Firmicutes	c__Clostridia	o__Clostridiales	f__Lachnospiraceae	g__Lachnobacterium	s__Lachnobacterium bovis
857.605	0.30587	0.401055	0.762664	0.445664	0.834959	k__Bacteria	p__Actinobacteria	c__Coriobacteriia	o__Coriobacteriales	f__Coriobacteriaceae	g__Collinsella	s__Collinsella sp. CAG:166
89.6393	0.544966	0.717638	0.759388	0.44762	0.834959	k__Bacteria	p__Firmicutes	c__Negativicutes	o__Acidaminococcales	f__Acidaminococcaceae	g__Acidaminococcus	s__Acidaminococcus intestini
217.718	0.582495	0.768777	0.75769	0.448637	0.834959	k__Bacteria	p__Firmicutes	c__Negativicutes	o__Veillonellales	f__Veillonellaceae	g__Allisonella	s__Allisonella histaminiformans
0.725479	0.679024	0.897157	0.756862	0.449133	0.834959	k__Bacteria	p__Bacteroidetes	c__Sphingobacteriia	o__Sphingobacteriales	f__Sphingobacteriaceae	g__Sphingobacterium	s__Sphingobacterium wenxiniae
42.4601	0.262795	0.347502	0.756241	0.449505	0.835064	k__Bacteria	p__Firmicutes	c__Negativicutes	o__Selenomonadales	f__Selenomonadaceae	g__Selenomonas	s__Selenomonas__uc
2378.73	-0.262212	0.34735	-0.754891	0.450314	0.835759	k__Bacteria	p__Firmicutes	c__Clostridia	o__Clostridiales	f__Ruminococcaceae	g__Faecalibacterium	s__Faecalibacterium sp. CAG:82
23.3438	0.261104	0.346273	0.754042	0.450824	0.835759	k__Bacteria	p__Firmicutes	c__Firmicutes__na	o__Firmicutes__na	f__Firmicutes__na	g__Firmicutes__na	s__Firmicutes bacterium M10-2
1.49217	0.522876	0.693428	0.754046	0.450822	0.835759	k__Bacteria	p__Actinobacteria	c__Actinobacteria	o__Actinomycetales	f__Actinomycetaceae	g__Actinomyces	s__Actinomyces viscosus
2.25176	-1.49516	1.98515	-0.753173	0.451346	0.836142	k__Bacteria	p__Firmicutes	c__Bacilli	o__Lactobacillales	f__Lactobacillaceae	g__Lactobacillus	s__Lactobacillus frumenti
1558.94	-0.468211	0.624059	-0.750266	0.453094	0.837111	k__Bacteria	p__Firmicutes	c__Clostridia	o__Clostridiales	f__Ruminococcaceae	g__Faecalibacterium	s__Faecalibacterium sp. CAG:74
1.72458	-0.398085	0.530223	-0.750789	0.45278	0.837111	k__Bacteria	p__Firmicutes	c__Negativicutes	o__Selenomonadales	f__Selenomonadaceae	g__Propionispira	s__Propionispira raffinosivorans
1218.39	-0.361093	0.481403	-0.750085	0.453203	0.837111	k__Bacteria	p__Firmicutes	c__Clostridia	o__Clostridiales	f__Lachnospiraceae	g__Roseburia	s__uncultured Roseburia sp.
3.13699	-0.353186	0.47226	-0.747862	0.454543	0.837111	k__Bacteria	p__Bacteroidetes	c__Bacteroidia	o__Bacteroidales	f__Porphyromonadaceae	g__Dysgonomonas	s__Dysgonomonas mossii
34.0693	-0.227589	0.304369	-0.747743	0.454615	0.837111	k__Bacteria	p__Firmicutes	c__Clostridia	o__Clostridiales	f__Oscillospiraceae	g__Oscillibacter	s__Oscillibacter sp. KLE 1745
22.0548	0.170525	0.227642	0.749091	0.453802	0.837111	k__Bacteria	p__Firmicutes	c__Clostridia	o__Clostridiales	f__Lachnospiraceae	g__Lachnospiraceae__na	s__Lachnospiraceae bacterium AC3007
3.01779	0.241035	0.321877	0.748843	0.453952	0.837111	k__Bacteria	p__Firmicutes	c__Clostridia	o__Clostridiales	f__Clostridiaceae	g__Alkaliphilus	s__Alkaliphilus peptidifermentans
2.11052	0.328096	0.438875	0.747584	0.454711	0.837111	k__Bacteria	p__Firmicutes	c__Clostridia	o__Clostridiales	f__Clostridiales__na	g__Clostridiales__na	s__Clostridiales bacterium GWD2_32_59
950.066	0.359263	0.480136	0.748252	0.454308	0.837111	k__Bacteria	p__Bacteroidetes	c__Bacteroidia	o__Bacteroidales	f__Bacteroidaceae	g__Bacteroides	s__Bacteroides sp. CAG:20
3.40248	0.249211	0.333953	0.746245	0.45552	0.838017	k__Bacteria	p__Firmicutes	c__Clostridia	o__Clostridiales	f__Clostridiaceae	g__Anaerosalibacter	s__Anaerosalibacter massiliensis
2.16573	-0.630686	0.846398	-0.745141	0.456186	0.838662	k__Bacteria	p__Firmicutes	c__Tissierellia	o__Tissierellales	f__Peptoniphilaceae	g__Parvimonas	s__Parvimonas sp. KA00067
0.571932	-1.03789	1.40027	-0.741204	0.45857	0.839422	k__Bacteria	p__Proteobacteria	c__Gammaproteobacteria	o__Enterobacterales	f__Enterobacteriaceae	g__Cronobacter	s__Cronobacter dublinensis
22.8925	-0.527713	0.710015	-0.743242	0.457335	0.839422	k__Bacteria	p__Bacteroidetes	c__Bacteroidia	o__Bacteroidales	f__Prevotellaceae	g__Prevotella	s__[Hallella] seregens
26.4265	-0.335292	0.452765	-0.740543	0.458971	0.839422	k__Bacteria	p__Bacteroidetes	c__Bacteroidia	o__Bacteroidales	f__Prevotellaceae	g__Prevotella	s__Prevotella oris
5553.92	-0.252716	0.341382	-0.740275	0.459133	0.839422	k__Bacteria	p__Bacteroidetes	c__Bacteroidia	o__Bacteroidales	f__Bacteroidaceae	g__Bacteroides	s__Bacteroides uniformis
12.223	0.133246	0.179616	0.741836	0.458187	0.839422	k__Bacteria	p__Firmicutes	c__Clostridia	o__Clostridiales	f__Lachnospiraceae	g__Butyrivibrio	s__Butyrivibrio sp. INlla21
106.126	0.215837	0.291385	0.740726	0.45886	0.839422	k__Bacteria	p__Actinobacteria	c__Coriobacteriia	o__Coriobacteriales	f__Coriobacteriaceae	g__Coriobacteriaceae__na	s__Coriobacteriaceae bacterium CHKCI002
2.52823	0.340168	0.458558	0.74182	0.458197	0.839422	k__Bacteria	p__Proteobacteria	c__Betaproteobacteria	o__Burkholderiales	f__Alcaligenaceae	g__Taylorella	s__Taylorella asinigenitalis
11.704	0.59306	0.799351	0.741928	0.458131	0.839422	k__Bacteria	p__Lentisphaerae	c__Lentisphaerae__na	o__Lentisphaerae__na	f__Lentisphaerae__na	g__Lentisphaerae__na	s__Lentisphaerae bacterium GWF2_44_16
164.611	-0.281833	0.381028	-0.739665	0.459504	0.83952	k__Bacteria	p__Actinobacteria	c__Coriobacteriia	o__Eggerthellales	f__Eggerthellaceae	g__Eggerthella	s__Eggerthella lenta
3.93332	-1.28759	1.74807	-0.736578	0.461379	0.841394	k__Bacteria	p__Proteobacteria	c__Gammaproteobacteria	o__Enterobacterales	f__Enterobacteriaceae	g__Kluyvera	s__Kluyvera__uc
14.9559	-0.230915	0.314379	-0.734512	0.462637	0.841394	k__Bacteria	p__Firmicutes	c__Negativicutes	o__Veillonellales	f__Veillonellaceae	g__Megasphaera	s__Megasphaera sp. BV3C16-1
104.574	-0.2289	0.311634	-0.734515	0.462635	0.841394	k__Bacteria	p__Firmicutes	c__Erysipelotrichia	o__Erysipelotrichales	f__Erysipelotrichaceae	g__Erysipelotrichaceae__na	s__Erysipelotrichaceae bacterium 6_1_45
60.7958	-0.216384	0.293453	-0.73737	0.460898	0.841394	k__Bacteria	p__Firmicutes	c__Clostridia	o__Clostridiales	f__Lachnospiraceae	g__Lachnospiraceae__na	s__Lachnospiraceae bacterium 2_1_46FAA
7.88551	0.260007	0.353321	0.735894	0.461795	0.841394	k__Bacteria	p__Firmicutes	c__Clostridia	o__Clostridiales	f__Caldicoprobacteraceae	g__Caldicoprobacter	s__Caldicoprobacter__uc
1.78902	0.355702	0.484179	0.73465	0.462553	0.841394	k__Bacteria	p__Firmicutes	c__Clostridia	o__Clostridiales	f__Clostridiales__na	g__Intestinimonas	s__Intestinimonas__uc
3.16961	0.43663	0.594601	0.734324	0.462751	0.841394	k__Bacteria	p__Bacteria__na	c__Bacteria__na	o__Bacteria__na	f__Bacteria__na	g__Bacteria__na	s__uncultured bacterium 5E7
0.653414	-0.745693	1.02569	-0.727015	0.467217	0.841589	k__Bacteria	p__Firmicutes	c__Bacilli	o__Bacillales	f__Paenibacillaceae	g__Paenibacillus	s__Paenibacillus sp. O199
278.622	-0.490956	0.674844	-0.72751	0.466914	0.841589	k__Bacteria	p__Bacteroidetes	c__Bacteroidia	o__Bacteroidales	f__Prevotellaceae	g__Prevotella	s__Prevotella albensis
26.7763	-0.46333	0.637882	-0.726357	0.46762	0.841589	k__Bacteria	p__Bacteroidetes	c__Bacteroidia	o__Bacteroidales	f__Prevotellaceae	g__Prevotella	s__Prevotella scopos
18.8682	-0.447147	0.610077	-0.732936	0.463597	0.841589	k__Bacteria	p__Firmicutes	c__Erysipelotrichia	o__Erysipelotrichales	f__Erysipelotrichaceae	g__Erysipelatoclostridium	s__Erysipelatoclostridium ramosum
5.3139	-0.416843	0.573203	-0.727218	0.467092	0.841589	k__Bacteria	p__Proteobacteria	c__Alphaproteobacteria	o__Rhizobiales	f__Phyllobacteriaceae	g__Mesorhizobium	s__Mesorhizobium__uc
5.69393	-0.358971	0.4932	-0.727841	0.466711	0.841589	k__Bacteria	p__Bacteroidetes	c__Flavobacteriia	o__Flavobacteriales	f__Flavobacteriaceae	g__Capnocytophaga	s__Capnocytophaga ochracea
3.14975	-0.240652	0.329154	-0.731121	0.464705	0.841589	k__Bacteria	p__Firmicutes	c__Clostridia	o__Clostridiales	f__Lachnospiraceae	g__Lachnospiraceae__na	s__Lachnospiraceae bacterium A10
72.4684	-0.115073	0.157565	-0.730325	0.465192	0.841589	k__Bacteria	p__Firmicutes	c__Clostridia	o__Clostridiales	f__Lachnospiraceae	g__Butyrivibrio	s__Butyrivibrio fibrisolvens
49.8007	0.140805	0.19301	0.72952	0.465683	0.841589	k__Bacteria	p__Firmicutes	c__Clostridia	o__Clostridiales	f__Ruminococcaceae	g__Hydrogenoanaerobacterium	s__Hydrogenoanaerobacterium saccharovorans
4.34905	0.207603	0.28579	0.726418	0.467583	0.841589	k__Bacteria	p__Spirochaetes	c__Spirochaetia	o__Spirochaetales	f__Spirochaetaceae	g__Sphaerochaeta	s__Sphaerochaeta globosa
40.8335	0.212482	0.291287	0.72946	0.46572	0.841589	k__Bacteria	p__Bacteroidetes	c__Bacteroidia	o__Bacteroidales	f__Bacteroidaceae	g__Bacteroides	s__Bacteroides ihuae
11.6031	0.253873	0.347889	0.729755	0.46554	0.841589	k__Bacteria	p__Bacteroidetes	c__Bacteroidia	o__Bacteroidales	f__Porphyromonadaceae	g__Dysgonomonas	s__Dysgonomonas sp. 37-18
73.7172	0.467929	0.641933	0.728938	0.46604	0.841589	k__Bacteria	p__Bacteroidetes	c__Bacteroidia	o__Bacteroidales	f__Prevotellaceae	g__Prevotella	s__Prevotella dentalis
7513.17	0.579677	0.794722	0.729408	0.465752	0.841589	k__Bacteria	p__Firmicutes	c__Clostridia	o__Clostridiales	f__Eubacteriaceae	g__Eubacterium	s__Eubacterium sp. CAG:202
3.24767	0.910093	1.24901	0.728653	0.466214	0.841589	k__Bacteria	p__Bacteroidetes	c__Flavobacteriia	o__Flavobacteriales	f__Flavobacteriaceae	g__Capnocytophaga	s__Capnocytophaga sp. CM59
1.17206	0.500635	0.689926	0.725635	0.468062	0.841814	k__Bacteria	p__Firmicutes	c__Bacilli	o__Bacillales	f__Bacillaceae	g__Psychrobacillus	s__Psychrobacillus psychrodurans
4.22541	-0.328365	0.453273	-0.724431	0.468801	0.842	k__Bacteria	p__Bacteroidetes	c__Bacteroidia	o__Bacteroidales	f__Porphyromonadaceae	g__Proteiniphilum	s__Proteiniphilum acetatigenes
1.36184	0.47345	0.653344	0.724657	0.468663	0.842	k__Bacteria	p__Firmicutes	c__Tissierellia	o__Tissierellales	f__Peptoniphilaceae	g__Anaerococcus	s__Anaerococcus obesiensis
7.94011	-0.265921	0.367747	-0.723107	0.469614	0.842319	k__Bacteria	p__Bacteroidetes	c__Bacteroidia	o__Bacteroidales	f__Porphyromonadaceae	g__Dysgonomonas	s__Dysgonomonas sp. HGC4
1.30661	0.711772	0.984041	0.723315	0.469486	0.842319	k__Bacteria	p__Bacteroidetes	c__Bacteroidia	o__Bacteroidales	f__Bacteroidaceae	g__Bacteroides	s__Bacteroides sp. 3_2_5
371.63	-0.154	0.213775	-0.720385	0.471288	0.843609	k__Bacteria	p__Firmicutes	c__Clostridia	o__Clostridiales	f__Ruminococcaceae	g__Fournierella	s__Fournierella massiliensis
2.94099	0.264894	0.367315	0.721165	0.470808	0.843609	k__Bacteria	p__Firmicutes	c__Clostridia	o__Clostridiales	f__Syntrophomonadaceae	g__Syntrophomonas	s__Syntrophomonas zehnderi
5.96714	0.618547	0.858528	0.720475	0.471233	0.843609	k__Bacteria	p__Firmicutes	c__Erysipelotrichia	o__Erysipelotrichales	f__Erysipelotrichaceae	g__Turicibacter	s__Turicibacter sp. HGF1
274.726	0.297937	0.414923	0.718052	0.472725	0.84561	k__Bacteria	p__Bacteroidetes	c__Bacteroidia	o__Bacteroidales	f__Porphyromonadaceae	g__Parabacteroides	s__Parabacteroides goldsteinii
7.36835	-0.282955	0.396282	-0.714025	0.475212	0.849158	k__Bacteria	p__Bacteroidetes	c__Bacteroidia	o__Bacteroidales	f__Porphyromonadaceae	g__Porphyromonas	s__Porphyromonas crevioricanis
19.8221	0.169077	0.236868	0.713803	0.475349	0.849158	k__Bacteria	p__Firmicutes	c__Clostridia	o__Clostridiales	f__Clostridiales Family XIII. Incertae Sedis	g__Clostridiales Family XIII. Incertae Sedis__na	s__[Eubacterium] nodatum
7.03217	0.225938	0.317099	0.712516	0.476146	0.850008	k__Bacteria	p__Firmicutes	c__Clostridia	o__Clostridiales	f__Ruminococcaceae	g__Ruminiclostridium	s__[Clostridium] josui
75.6846	0.320838	0.450722	0.711831	0.476569	0.850192	k__Bacteria	p__Actinobacteria	c__Coriobacteriia	o__Coriobacteriales	f__Coriobacteriaceae	g__Collinsella	s__Collinsella sp. MS5
14167.3	0.272534	0.383464	0.710716	0.47726	0.850702	k__Bacteria	p__Actinobacteria	c__Coriobacteriia	o__Coriobacteriales	f__Coriobacteriaceae	g__Collinsella	s__Collinsella__uc
40.7818	0.273603	0.385175	0.710334	0.477497	0.850702	k__Bacteria	p__Actinobacteria	c__Coriobacteriia	o__Eggerthellales	f__Eggerthellaceae	g__Enterorhabdus	s__Enterorhabdus__uc
9.98644	-0.246797	0.348131	-0.70892	0.478374	0.851692	k__Bacteria	p__Proteobacteria	c__Betaproteobacteria	o__Betaproteobacteria__uc	f__Betaproteobacteria__uc	g__Betaproteobacteria__uc	s__Betaproteobacteria__uc
6.33769	-0.202515	0.285964	-0.708182	0.478832	0.851936	k__Bacteria	p__Firmicutes	c__Clostridia	o__Clostridiales	f__Lachnospiraceae	g__Butyrivibrio	s__Butyrivibrio sp. INlla16
749.59	-1.36016	1.92257	-0.707472	0.479273	0.852121	k__Bacteria	p__Firmicutes	c__Negativicutes	o__Veillonellales	f__Veillonellaceae	g__Veillonella	s__Veillonella__uc
468.667	0.521485	0.737624	0.706979	0.479579	0.852121	k__Bacteria	p__Actinobacteria	c__Coriobacteriia	o__Eggerthellales	f__Eggerthellaceae	g__Cryptobacterium	s__Cryptobacterium sp. CAG:338
30.5273	-1.0954	1.55493	-0.704468	0.481141	0.854324	k__Bacteria	p__Firmicutes	c__Bacilli	o__Lactobacillales	f__Streptococcaceae	g__Streptococcus	s__Streptococcus infantarius
5.88795	-0.186227	0.265174	-0.702281	0.482504	0.85617	k__Bacteria	p__Firmicutes	c__Clostridia	o__Clostridiales	f__Clostridiaceae	g__Clostridium	s__Clostridium sp. ASBs410
0.922739	-0.698054	0.995782	-0.70101	0.483297	0.857003	k__Bacteria	p__Actinobacteria	c__Actinobacteria	o__Bifidobacteriales	f__Bifidobacteriaceae	g__Alloscardovia	s__Alloscardovia sp. HMSC034E08
3.67069	0.318055	0.454649	0.699561	0.484202	0.858034	k__Bacteria	p__Proteobacteria	c__Deltaproteobacteria	o__Desulfovibrionales	f__Desulfovibrionaceae	g__Desulfovibrio	s__Desulfovibrio alaskensis
4.4298	-0.356241	0.509911	-0.698634	0.484781	0.858487	k__Bacteria	p__Bacteria__na	c__Bacteria__na	o__Bacteria__na	f__Bacteria__na	g__Bacteria__na	s__uncultured bacterium 4h09
23.1968	-1.47221	2.11831	-0.69499	0.487061	0.858542	k__Bacteria	p__Firmicutes	c__Bacilli	o__Lactobacillales	f__Streptococcaceae	g__Streptococcus	s__Streptococcus sp. CCH5-D3
6.15511	-0.35935	0.514797	-0.698042	0.485151	0.858542	k__Bacteria	p__Actinobacteria	c__Actinobacteria	o__Bifidobacteriales	f__Bifidobacteriaceae	g__Scardovia	s__Scardovia wiggsiae
247.373	-0.228673	0.328265	-0.69661	0.486047	0.858542	k__Bacteria	p__Firmicutes	c__Clostridia	o__Clostridiales	f__Clostridiaceae	g__Clostridium	s__Clostridium sp. SS2/1
18.5	-0.201608	0.290099	-0.694962	0.487079	0.858542	k__Bacteria	p__Firmicutes	c__Erysipelotrichia	o__Erysipelotrichales	f__Erysipelotrichaceae	g__Candidatus Stoquefichus	s__Candidatus Stoquefichus sp. SB1
11.0749	-0.183409	0.263029	-0.697297	0.485617	0.858542	k__Bacteria	p__Firmicutes	c__Clostridia	o__Clostridiales	f__Lachnospiraceae	g__Butyrivibrio	s__Butyrivibrio sp. AC2005
501.867	0.271135	0.38954	0.696041	0.486403	0.858542	k__Bacteria	p__Actinobacteria	c__Coriobacteriia	o__Coriobacteriales	f__Coriobacteriaceae	g__Collinsella	s__Collinsella sp. 60_9
464.428	1.43305	2.05961	0.695789	0.486561	0.858542	k__Bacteria	p__Bacteroidetes	c__Bacteroidia	o__Bacteroidales	f__Bacteroidaceae	g__Bacteroides	s__Bacteroides sp. CAG:598
4.80671	-0.521227	0.754666	-0.690672	0.489772	0.8616	k__Bacteria	p__Proteobacteria	c__Gammaproteobacteria	o__Enterobacterales	f__Enterobacteriaceae	g__Klebsiella	s__Klebsiella aerogenes
2.77134	0.41992	0.607272	0.691487	0.48926	0.8616	k__Bacteria	p__Bacteria__na	c__Bacteria__na	o__Bacteria__na	f__Bacteria__na	g__Bacteria__na	s__uncultured bacterium IN-05
133.56	0.463636	0.67131	0.690644	0.489789	0.8616	k__Bacteria	p__Bacteroidetes	c__Bacteroidia	o__Bacteroidales	f__Prevotellaceae	g__Prevotella	s__Prevotella sp. P4-65
70.2894	-0.431502	0.625673	-0.68966	0.490408	0.862116	k__Bacteria	p__Actinobacteria	c__Actinobacteria	o__Bifidobacteriales	f__Bifidobacteriaceae	g__Bifidobacterium	s__Bifidobacterium longum CAG:69
22375.2	-0.186067	0.270491	-0.687886	0.491525	0.863507	k__Bacteria	p__Firmicutes	c__Clostridia	o__Clostridiales	f__Lachnospiraceae	g__Dorea	s__Dorea__uc
0.582821	-0.489435	0.712843	-0.686596	0.492337	0.863662	k__Bacteria	p__Firmicutes	c__Bacilli	o__Lactobacillales	f__Lactobacillaceae	g__Lactobacillus	s__Lactobacillus pasteurii
61.5233	0.240464	0.349967	0.687106	0.492016	0.863662	k__Bacteria	p__Firmicutes	c__Clostridia	o__Clostridiales	f__Lachnospiraceae	g__Lachnospiraceae__na	s__Lachnospiraceae bacterium 3_1_46FAA
1493.23	0.261288	0.380778	0.686194	0.492591	0.863662	k__Bacteria	p__Bacteroidetes	c__Bacteroidia	o__Bacteroidales	f__Bacteroidaceae	g__Bacteroides	s__Bacteroides caccae
1454.86	0.299817	0.438303	0.68404	0.49395	0.865473	k__Bacteria	p__Firmicutes	c__Clostridia	o__Clostridiales	f__Ruminococcaceae	g__Ruminiclostridium	s__[Eubacterium] siraeum
29.5245	-0.390889	0.572437	-0.682851	0.494701	0.866216	k__Bacteria	p__Bacteroidetes	c__Bacteroidia	o__Bacteroidales	f__Prevotellaceae	g__Prevotella	s__Prevotella fusca
20.6969	-0.535931	0.788066	-0.680058	0.496468	0.86702	k__Bacteria	p__Firmicutes	c__Bacilli	o__Lactobacillales	f__Lactobacillaceae	g__Lactobacillus	s__Lactobacillus ruminis CAG:367
16.0365	-0.101838	0.149461	-0.681371	0.495637	0.86702	k__Bacteria	p__Firmicutes	c__Clostridia	o__Clostridiales	f__Lachnospiraceae	g__Parasporobacterium	s__Parasporobacterium paucivorans
6.10475	0.206232	0.302832	0.681012	0.495864	0.86702	k__Bacteria	p__Actinobacteria	c__Actinobacteria	o__Actinobacteria__na	f__Actinobacteria__na	g__Actinobacteria__na	s__Actinobacteria bacterium 66_15
3.3062	0.466829	0.685952	0.680556	0.496153	0.86702	k__Bacteria	p__Lentisphaerae	c__Lentisphaerae__na	o__Lentisphaerae__na	f__Lentisphaerae__na	g__Lentisphaerae__na	s__Lentisphaerae bacterium GWF2_38_69
1023.93	-0.390857	0.575311	-0.679384	0.496895	0.867194	k__Bacteria	p__Firmicutes	c__Clostridia	o__Clostridiales	f__Eubacteriaceae	g__Eubacterium	s__Eubacterium sp. CAG:156
215.96	0.362979	0.535232	0.678171	0.497663	0.867964	k__Bacteria	p__Bacteroidetes	c__Bacteroidia	o__Bacteroidales	f__Bacteroidaceae	g__Bacteroides	s__Bacteroides sp. CAG:927
4.46836	-0.433247	0.640027	-0.676919	0.498457	0.868655	k__Bacteria	p__Bacteroidetes	c__Bacteroidia	o__Bacteroidales	f__Prevotellaceae	g__Prevotella	s__Prevotella loescheii
23.589	0.333891	0.493548	0.676513	0.498715	0.868655	k__Bacteria	p__Bacteroidetes	c__Bacteroidia	o__Bacteroidales	f__Bacteroidaceae	g__Bacteroides	s__Bacteroides sp. AR20
1.34979	0.424902	0.628629	0.675918	0.499092	0.868742	k__Bacteria	p__Firmicutes	c__Bacilli	o__Lactobacillales	f__Lactobacillaceae	g__Lactobacillus	s__Lactobacillus gigeriorum
15.2644	-0.131092	0.194764	-0.673082	0.500895	0.870067	k__Bacteria	p__Firmicutes	c__Tissierellia	o__Tissierellales	f__Peptoniphilaceae	g__Anaerococcus	s__Anaerococcus hydrogenalis
99.9855	-0.117637	0.174884	-0.672656	0.501166	0.870067	k__Bacteria	p__Firmicutes	c__Clostridia	o__Clostridiales	f__Eubacteriaceae	g__Eubacterium	s__Eubacterium sp. ER2
62.1716	-0.104321	0.155054	-0.672803	0.501073	0.870067	k__Bacteria	p__Firmicutes	c__Clostridia	o__Clostridiales	f__Lachnospiraceae	g__Catonella	s__Catonella morbi
403.813	0.228715	0.339968	0.672754	0.501104	0.870067	k__Bacteria	p__Actinobacteria	c__Coriobacteriia	o__Eggerthellales	f__Eggerthellaceae	g__Eggerthellaceae__uc	s__Eggerthellaceae__uc
0.663966	0.75596	1.12602	0.671358	0.501992	0.87093	k__Bacteria	p__Bacteroidetes	c__Flavobacteriia	o__Flavobacteriales	f__Flavobacteriaceae	g__Capnocytophaga	s__Capnocytophaga gingivalis
9.01316	-0.335092	0.501878	-0.667676	0.504341	0.87329	k__Bacteria	p__Actinobacteria	c__Actinobacteria	o__Bifidobacteriales	f__Bifidobacteriaceae	g__Bifidobacterium	s__Bifidobacterium thermacidophilum
8.91838	0.173765	0.259985	0.668365	0.503901	0.87329	k__Bacteria	p__Firmicutes	c__Erysipelotrichia	o__Erysipelotrichales	f__Erysipelotrichaceae	g__Eggerthia	s__Eggerthia catenaformis
36.08	0.240648	0.360417	0.667693	0.504329	0.87329	k__Bacteria	p__Firmicutes	c__Erysipelotrichia	o__Erysipelotrichales	f__Erysipelotrichaceae	g__Erysipelotrichaceae__na	s__Erysipelotrichaceae bacterium NK3D112
68.3169	-0.157931	0.237628	-0.664617	0.506295	0.874656	k__Bacteria	p__Firmicutes	c__Clostridia	o__Clostridiales	f__Clostridiales__na	g__Clostridiales__na	s__Clostridiales bacterium CHKCI006
251.237	-0.138179	0.207983	-0.664377	0.506449	0.874656	k__Bacteria	p__Firmicutes	c__Clostridia	o__Clostridiales	f__Clostridiaceae	g__Butyricicoccus	s__Butyricicoccus desmolans
172.862	-0.10679	0.160505	-0.665339	0.505834	0.874656	k__Bacteria	p__Firmicutes	c__Clostridia	o__Clostridiales	f__Ruminococcaceae	g__Acetivibrio	s__Acetivibrio ethanolgignens
1.56584	0.302659	0.454956	0.665248	0.505892	0.874656	k__Bacteria	p__Firmicutes	c__Clostridia	o__Clostridiales	f__Peptococcaceae	g__Thermincola	s__Thermincola__uc
95.285	0.255827	0.386216	0.662392	0.50772	0.87628	k__Bacteria	p__Actinobacteria	c__Coriobacteriia	o__Eggerthellales	f__Eggerthellaceae	g__Enterorhabdus	s__Enterorhabdus mucosicola
2211.3	0.288965	0.43673	0.661655	0.508192	0.876524	k__Bacteria	p__Bacteroidetes	c__Bacteroidia	o__Bacteroidales	f__Bacteroidaceae	g__Bacteroides	s__Bacteroides massiliensis
194.689	-0.292523	0.442877	-0.660506	0.508929	0.876655	k__Bacteria	p__Bacteroidetes	c__Bacteroidia	o__Bacteroidales	f__Bacteroidaceae	g__Bacteroides	s__Bacteroides sp. CAG:462
8.18276	-0.157444	0.238213	-0.660937	0.508653	0.876655	k__Bacteria	p__Firmicutes	c__Clostridia	o__Clostridiales	f__Lachnospiraceae	g__Lachnospiraceae__na	s__Lachnospiraceae bacterium ND2006
2.69797	-0.318519	0.483923	-0.658202	0.510408	0.877378	k__Bacteria	p__Firmicutes	c__Negativicutes	o__Selenomonadales	f__Selenomonadaceae	g__Selenomonas	s__Selenomonas sp. oral taxon 892
5.29129	0.228345	0.347139	0.65779	0.510673	0.877378	k__Bacteria	p__Proteobacteria	c__Betaproteobacteria	o__Burkholderiales	f__Burkholderiaceae	g__Ralstonia	s__Ralstonia mannitolilytica
14.4048	0.247456	0.376021	0.65809	0.51048	0.877378	k__Bacteria	p__Actinobacteria	c__Coriobacteriia	o__Coriobacteriales	f__Atopobiaceae	g__Atopobiaceae__uc	s__Atopobiaceae__uc
2.59923	0.276401	0.419269	0.659244	0.509739	0.877378	k__Bacteria	p__Firmicutes	c__Clostridia	o__Clostridiales	f__Peptococcaceae	g__Desulfotomaculum	s__Desulfotomaculum sp. 46_296
0.87131	-0.933893	1.42132	-0.657063	0.511141	0.877402	k__Bacteria	p__Bacteria__na	c__Bacteria__na	o__Bacteria__na	f__Bacteria__na	g__Bacteria__na	s__uncultured bacterium fosmid pJB71G8
1.17116	-0.351218	0.53521	-0.656224	0.51168	0.877402	k__Bacteria	p__Firmicutes	c__Bacilli	o__Bacillales	f__Paenibacillaceae	g__Fontibacillus	s__Fontibacillus panacisegetis
20.8542	0.346193	0.527202	0.656661	0.511399	0.877402	k__Bacteria	p__Bacteroidetes	c__Bacteroidia	o__Bacteroidales	f__Bacteroidales__na	g__Bacteroidales__na	s__Bacteroidales bacterium WCE2008
1.09418	-0.7046	1.07963	-0.652632	0.513994	0.877752	k__Bacteria	p__Firmicutes	c__Bacilli	o__Lactobacillales	f__Leuconostocaceae	g__Leuconostoc	s__Leuconostoc pseudomesenteroides
5.40252	-0.484726	0.744208	-0.651331	0.514833	0.877752	k__Bacteria	p__Verrucomicrobia	c__Verrucomicrobia__uc	o__Verrucomicrobia__uc	f__Verrucomicrobia__uc	g__Verrucomicrobia__uc	s__Verrucomicrobia__uc
5.14427	-0.35732	0.545255	-0.655326	0.512258	0.877752	k__Bacteria	p__Actinobacteria	c__Actinobacteria	o__Actinomycetales	f__Actinomycetaceae	g__Actinomyces	s__Actinomyces israelii
1840.44	-0.162916	0.250171	-0.651217	0.514907	0.877752	k__Bacteria	p__Firmicutes	c__Clostridia	o__Clostridiales	f__Clostridiales__na	g__Clostridiales__na	s__Clostridiales bacterium 59_14
57.8113	-0.149982	0.229864	-0.652481	0.514091	0.877752	k__Bacteria	p__Firmicutes	c__Clostridia	o__Clostridiales	f__Ruminococcaceae	g__Ruminiclostridium	s__[Clostridium] viride
57.4617	0.0956702	0.146572	0.652718	0.513938	0.877752	k__Bacteria	p__Firmicutes	c__Clostridia	o__Clostridiales	f__Lachnospiraceae	g__Johnsonella	s__Johnsonella ignava
4.31247	0.28716	0.44032	0.652162	0.514296	0.877752	k__Bacteria	p__Bacteroidetes	c__Bacteroidia	o__Bacteroidales	f__Bacteroidales__na	g__Bacteroidales__na	s__Bacteroidales bacterium Barb6
4.79526	0.311848	0.478672	0.651486	0.514733	0.877752	k__Bacteria	p__Bacteria__na	c__Bacteria__na	o__Bacteria__na	f__Bacteria__na	g__Bacteria__na	s__uncultured bacterium Contigcl_1787
101.259	0.328316	0.501422	0.65477	0.512616	0.877752	k__Bacteria	p__Firmicutes	c__Negativicutes	o__Negativicutes__uc	f__Negativicutes__uc	g__Negativicutes__uc	s__Negativicutes__uc
56.3231	1.20873	1.85739	0.65077	0.515195	0.877752	k__Bacteria	p__Bacteroidetes	c__Bacteroidia	o__Bacteroidales	f__Odoribacteraceae	g__Odoribacter	s__Odoribacter sp. CAG:788
960.555	-0.299691	0.461126	-0.64991	0.51575	0.878134	k__Bacteria	p__Firmicutes	c__Firmicutes__na	o__Firmicutes__na	f__Firmicutes__na	g__Firmicutes__na	s__Firmicutes bacterium CAG:65_45_313
103.773	0.27469	0.423451	0.648694	0.516536	0.878907	k__Bacteria	p__Bacteroidetes	c__Bacteroidia	o__Bacteroidales	f__Bacteroidaceae	g__Bacteroides	s__Bacteroides sp. Marseille-P3132
6511.7	0.299162	0.46278	0.646446	0.517991	0.880033	k__Bacteria	p__Firmicutes	c__Clostridia	o__Clostridiales	f__Clostridiaceae	g__Clostridium	s__Clostridium sp. CAG:7
3.57654	0.40993	0.634436	0.646132	0.518194	0.880033	k__Bacteria	p__Actinobacteria	c__Actinobacteria	o__Actinomycetales	f__Actinomycetaceae	g__Actinomyces	s__Actinomyces sp. oral taxon 877
0.520408	1.898	2.93385	0.646933	0.517675	0.880033	k__Bacteria	p__Bacteroidetes	c__Flavobacteriia	o__Flavobacteriales	f__Flavobacteriaceae	g__Polaribacter	s__Polaribacter sp. Hel1_85
5.81009	1.13185	1.75539	0.644787	0.519065	0.880949	k__Bacteria	p__Fusobacteria	c__Fusobacteriia	o__Fusobacteriales	f__Fusobacteriaceae	g__Fusobacterium	s__Fusobacterium varium
1.75928	-0.873591	1.35761	-0.643478	0.519914	0.88097	k__Bacteria	p__Proteobacteria	c__Betaproteobacteria	o__Burkholderiales	f__Comamonadaceae	g__Acidovorax	s__Acidovorax__uc
606.875	-0.179449	0.278981	-0.64323	0.520075	0.88097	k__Bacteria	p__Firmicutes	c__Clostridia	o__Clostridiales	f__Ruminococcaceae	g__Faecalibacterium	s__Faecalibacterium sp. CAG:82-related_59_9
196.415	0.184439	0.28669	0.643337	0.520005	0.88097	k__Bacteria	p__Actinobacteria	c__Coriobacteriia	o__Coriobacteriales	f__Coriobacteriales__uc	g__Coriobacteriales__uc	s__Coriobacteriales__uc
32.3025	-0.370977	0.577215	-0.642702	0.520418	0.880988	k__Bacteria	p__Bacteroidetes	c__Bacteroidia	o__Bacteroidales	f__Prevotellaceae	g__Prevotella	s__Prevotella oulorum
43.4146	0.172812	0.269779	0.64057	0.521802	0.881082	k__Bacteria	p__Firmicutes	c__Clostridia	o__Clostridiales	f__Ruminococcaceae	g__Sporobacter	s__Sporobacter termitidis
3.95258	0.200497	0.312573	0.641441	0.521236	0.881082	k__Bacteria	p__Spirochaetes	c__Spirochaetia	o__Spirochaetales	f__Spirochaetaceae	g__Treponema	s__Treponema phagedenis
4.79676	0.342246	0.533977	0.640937	0.521563	0.881082	k__Bacteria	p__Bacteroidetes	c__Bacteroidia	o__Bacteroidales	f__Porphyromonadaceae	g__Porphyromonadaceae__na	s__Porphyromonadaceae bacterium KH3CP3RA
88.1665	0.426792	0.664804	0.641983	0.520884	0.881082	k__Bacteria	p__Firmicutes	c__Negativicutes	o__Selenomonadales	f__Selenomonadaceae	g__Selenomonadaceae__uc	s__Selenomonadaceae__uc
12.2408	0.165939	0.259428	0.639633	0.522411	0.881548	k__Bacteria	p__Firmicutes	c__Erysipelotrichia	o__Erysipelotrichales	f__Erysipelotrichaceae	g__Massiliomicrobiota	s__Massiliomicrobiota timonensis
5.46874	0.282505	0.442206	0.638855	0.522918	0.881841	k__Bacteria	p__Bacteroidetes	c__Bacteroidia	o__Marinilabiliales	f__Prolixibacteraceae	g__Mariniphaga	s__Mariniphaga anaerophila
1.0287	-1.06448	1.6834	-0.632339	0.527166	0.882859	k__Bacteria	p__Firmicutes	c__Bacilli	o__Bacillales	f__Staphylococcaceae	g__Staphylococcus	s__Staphylococcus succinus
1.40331	-0.717232	1.12891	-0.635333	0.525211	0.882859	k__Bacteria	p__Proteobacteria	c__Gammaproteobacteria	o__Enterobacterales	f__Enterobacteriaceae	g__Salmonella	s__Salmonella__uc
40.4667	-0.403164	0.633822	-0.636083	0.524722	0.882859	k__Bacteria	p__Bacteroidetes	c__Bacteroidia	o__Bacteroidales	f__Prevotellaceae	g__Prevotella	s__Prevotella pleuritidis
1.52692	-0.338037	0.532616	-0.634673	0.525642	0.882859	k__Bacteria	p__Spirochaetes	c__Spirochaetia	o__Spirochaetales	f__Spirochaetaceae	g__Spirochaeta	s__Spirochaeta cellobiosiphila
5.71198	-0.314765	0.49665	-0.633777	0.526226	0.882859	k__Bacteria	p__Bacteroidetes	c__Bacteroidia	o__Bacteroidales	f__Porphyromonadaceae	g__Porphyromonadaceae__na	s__Porphyromonadaceae bacterium FC4
65.2806	-0.154555	0.243111	-0.635739	0.524946	0.882859	k__Bacteria	p__Firmicutes	c__Clostridia	o__Clostridiales	f__Eubacteriaceae	g__Eubacterium	s__Eubacterium coprostanoligenes
9.20366	-0.133513	0.211321	-0.631801	0.527517	0.882859	k__Bacteria	p__Firmicutes	c__Clostridia	o__Clostridiales	f__Defluviitaleaceae	g__Defluviitalea	s__Defluviitalea phaphyphila
112.997	0.143587	0.226886	0.632859	0.526826	0.882859	k__Bacteria	p__Firmicutes	c__Clostridia	o__Clostridiales	f__Clostridiales__na	g__Flavonifractor	s__Flavonifractor__uc
35.2597	0.191437	0.302409	0.633042	0.526706	0.882859	k__Bacteria	p__Firmicutes	c__Clostridia	o__Clostridiales	f__Lachnospiraceae	g__Coprococcus	s__Coprococcus comes CAG:19
3.13911	0.219023	0.346071	0.632884	0.526809	0.882859	k__Bacteria	p__Spirochaetes	c__Spirochaetes__uc	o__Spirochaetes__uc	f__Spirochaetes__uc	g__Spirochaetes__uc	s__Spirochaetes__uc
3.23799	0.219467	0.344923	0.636277	0.524596	0.882859	k__Bacteria	p__Firmicutes	c__Clostridia	o__Thermoanaerobacterales	f__Thermoanaerobacterales Family III. Incertae Sedis	g__Syntrophaceticus	s__Syntrophaceticus schinkii
2.70588	0.239036	0.378199	0.632038	0.527362	0.882859	k__Bacteria	p__Firmicutes	c__Bacilli	o__Bacillales	f__Paenibacillaceae	g__Gorillibacterium	s__Gorillibacterium sp. SN4
1.17687	-0.953947	1.51366	-0.630226	0.528547	0.883101	k__Bacteria	p__Firmicutes	c__Bacilli	o__Lactobacillales	f__Lactobacillaceae	g__Lactobacillus	s__Lactobacillus pontis
23.2077	-0.10895	0.172692	-0.630894	0.52811	0.883101	k__Bacteria	p__Firmicutes	c__Clostridia	o__Clostridiales	f__Lachnospiraceae	g__Anaerocolumna	s__Anaerocolumna xylanovorans
87.1527	-0.074461	0.118183	-0.630051	0.528661	0.883101	k__Bacteria	p__Firmicutes	c__Clostridia	o__Clostridiales	f__Lachnospiraceae	g__Robinsoniella	s__Robinsoniella__uc
11.192	-0.124295	0.197936	-0.627957	0.530032	0.884833	k__Bacteria	p__Firmicutes	c__Clostridia	o__Clostridiales	f__Lachnospiraceae	g__Butyrivibrio	s__Butyrivibrio sp. NC2002
6.88137	-0.32859	0.524747	-0.626187	0.531192	0.886211	k__Bacteria	p__Bacteroidetes	c__Bacteroidia	o__Bacteroidales	f__Porphyromonadaceae	g__Porphyromonas	s__Porphyromonas catoniae
1.28536	-0.420725	0.673791	-0.624415	0.532355	0.886499	k__Bacteria	p__Bacteroidetes	c__Chitinophagia	o__Chitinophagales	f__Chitinophagaceae	g__Chitinophaga	s__Chitinophaga rupis
1.77784	-0.389617	0.62399	-0.624396	0.532368	0.886499	k__Bacteria	p__Firmicutes	c__Negativicutes	o__Selenomonadales	f__Selenomonadaceae	g__Selenomonas	s__Selenomonas sp. oral taxon 478
5920.06	0.245682	0.392974	0.625186	0.531849	0.886499	k__Bacteria	p__Actinobacteria	c__Coriobacteriia	o__Coriobacteriales	f__Coriobacteriaceae	g__Collinsella	s__Collinsella aerofaciens
28.203	-1.58877	2.55719	-0.621295	0.534406	0.887151	k__Bacteria	p__Proteobacteria	c__Gammaproteobacteria	o__Enterobacterales	f__Enterobacteriaceae	g__Citrobacter	s__Citrobacter__uc
56.845	-1.57837	2.53461	-0.622724	0.533466	0.887151	k__Bacteria	p__Proteobacteria	c__Gammaproteobacteria	o__Enterobacterales	f__Enterobacteriaceae	g__Enterobacter	s__Enterobacter cloacae
1.4953	-0.492523	0.792231	-0.621692	0.534145	0.887151	k__Bacteria	p__Firmicutes	c__Bacilli	o__Bacillales	f__Bacillaceae	g__Bacillus	s__Bacillus testis
1.92688	-0.260131	0.417419	-0.623189	0.53316	0.887151	k__Bacteria	p__Firmicutes	c__Clostridia	o__Clostridiales	f__Peptococcaceae	g__Desulfotomaculum	s__Desulfotomaculum alkaliphilum
2.86804	0.339312	0.546173	0.621255	0.534432	0.887151	k__Bacteria	p__Proteobacteria	c__Gammaproteobacteria	o__Aeromonadales	f__Succinivibrionaceae	g__Succinivibrionaceae__na	s__Succinivibrionaceae bacterium WG-1
9.19837	0.149058	0.240568	0.619608	0.535516	0.888393	k__Bacteria	p__Firmicutes	c__Clostridia	o__Clostridiales	f__Ruminococcaceae	g__Ruminiclostridium	s__[Clostridium] clariflavum
11.0375	-0.251732	0.407746	-0.617374	0.536988	0.889722	k__Bacteria	p__Actinobacteria	c__Actinobacteria	o__Bifidobacteriales	f__Bifidobacteriaceae	g__Bifidobacterium	s__Bifidobacterium scardovii
7.18958	0.23764	0.384878	0.617441	0.536944	0.889722	k__Bacteria	p__Synergistetes	c__Synergistia	o__Synergistales	f__Synergistaceae	g__Pyramidobacter	s__Pyramidobacter__uc
3.56753	-1.53648	2.50274	-0.613919	0.539269	0.890057	k__Bacteria	p__Proteobacteria	c__Gammaproteobacteria	o__Enterobacterales	f__Enterobacteriaceae	g__Kluyvera	s__Kluyvera cryocrescens
20.8251	-0.548968	0.891438	-0.615823	0.538011	0.890057	k__Bacteria	p__Actinobacteria	c__Actinobacteria	o__Propionibacteriales	f__Propionibacteriaceae	g__Propionibacterium	s__Propionibacterium freudenreichii
2.18166	-0.313748	0.510362	-0.614755	0.538716	0.890057	k__Bacteria	p__Bacteria__na	c__Bacteria__na	o__Bacteria__na	f__Bacteria__na	g__Bacteria__na	s__uncultured murine large bowel bacterium BAC 31B
12.9109	-0.285151	0.464788	-0.613508	0.53954	0.890057	k__Bacteria	p__Bacteroidetes	c__Bacteroidia	o__Bacteroidales	f__Porphyromonadaceae	g__Porphyromonas	s__Porphyromonas gulae
3.0389	-0.166612	0.270755	-0.615362	0.538316	0.890057	k__Bacteria	p__Spirochaetes	c__Spirochaetia	o__Spirochaetales	f__Spirochaetaceae	g__Treponema	s__Treponema sp. CETP13
56.089	-0.125071	0.203787	-0.613735	0.53939	0.890057	k__Bacteria	p__Firmicutes	c__Clostridia	o__Clostridiales	f__Lachnospiraceae	g__Lachnoanaerobaculum	s__Lachnoanaerobaculum saburreum
17.3998	0.252942	0.412066	0.613839	0.539322	0.890057	k__Bacteria	p__Actinobacteria	c__Coriobacteriia	o__Coriobacteriales	f__Coriobacteriaceae	g__Collinsella	s__uncultured Collinsella sp. SMG3
20.3465	0.168038	0.274744	0.611616	0.540792	0.891567	k__Bacteria	p__Proteobacteria	c__Betaproteobacteria	o__Burkholderiales	f__Burkholderiaceae	g__Burkholderiaceae__uc	s__Burkholderiaceae__uc
1.0411	-2.69573	4.48831	-0.600611	0.548099	0.892513	k__Bacteria	p__Proteobacteria	c__Gammaproteobacteria	o__Enterobacterales	f__Morganellaceae	g__Morganella	s__Morganella__uc
1.86194	-0.575228	0.953091	-0.603539	0.54615	0.892513	k__Bacteria	p__Bacteroidetes	c__Flavobacteriia	o__Flavobacteriales	f__Flavobacteriaceae	g__Salegentibacter	s__Salegentibacter__uc
3.50047	-0.347748	0.578697	-0.600916	0.547896	0.892513	k__Bacteria	p__Fibrobacteres	c__Fibrobacteria	o__Fibrobacterales	f__Fibrobacteraceae	g__Fibrobacter	s__Fibrobacter sp. UWB13
6.73684	-0.338286	0.560877	-0.603139	0.546416	0.892513	k__Bacteria	p__Bacteroidetes	c__Bacteroidia	o__Bacteroidales	f__Porphyromonadaceae	g__Porphyromonas	s__Porphyromonas uenonis
15.8246	-0.279216	0.461414	-0.605132	0.545091	0.892513	k__Bacteria	p__Actinobacteria	c__Actinobacteria	o__Corynebacteriales	f__Corynebacteriaceae	g__Corynebacterium	s__Corynebacterium durum
64.4913	-0.261225	0.433653	-0.602382	0.54692	0.892513	k__Bacteria	p__Firmicutes	c__Erysipelotrichia	o__Erysipelotrichales	f__Erysipelotrichaceae	g__Faecalicoccus	s__Faecalicoccus pleomorphus
2401.93	-0.226118	0.376294	-0.600909	0.547901	0.892513	k__Bacteria	p__Bacteroidetes	c__Bacteroidia	o__Bacteroidales	f__Porphyromonadaceae	g__Porphyromonadaceae__uc	s__Porphyromonadaceae__uc
193.565	-0.222314	0.365887	-0.607603	0.543451	0.892513	k__Bacteria	p__Bacteroidetes	c__Bacteroidia	o__Bacteroidales	f__Bacteroidaceae	g__Bacteroides	s__Bacteroides caecimuris
51.5882	-0.182545	0.30366	-0.601149	0.547741	0.892513	k__Bacteria	p__Firmicutes	c__Clostridia	o__Clostridiales	f__Clostridiaceae	g__Clostridium	s__Clostridium butyricum
88.2998	-0.0991526	0.162553	-0.609972	0.54188	0.892513	k__Bacteria	p__Firmicutes	c__Clostridia	o__Clostridiales	f__Lachnospiraceae	g__Lachnospiraceae__na	s__Lachnospiraceae bacterium 3-2
287.462	-0.0863848	0.141899	-0.608775	0.542674	0.892513	k__Bacteria	p__Firmicutes	c__Clostridia	o__Clostridiales	f__Lachnospiraceae	g__Marvinbryantia	s__Marvinbryantia formatexigens
10.8482	0.117577	0.193798	0.606701	0.544049	0.892513	k__Bacteria	p__Firmicutes	c__Clostridia	o__Clostridiales	f__Lachnospiraceae	g__Butyrivibrio	s__Butyrivibrio sp. FCS014
11.7164	0.140685	0.230845	0.609433	0.542237	0.892513	k__Bacteria	p__Firmicutes	c__Clostridia	o__Clostridiales	f__Lachnospiraceae	g__Lachnospiraceae__na	s__Lachnospiraceae bacterium AC2031
100.329	0.161774	0.268076	0.603463	0.546201	0.892513	k__Bacteria	p__Firmicutes	c__Clostridia	o__Clostridiales	f__Clostridiaceae	g__Clostridium	s__Clostridium sp. CAG:678
2.90435	0.217222	0.360176	0.6031	0.546442	0.892513	k__Bacteria	p__Firmicutes	c__Clostridia	o__Clostridiales	f__Clostridiaceae	g__Clostridium	s__Clostridium hydrogeniformans
3.85037	0.219729	0.361531	0.607773	0.543338	0.892513	k__Bacteria	p__Firmicutes	c__Clostridia	o__Clostridiales	f__Clostridiaceae	g__Clostridium	s__Clostridium chromiireducens
2.86325	0.252928	0.419244	0.603294	0.546313	0.892513	k__Bacteria	p__Firmicutes	c__Negativicutes	o__Selenomonadales	f__Selenomonadaceae	g__Selenomonas	s__Selenomonas sp. F0473
4.67106	0.261196	0.430253	0.607074	0.543801	0.892513	k__Bacteria	p__Firmicutes	c__Erysipelotrichia	o__Erysipelotrichales	f__Erysipelotrichaceae	g__Candidatus Stoquefichus	s__Candidatus Stoquefichus__uc
124.44	0.262986	0.434512	0.605245	0.545016	0.892513	k__Bacteria	p__Firmicutes	c__Clostridia	o__Clostridiales	f__Christensenellaceae	g__Christensenella	s__Christensenella massiliensis
113.135	0.265376	0.439385	0.603972	0.545863	0.892513	k__Bacteria	p__Bacteroidetes	c__Bacteroidia	o__Bacteroidales	f__Bacteroidaceae	g__Bacteroides	s__Bacteroides barnesiae
1.73407	0.290117	0.483858	0.599592	0.548778	0.892522	k__Bacteria	p__Firmicutes	c__Negativicutes	o__Selenomonadales	f__Sporomusaceae	g__Pelosinus	s__Pelosinus fermentans
25.4461	0.739323	1.23216	0.60002	0.548493	0.892522	k__Bacteria	p__Firmicutes	c__Clostridia	o__Clostridiales	f__Clostridiaceae	g__Clostridium	s__Clostridium sp. CAG:793
9.15306	-0.440277	0.734967	-0.599043	0.549144	0.89257	k__Bacteria	p__Firmicutes	c__Clostridia	o__Clostridiales	f__Clostridiaceae	g__Clostridium	s__Clostridium sp. CAG:1000
4.35243	0.180212	0.301168	0.598377	0.549589	0.892745	k__Bacteria	p__Firmicutes	c__Clostridia	o__Clostridiales	f__Peptostreptococcaceae	g__Peptoclostridium	s__Peptoclostridium litorale
3.65525	-0.189694	0.31746	-0.597537	0.550149	0.892748	k__Bacteria	p__Spirochaetes	c__Spirochaetia	o__Spirochaetales	f__Spirochaetaceae	g__Treponema	s__Treponema maltophilum
37.4632	0.118499	0.19837	0.597364	0.550264	0.892748	k__Bacteria	p__Firmicutes	c__Clostridia	o__Clostridiales	f__Lachnospiraceae	g__Lachnoclostridium	s__[Clostridium] fimetarium
30.3678	-1.02078	1.71029	-0.596843	0.550612	0.892767	k__Bacteria	p__Proteobacteria	c__Betaproteobacteria	o__Burkholderiales	f__Sutterellaceae	g__Dakarella	s__Dakarella massiliensis
8.97024	-0.458642	0.769648	-0.595911	0.551234	0.893229	k__Bacteria	p__Firmicutes	c__Clostridia	o__Clostridiales	f__Clostridiaceae	g__Clostridium	s__Clostridium sp. CAG_433_25_7
0.768161	-0.635113	1.06747	-0.594968	0.551865	0.89363	k__Bacteria	p__Proteobacteria	c__Epsilonproteobacteria	o__Campylobacterales	f__Helicobacteraceae	g__Helicobacter	s__Helicobacter canadensis
9.60742	0.323061	0.543387	0.594532	0.552156	0.89363	k__Bacteria	p__Firmicutes	c__Negativicutes	o__Veillonellales	f__Veillonellaceae	g__Veillonellaceae__na	s__Veillonellaceae bacterium DNF00626
102.263	-0.301869	0.508251	-0.593937	0.552554	0.893729	k__Bacteria	p__Firmicutes	c__Clostridia	o__Clostridiales	f__Clostridiales Family XIII. Incertae Sedis	g__Mobilibacterium	s__Mobilibacterium timonense
2.80376	-0.244794	0.414126	-0.59111	0.554447	0.896242	k__Bacteria	p__Bacteroidetes	c__Bacteroidia	o__Marinilabiliales	f__Marinilabiliaceae	g__Thermophagus	s__Thermophagus xiamenensis
2.76655	-0.353546	0.599766	-0.589474	0.555544	0.896648	k__Bacteria	p__Fibrobacteres	c__Fibrobacteria	o__Fibrobacterales	f__Fibrobacteraceae	g__Fibrobacter	s__Fibrobacter sp. UWOS
35.2911	-0.195885	0.333222	-0.587852	0.556632	0.896648	k__Bacteria	p__Firmicutes	c__Clostridia	o__Clostridiales	f__Peptostreptococcaceae	g__Criibacterium	s__Criibacterium bergeronii
251.627	0.0986946	0.168219	0.586703	0.557403	0.896648	k__Bacteria	p__Firmicutes	c__Clostridia	o__Clostridiales	f__Clostridiaceae	g__Clostridium	s__Clostridium sp. ATCC BAA-442
5.20967	0.156267	0.266236	0.586952	0.557236	0.896648	k__Bacteria	p__Firmicutes	c__Clostridia	o__Clostridiales	f__Eubacteriaceae	g__Acetobacterium	s__Acetobacterium wieringae
12.0202	0.269286	0.457842	0.588165	0.556422	0.896648	k__Bacteria	p__Actinobacteria	c__Coriobacteriia	o__Coriobacteriales	f__Coriobacteriaceae	g__Coriobacteriaceae__na	s__Coriobacteriaceae bacterium BV3Ac1
8.01558	0.284337	0.484542	0.586816	0.557327	0.896648	k__Bacteria	p__Firmicutes	c__Clostridia	o__Clostridiales	f__Lachnospiraceae	g__Butyrivibrio	s__Butyrivibrio sp. TB
40.6811	0.429619	0.729248	0.589127	0.555776	0.896648	k__Bacteria	p__Firmicutes	c__Negativicutes	o__Acidaminococcales	f__Acidaminococcaceae	g__Succiniclasticum	s__Succiniclasticum ruminis
0.76718	0.808459	1.3779	0.586733	0.557383	0.896648	k__Bacteria	p__Bacteroidetes	c__Sphingobacteriia	o__Sphingobacteriia__uc	f__Sphingobacteriia__uc	g__Sphingobacteriia__uc	s__Sphingobacteriia__uc
121.793	-0.938891	1.60321	-0.585631	0.558124	0.897262	k__Bacteria	p__Actinobacteria	c__Actinobacteria	o__Bifidobacteriales	f__Bifidobacteriaceae	g__Bifidobacterium	s__Bifidobacterium angulatum
4.08578	-1.24604	2.15871	-0.577217	0.563793	0.898207	k__Bacteria	p__Proteobacteria	c__Gammaproteobacteria	o__Enterobacterales	f__Enterobacteriaceae	g__Citrobacter	s__Citrobacter braakii
3.14527	-0.400308	0.692317	-0.578215	0.563119	0.898207	k__Bacteria	p__Proteobacteria	c__Gammaproteobacteria	o__Pseudomonadales	f__Pseudomonadaceae	g__Pseudomonas	s__Pseudomonas aeruginosa
151.582	-0.268921	0.465011	-0.578311	0.563054	0.898207	k__Bacteria	p__Bacteroidetes	c__Bacteroidia	o__Bacteroidales	f__Bacteroidaceae	g__Bacteroides	s__Bacteroides sp. CAG:754
2.27801	-0.244733	0.420343	-0.582221	0.560418	0.898207	k__Bacteria	p__Firmicutes	c__Clostridia	o__Clostridiales	f__Peptococcaceae	g__Desulfitibacter	s__Desulfitibacter alkalitolerans
2.2164	-0.220839	0.378982	-0.582716	0.560085	0.898207	k__Bacteria	p__Firmicutes	c__Clostridia	o__Clostridiales	f__Lachnospiraceae	g__Butyrivibrio	s__Butyrivibrio sp. AD3002
977.42	-0.176135	0.302629	-0.582016	0.560556	0.898207	k__Bacteria	p__Firmicutes	c__Clostridia	o__Clostridiales	f__Lachnospiraceae	g__Lachnoclostridium	s__[Clostridium] bolteae
17.4001	0.158624	0.27419	0.578517	0.562915	0.898207	k__Bacteria	p__Firmicutes	c__Erysipelotrichia	o__Erysipelotrichales	f__Erysipelotrichaceae	g__Candidatus Stoquefichus	s__Candidatus Stoquefichus massiliensis
5.27224	0.192529	0.33263	0.578808	0.562719	0.898207	k__Bacteria	p__Proteobacteria	c__Deltaproteobacteria	o__Desulfobacterales	f__Desulfobacteraceae	g__Desulfobacterium	s__uncultured Desulfobacterium sp.
199.655	0.221868	0.383861	0.577989	0.563272	0.898207	k__Bacteria	p__Bacteroidetes	c__Bacteroidia	o__Bacteroidales	f__Rikenellaceae	g__Alistipes	s__Alistipes sp. Marseille-P2431
167.217	0.23222	0.400786	0.579411	0.562312	0.898207	k__Bacteria	p__Firmicutes	c__Firmicutes__na	o__Firmicutes__na	f__Firmicutes__na	g__Firmicutes__na	s__Firmicutes bacterium CAG:24
90.3334	0.241125	0.415542	0.580265	0.561736	0.898207	k__Bacteria	p__Bacteroidetes	c__Bacteroidia	o__Bacteroidales	f__Porphyromonadaceae	g__Parabacteroides	s__Parabacteroides sp. D26
2704.75	0.266194	0.459742	0.579007	0.562584	0.898207	k__Bacteria	p__Bacteroidetes	c__Bacteroidia	o__Bacteroidales	f__Porphyromonadaceae	g__Parabacteroides	s__Parabacteroides merdae
1.86753	0.269632	0.466383	0.578134	0.563174	0.898207	k__Bacteria	p__Firmicutes	c__Clostridia	o__Clostridiales	f__Clostridiales__na	g__Clostridiales__na	s__Clostridiales bacterium GWC2_40_7
2.48931	0.298788	0.517343	0.577543	0.563573	0.898207	k__Bacteria	p__Bacteroidetes	c__Bacteroidia	o__Bacteroidales	f__Bacteroidales__na	g__Bacteroidales__na	s__Bacteroidales bacterium 6E
486.489	0.959882	1.65558	0.579785	0.562059	0.898207	k__Bacteria	p__Bacteroidetes	c__Bacteroidia	o__Bacteroidales	f__Bacteroidaceae	g__Bacteroides	s__Bacteroides sp. Marseille-P3166
3.2901	-0.161817	0.280978	-0.575906	0.564679	0.899078	k__Bacteria	p__Firmicutes	c__Tissierellia	o__Tissierellales	f__Peptoniphilaceae	g__Lagierella	s__Lagierella massiliensis
1.0152	0.678255	1.17919	0.575188	0.565164	0.899309	k__Bacteria	p__Bacteroidetes	c__Flavobacteriia	o__Flavobacteriales	f__Flavobacteriaceae	g__Flavobacterium	s__[Flexibacter] sp. ATCC 35103
5.92255	-0.293802	0.513217	-0.57247	0.567004	0.90047	k__Bacteria	p__Bacteroidetes	c__Bacteroidia	o__Bacteroidales	f__Porphyromonadaceae	g__Barnesiella	s__Barnesiella__uc
9.26175	-0.277408	0.485327	-0.571591	0.567599	0.90047	k__Bacteria	p__Actinobacteria	c__Actinobacteria	o__Bifidobacteriales	f__Bifidobacteriaceae	g__Bifidobacterium	s__Bifidobacterium tsurumiense
9.75283	-0.26483	0.462924	-0.572082	0.567267	0.90047	k__Bacteria	p__Actinobacteria	c__Actinobacteria	o__Bifidobacteriales	f__Bifidobacteriaceae	g__Bifidobacterium	s__Bifidobacterium boum
20.9734	-0.0922428	0.161517	-0.571101	0.567931	0.90047	k__Bacteria	p__Firmicutes	c__Clostridia	o__Clostridiales	f__Lachnospiraceae	g__Tyzzerella	s__[Clostridium] propionicum
22.6661	0.124067	0.216441	0.573213	0.566501	0.90047	k__Bacteria	p__Firmicutes	c__Clostridia	o__Clostridiales	f__Lachnospiraceae	g__Butyrivibrio	s__Butyrivibrio sp. MC2013
4.22694	0.259373	0.453809	0.571546	0.56763	0.90047	k__Bacteria	p__Firmicutes	c__Negativicutes	o__Veillonellales	f__Veillonellaceae	g__Veillonella	s__Veillonella seminalis
87.3724	0.666666	1.16875	0.570411	0.568399	0.900672	k__Bacteria	p__Firmicutes	c__Clostridia	o__Clostridiales	f__Ruminococcaceae	g__Ruminococcus	s__Ruminococcus sp. CAG:624
221.293	-0.286224	0.504572	-0.56726	0.570538	0.90201	k__Bacteria	p__Firmicutes	c__Clostridia	o__Clostridiales	f__Lachnospiraceae	g__Roseburia	s__Roseburia sp. CAG:100
113.236	-0.219867	0.387868	-0.566859	0.57081	0.90201	k__Bacteria	p__Firmicutes	c__Clostridia	o__Clostridiales	f__Clostridiales__na	g__Clostridiales__na	s__Clostridiales bacterium VE202-27
305.844	-0.162165	0.286176	-0.566661	0.570944	0.90201	k__Bacteria	p__Firmicutes	c__Clostridia	o__Clostridiales	f__Ruminococcaceae	g__Ruminococcus	s__Ruminococcus sp. CAG:9-related_41_34
5.78472	0.178248	0.314316	0.567099	0.570647	0.90201	k__Bacteria	p__Firmicutes	c__Clostridia	o__Clostridiales	f__Lachnospiraceae	g__Butyrivibrio	s__Butyrivibrio sp. XPD2006
1.3054	2.19561	3.86615	0.567907	0.570098	0.90201	k__Bacteria	p__Actinobacteria	c__Actinobacteria	o__Corynebacteriales	f__Gordoniaceae	g__Gordonia	s__Gordonia paraffinivorans
1.6736	0.316483	0.560919	0.564223	0.572602	0.904091	k__Bacteria	p__Bacteroidetes	c__Sphingobacteriia	o__Sphingobacteriales	f__Sphingobacteriaceae	g__Sphingobacterium	s__Sphingobacterium sp. JB170
65.3183	0.0825167	0.146384	0.563699	0.572959	0.904116	k__Bacteria	p__Firmicutes	c__Clostridia	o__Clostridiales	f__Clostridiaceae	g__Clostridium	s__Clostridium sp. C105KSO13
1349.99	0.167449	0.297439	0.562968	0.573457	0.904363	k__Bacteria	p__Firmicutes	c__Clostridia	o__Clostridiales	f__Eubacteriaceae	g__Eubacterium	s__Eubacterium ramulus
12.2468	-0.952487	1.71512	-0.555346	0.578658	0.906287	k__Bacteria	p__Firmicutes	c__Bacilli	o__Lactobacillales	f__Lactobacillaceae	g__Lactobacillus	s__Lactobacillus brevis
65.766	-0.353154	0.636292	-0.555018	0.578882	0.906287	k__Bacteria	p__Bacteroidetes	c__Bacteroidia	o__Bacteroidales	f__Prevotellaceae	g__Prevotella	s__Prevotella veroralis
255.815	-0.305601	0.553582	-0.552043	0.580919	0.906287	k__Bacteria	p__Bacteroidetes	c__Bacteroidia	o__Bacteroidales	f__Prevotellaceae	g__Prevotella	s__Prevotella timonensis
44.2253	-0.244469	0.43758	-0.558685	0.576377	0.906287	k__Bacteria	p__Bacteroidetes	c__Bacteroidia	o__Bacteroidales	f__Porphyromonadaceae	g__Gabonia	s__Gabonia massiliensis
3.66891	-0.219314	0.39328	-0.557652	0.577082	0.906287	k__Bacteria	p__Firmicutes	c__Negativicutes	o__Selenomonadales	f__Sporomusaceae	g__Sporomusa	s__Sporomusa sphaeroides
197.186	-0.207746	0.375522	-0.55322	0.580113	0.906287	k__Bacteria	p__Firmicutes	c__Clostridia	o__Clostridiales	f__Lachnospiraceae	g__Blautia	s__Blautia sp. Marseille-P3201T
3.54978	-0.164202	0.293556	-0.559356	0.575919	0.906287	k__Bacteria	p__Firmicutes	c__Clostridia	o__Clostridiales	f__Peptococcaceae	g__Desulfosporosinus	s__Desulfosporosinus lacus
1465.71	-0.122773	0.220787	-0.556072	0.578162	0.906287	k__Bacteria	p__Firmicutes	c__Clostridia	o__Clostridia__uc	f__Clostridia__uc	g__Clostridia__uc	s__Clostridia__uc
13.4931	-0.118452	0.214757	-0.551561	0.581249	0.906287	k__Bacteria	p__Firmicutes	c__Clostridia	o__Clostridiales	f__Lachnospiraceae	g__Butyrivibrio	s__Butyrivibrio sp. YAB3001
24.4673	-0.095865	0.173929	-0.551174	0.581514	0.906287	k__Bacteria	p__Firmicutes	c__Clostridia	o__Clostridiales	f__Lachnospiraceae	g__Lachnospiraceae__na	s__Lachnospiraceae bacterium XBB2008
9.56917	0.111218	0.199721	0.556866	0.577619	0.906287	k__Bacteria	p__Firmicutes	c__Clostridia	o__Clostridiales	f__Ruminococcaceae	g__Ruminococcaceae__na	s__Ruminococcaceae bacterium KH2T8
204.532	0.130284	0.235598	0.552993	0.580268	0.906287	k__Bacteria	p__Firmicutes	c__Clostridia	o__Clostridiales	f__Lachnospiraceae	g__Lachnoclostridium	s__[Clostridium] symbiosum
12.7398	0.16983	0.304133	0.558408	0.576566	0.906287	k__Bacteria	p__Firmicutes	c__Clostridia	o__Clostridiales	f__Clostridiaceae	g__Clostridium	s__Clostridium hathewayi CAG:224
25.8222	0.18625	0.337561	0.551753	0.581118	0.906287	k__Bacteria	p__Firmicutes	c__Clostridia	o__Clostridiales	f__Christensenellaceae	g__Christensenella	s__Christensenella timonensis
5.00164	0.190408	0.342911	0.555269	0.57871	0.906287	k__Bacteria	p__Firmicutes	c__Clostridia	o__Clostridiales	f__Clostridiaceae	g__Geosporobacter	s__Geosporobacter ferrireducens
2.70332	0.205861	0.370769	0.555227	0.57874	0.906287	k__Bacteria	p__Bacteria__na	c__Bacteria__na	o__Bacteria__na	f__Bacteria__na	g__Bacteria__na	s__uncultured bacterium 5G12
262.991	0.214499	0.383921	0.558704	0.576363	0.906287	k__Bacteria	p__Firmicutes	c__Clostridia	o__Clostridiales	f__Lachnospiraceae	g__Roseburia	s__Roseburia sp. CAG:50
873.358	0.265486	0.476835	0.556767	0.577687	0.906287	k__Bacteria	p__Actinobacteria	c__Coriobacteriia	o__Eggerthellales	f__Eggerthellaceae	g__Eggerthella	s__Eggerthella__uc
83.0473	0.296568	0.534922	0.554413	0.579296	0.906287	k__Bacteria	p__Bacteroidetes	c__Bacteroidia	o__Bacteroidales	f__Bacteroidaceae	g__Bacteroides	s__Bacteroides dorei CAG:222
191.334	0.304041	0.55039	0.55241	0.580668	0.906287	k__Bacteria	p__Firmicutes	c__Erysipelotrichia	o__Erysipelotrichales	f__Erysipelotrichaceae	g__Erysipelatoclostridium	s__[Clostridium] spiroforme
15.7121	-0.126339	0.229736	-0.54993	0.582367	0.906788	k__Bacteria	p__Firmicutes	c__Clostridia	o__Clostridiales	f__Lachnospiraceae	g__Lachnoanaerobaculum	s__Lachnoanaerobaculum__uc
43.0948	0.164973	0.30069	0.548648	0.583247	0.906788	k__Bacteria	p__Bacteroidetes	c__Bacteroidia	o__Bacteroidales	f__Porphyromonadaceae	g__Parabacteroides	s__Parabacteroides gordonii
2.78391	0.173908	0.317228	0.548213	0.583546	0.906788	k__Bacteria	p__Firmicutes	c__Clostridia	o__Clostridiales	f__Clostridiales__na	g__Epulopiscium	s__Epulopiscium sp. Nele67-Bin004
16.3588	0.258636	0.470645	0.549535	0.582639	0.906788	k__Bacteria	p__Firmicutes	c__Bacilli	o__Lactobacillales	f__Streptococcaceae	g__Streptococcus	s__Streptococcus gallolyticus
121.441	0.322097	0.587123	0.548601	0.583279	0.906788	k__Bacteria	p__Bacteroidetes	c__Bacteroidia	o__Bacteroidales	f__Prevotellaceae	g__Prevotella	s__Prevotella intermedia
1.96773	-0.299119	0.547584	-0.546253	0.584892	0.908348	k__Bacteria	p__Actinobacteria	c__Coriobacteriia	o__Coriobacteriales	f__Atopobiaceae	g__Olsenella	s__Olsenella sp. Marseille-P2936
1.42208	-0.494814	0.90796	-0.544973	0.585772	0.909181	k__Bacteria	p__Proteobacteria	c__Gammaproteobacteria	o__Enterobacterales	f__Enterobacteriaceae	g__Lelliottia	s__Lelliottia amnigena
116.647	-0.343268	0.631623	-0.54347	0.586806	0.909721	k__Bacteria	p__Bacteroidetes	c__Bacteroidia	o__Bacteroidales	f__Prevotellaceae	g__Prevotella	s__Prevotella sp. KH2C16
60.1398	0.358864	0.660204	0.543565	0.586741	0.909721	k__Bacteria	p__Bacteroidetes	c__Bacteroidia	o__Bacteroidales	f__Prevotellaceae	g__Prevotella	s__Prevotella histicola
354.213	0.401019	0.740152	0.541806	0.587952	0.910965	k__Bacteria	p__Firmicutes	c__Clostridia	o__Clostridiales	f__Clostridiaceae	g__Clostridium	s__Clostridium sp. CAG:264
0.487747	0.716259	1.32387	0.541033	0.588485	0.911258	k__Bacteria	p__Proteobacteria	c__Gammaproteobacteria	o__Enterobacterales	f__Morganellaceae	g__Photorhabdus	s__Photorhabdus luminescens
0.996453	-0.703273	1.30424	-0.539221	0.589734	0.912318	k__Bacteria	p__Actinobacteria	c__Actinobacteria	o__Corynebacteriales	f__Corynebacteriaceae	g__Corynebacterium	s__Corynebacterium matruchotii
0.927677	-0.404066	0.750068	-0.538706	0.59009	0.912318	k__Bacteria	p__Bacteroidetes	c__Sphingobacteriia	o__Sphingobacteriales	f__Sphingobacteriaceae	g__Pseudosphingobacterium	s__Pseudosphingobacterium domesticum
6.07966	-0.194106	0.361073	-0.537582	0.590866	0.912318	k__Bacteria	p__Actinobacteria	c__Coriobacteriia	o__Coriobacteriales	f__Atopobiaceae	g__Atopobium	s__Atopobium fossor
24.7605	-0.0874238	0.162666	-0.537445	0.59096	0.912318	k__Bacteria	p__Firmicutes	c__Clostridia	o__Clostridiales	f__Lachnospiraceae	g__Lachnospiraceae__na	s__Lachnospiraceae bacterium AC2029
4.8579	0.152069	0.282745	0.53783	0.590695	0.912318	k__Bacteria	p__Firmicutes	c__Tissierellia	o__Tissierellales	f__Peptoniphilaceae	g__Anaerosphaera	s__Anaerosphaera aminiphila
1.57546	0.316849	0.589982	0.537048	0.591235	0.912318	k__Bacteria	p__Proteobacteria	c__Gammaproteobacteria	o__Vibrionales	f__Vibrionaceae	g__Vibrionaceae__uc	s__Vibrionaceae__uc
1974.68	-0.151498	0.284076	-0.5333	0.593826	0.914992	k__Bacteria	p__Firmicutes	c__Clostridia	o__Clostridiales	f__Ruminococcaceae	g__Subdoligranulum	s__Subdoligranulum variabile
618.655	0.171168	0.320964	0.533294	0.59383	0.914992	k__Bacteria	p__Firmicutes	c__Clostridia	o__Clostridiales	f__Lachnospiraceae	g__Eisenbergiella	s__Eisenbergiella tayi
2.45363	0.192481	0.361097	0.533044	0.594003	0.914992	k__Bacteria	p__Firmicutes	c__Clostridia	o__Clostridiales	f__Clostridiaceae	g__Caloramator	s__Caloramator mitchellensis
1.78191	-0.419139	0.788271	-0.53172	0.59492	0.915873	k__Bacteria	p__Bacteroidetes	c__Cytophagia	o__Cytophagales	f__Cytophagaceae	g__Ohtaekwangia	s__Ohtaekwangia koreensis
5.02198	-1.12402	2.14933	-0.522965	0.600999	0.916713	k__Bacteria	p__Proteobacteria	c__Gammaproteobacteria	o__Enterobacterales	f__Enterobacteriaceae	g__Leclercia	s__Leclercia adecarboxylata
0.552734	-1.12377	2.14166	-0.524719	0.599779	0.916713	k__Bacteria	p__Tenericutes	c__Mollicutes	o__Mycoplasmatales	f__Mycoplasmataceae	g__Mycoplasma	s__Mycoplasma ovipneumoniae
2.63131	-1.05067	2.00618	-0.523714	0.600477	0.916713	k__Bacteria	p__Proteobacteria	c__Gammaproteobacteria	o__Enterobacterales	f__Enterobacteriaceae	g__Kluyvera	s__Kluyvera ascorbata
0.662904	-0.913932	1.7374	-0.526033	0.598865	0.916713	k__Bacteria	p__Bacteria__na	c__Bacteria__na	o__Bacteria__na	f__Bacteria__na	g__Bacteria__na	s__uncultured bacterium 34R1
4.77257	-0.705646	1.3481	-0.523437	0.60067	0.916713	k__Bacteria	p__Proteobacteria	c__Gammaproteobacteria	o__Enterobacterales	f__Enterobacteriaceae	g__Escherichia	s__Escherichia fergusonii
38.4954	-0.263348	0.501636	-0.524978	0.599599	0.916713	k__Bacteria	p__Firmicutes	c__Clostridia	o__Clostridiales	f__Clostridiaceae	g__Clostridium	s__Clostridium sp. CAG:242
7.68093	-0.219392	0.415677	-0.527794	0.597642	0.916713	k__Bacteria	p__Actinobacteria	c__Actinobacteria	o__Bifidobacteriales	f__Bifidobacteriaceae	g__Bifidobacterium	s__Bifidobacterium stellenboschense
17.7006	-0.0946408	0.180449	-0.524473	0.59995	0.916713	k__Bacteria	p__Firmicutes	c__Clostridia	o__Clostridiales	f__Lachnospiraceae	g__Lachnospiraceae__na	s__Lachnospiraceae bacterium NK4A179
8.71617	0.117814	0.222515	0.529464	0.596483	0.916713	k__Bacteria	p__Firmicutes	c__Clostridia	o__Clostridiales	f__Lachnospiraceae	g__Butyrivibrio	s__Butyrivibrio sp. MC2021
670.406	0.178201	0.338442	0.526533	0.598518	0.916713	k__Bacteria	p__Firmicutes	c__Clostridia	o__Clostridiales	f__Lachnospiraceae	g__Blautia	s__Blautia sp. CAG:37
3.7601	0.204941	0.387336	0.529104	0.596733	0.916713	k__Bacteria	p__Proteobacteria	c__Deltaproteobacteria	o__Desulfovibrionales	f__Desulfovibrionales__uc	g__Desulfovibrionales__uc	s__Desulfovibrionales__uc
1248.08	0.239064	0.453913	0.526673	0.598421	0.916713	k__Bacteria	p__Firmicutes	c__Clostridia	o__Clostridiales	f__Clostridiaceae	g__Clostridium	s__Clostridium sp. CAG:58
94.1129	0.249166	0.471662	0.528273	0.59731	0.916713	k__Bacteria	p__Actinobacteria	c__Coriobacteriia	o__Coriobacteriales	f__Coriobacteriaceae	g__Collinsella	s__Collinsella sp. CAG:289
2245.86	0.263548	0.497017	0.530259	0.595932	0.916713	k__Bacteria	p__Firmicutes	c__Clostridia	o__Clostridiales	f__Oscillospiraceae	g__Oscillibacter	s__Oscillibacter sp. CAG:241
1829.59	0.299124	0.571745	0.523177	0.600851	0.916713	k__Bacteria	p__Actinobacteria	c__Coriobacteriia	o__Eggerthellales	f__Eggerthellaceae	g__Adlercreutzia	s__Adlercreutzia equolifaciens
141.777	0.854132	1.61964	0.527359	0.597944	0.916713	k__Bacteria	p__Firmicutes	c__Clostridia	o__Clostridiales	f__Clostridiaceae	g__Clostridium	s__Clostridium disporicum
1073.23	-1.29217	2.48404	-0.520189	0.602932	0.919134	k__Bacteria	p__Actinobacteria	c__Actinobacteria	o__Bifidobacteriales	f__Bifidobacteriaceae	g__Bifidobacterium	s__Bifidobacterium pseudocatenulatum
1.3298	-0.322419	0.62402	-0.51668	0.60538	0.919296	k__Bacteria	p__Bacteria__na	c__Bacteria__na	o__Bacteria__na	f__Bacteria__na	g__Bacteria__na	s__uncultured bacterium 31i10b
1.88222	-0.276515	0.532503	-0.519273	0.603571	0.919296	k__Bacteria	p__Bacteroidetes	c__Bacteroidia	o__Marinilabiliales	f__Prolixibacteraceae	g__Draconibacterium	s__Draconibacterium orientale
3.4012	-0.205431	0.39876	-0.515175	0.606431	0.919296	k__Bacteria	p__Proteobacteria	c__Gammaproteobacteria	o__Aeromonadales	f__Succinivibrionaceae	g__Succinimonas	s__Succinimonas amylolytica
7.19476	-0.174454	0.336597	-0.518288	0.604257	0.919296	k__Bacteria	p__Firmicutes	c__Clostridia	o__Clostridiales	f__Lachnospiraceae	g__Lachnospiraceae__na	s__Lachnospiraceae bacterium C10
6.63235	-0.173583	0.33701	-0.515067	0.606506	0.919296	k__Bacteria	p__Proteobacteria	c__Deltaproteobacteria	o__Deltaproteobacteria__uc	f__Deltaproteobacteria__uc	g__Deltaproteobacteria__uc	s__Deltaproteobacteria__uc
6.5332	-0.170105	0.329879	-0.515658	0.606094	0.919296	k__Bacteria	p__Firmicutes	c__Clostridia	o__Clostridiales	f__Lachnospiraceae	g__Lachnoanaerobaculum	s__Lachnoanaerobaculum sp. ICM7
26.6125	0.124194	0.241113	0.515085	0.606494	0.919296	k__Bacteria	p__Firmicutes	c__Clostridia	o__Clostridiales	f__Peptostreptococcaceae	g__Peptostreptococcaceae__na	s__Peptostreptococcaceae bacterium pGA-8
17.0784	0.134707	0.260805	0.516504	0.605503	0.919296	k__Bacteria	p__Firmicutes	c__Clostridia	o__Clostridiales	f__Clostridiales__na	g__Clostridiales__na	s__Clostridiales bacterium VE202-15
156.827	0.307923	0.595428	0.517146	0.605054	0.919296	k__Bacteria	p__Bacteroidetes	c__Bacteroidia	o__Bacteroidales	f__Prevotellaceae	g__Prevotella	s__Prevotella maculosa
70.8501	1.35638	2.62214	0.517281	0.60496	0.919296	k__Bacteria	p__Firmicutes	c__Clostridia	o__Clostridiales	f__Clostridiaceae	g__Clostridium	s__Clostridium sp. 26_21
37.3568	0.177066	0.34449	0.513993	0.607257	0.919907	k__Bacteria	p__Firmicutes	c__Clostridia	o__Clostridiales	f__Clostridiaceae	g__Clostridium	s__Clostridium sp. Bc-iso-3
1170.01	-0.137267	0.267652	-0.512855	0.608052	0.920061	k__Bacteria	p__Firmicutes	c__Clostridia	o__Clostridiales	f__Lachnospiraceae	g__Lachnospira	s__uncultured Lachnospira sp.
1.40835	0.518213	1.00984	0.513165	0.607836	0.920061	k__Bacteria	p__Firmicutes	c__Bacilli	o__Lactobacillales	f__Lactobacillaceae	g__Lactobacillus	s__Lactobacillus parabuchneri
4.39195	-0.258008	0.503571	-0.512357	0.608401	0.920064	k__Bacteria	p__Tenericutes	c__Mollicutes	o__Acholeplasmatales	f__Acholeplasmataceae	g__Candidatus Phytoplasma	s__Candidatus Phytoplasma__uc
47.2224	0.0918277	0.179846	0.51059	0.609638	0.920884	k__Bacteria	p__Firmicutes	c__Clostridia	o__Clostridiales	f__Eubacteriaceae	g__Eubacterium	s__Eubacterium sp. 68-3-10
4.40181	0.431079	0.844037	0.510735	0.609537	0.920884	k__Bacteria	p__Lentisphaerae	c__Lentisphaerae__na	o__Lentisphaerae__na	f__Lentisphaerae__na	g__Lentisphaerae__na	s__Lentisphaerae bacterium GWF2_49_21
7.29581	0.253355	0.497358	0.509401	0.610471	0.921617	k__Bacteria	p__Firmicutes	c__Clostridia	o__Clostridiales	f__Clostridiales__na	g__Epulopiscium	s__Epulopiscium sp. Nele67-Bin001
1.20126	-0.561518	1.10386	-0.508683	0.610974	0.921694	k__Bacteria	p__Proteobacteria	c__Gammaproteobacteria	o__Enterobacterales	f__Enterobacteriaceae	g__Salmonella	s__Salmonella bongori
9000.62	-0.376317	0.740293	-0.508336	0.611218	0.921694	k__Bacteria	p__Firmicutes	c__Erysipelotrichia	o__Erysipelotrichales	f__Erysipelotrichaceae	g__Holdemanella	s__Holdemanella biformis
16.0956	-0.312706	0.617674	-0.506265	0.612671	0.921788	k__Bacteria	p__Bacteroidetes	c__Bacteroidia	o__Bacteroidales	f__Prevotellaceae	g__Prevotella	s__Prevotella sp. oral taxon 299
7.33464	-0.259508	0.512454	-0.506402	0.612574	0.921788	k__Bacteria	p__Actinobacteria	c__Coriobacteriia	o__Coriobacteriales	f__Atopobiaceae	g__Olsenella	s__Olsenella sp. kh2p3
8.80549	0.142602	0.281228	0.507069	0.612106	0.921788	k__Bacteria	p__Bacteroidetes	c__Bacteroidia	o__Bacteroidales	f__Porphyromonadaceae	g__Dysgonomonas	s__Dysgonomonas__uc
0.775762	1.09384	2.15622	0.507295	0.611948	0.921788	k__Bacteria	p__Spirochaetes	c__Spirochaetia	o__Brachyspirales	f__Brachyspiraceae	g__Brachyspira	s__Brachyspira murdochii
78.4408	0.0778928	0.154446	0.504336	0.614025	0.923113	k__Bacteria	p__Firmicutes	c__Clostridia	o__Clostridiales	f__Ruminococcaceae	g__Ruminococcus	s__Ruminococcus gauvreauii
2.48323	0.216217	0.428985	0.504019	0.614248	0.923113	k__Bacteria	p__Firmicutes	c__Clostridia	o__Clostridiales	f__Clostridiaceae	g__Clostridium	s__Clostridium sartagoforme
1.2436	-0.607439	1.20987	-0.50207	0.615618	0.924648	k__Bacteria	p__Proteobacteria	c__Gammaproteobacteria	o__Enterobacterales	f__Enterobacteriaceae	g__Citrobacter	s__Citrobacter rodentium
1.3636	-0.651327	1.29906	-0.501382	0.616102	0.924851	k__Bacteria	p__Proteobacteria	c__Gammaproteobacteria	o__Enterobacterales	f__Enterobacteriaceae	g__Escherichia	s__Escherichia vulneris
178.027	0.229008	0.457388	0.500686	0.616592	0.925062	k__Bacteria	p__Bacteroidetes	c__Bacteroidia	o__Bacteroidales	f__Bacteroidaceae	g__Bacteroides	s__Bacteroides sp. HMSC067B03
21.5259	-1.42745	2.86377	-0.498452	0.618166	0.925157	k__Bacteria	p__Proteobacteria	c__Gammaproteobacteria	o__Enterobacterales	f__Enterobacteriaceae	g__Shigella	s__Shigella dysenteriae
3.08047	-0.152531	0.306892	-0.497017	0.619177	0.925157	k__Bacteria	p__Firmicutes	c__Clostridia	o__Clostridiales	f__Clostridiaceae	g__Clostridium	s__Clostridium sp. DMHC 10
60.6474	0.0910122	0.183293	0.496541	0.619513	0.925157	k__Bacteria	p__Firmicutes	c__Clostridia	o__Clostridiales	f__Clostridiaceae	g__Clostridium	s__Clostridium sp. W14A
126.755	0.0987565	0.199033	0.496181	0.619767	0.925157	k__Bacteria	p__Firmicutes	c__Clostridia	o__Clostridiales	f__Clostridiales__na	g__Clostridiales__na	s__Clostridiales bacterium NK3B98
1042.82	0.124716	0.249885	0.499095	0.617713	0.925157	k__Bacteria	p__Bacteroidetes	c__Bacteroidetes__uc	o__Bacteroidetes__uc	f__Bacteroidetes__uc	g__Bacteroidetes__uc	s__Bacteroidetes__uc
8.06076	0.124832	0.249973	0.499382	0.61751	0.925157	k__Bacteria	p__Firmicutes	c__Clostridia	o__Clostridiales	f__Peptococcaceae	g__Peptococcaceae__uc	s__Peptococcaceae__uc
2429.68	0.141976	0.286161	0.49614	0.619796	0.925157	k__Bacteria	p__Firmicutes	c__Clostridia	o__Clostridiales	f__Eubacteriaceae	g__Eubacterium	s__[Eubacterium] hallii
439.266	0.210756	0.424644	0.496313	0.619674	0.925157	k__Bacteria	p__Bacteroidetes	c__Bacteroidia	o__Bacteroidales	f__Bacteroidaceae	g__Bacteroides	s__Bacteroides sp. 3_1_33FAA
3.63036	0.267601	0.538419	0.497012	0.61918	0.925157	k__Bacteria	p__Firmicutes	c__Clostridia	o__Clostridiales	f__Lachnospiraceae	g__Butyrivibrio	s__Butyrivibrio sp. AE3003
2.10087	-0.400075	0.80983	-0.494023	0.62129	0.926344	k__Bacteria	p__Bacteria__na	c__Bacteria__na	o__Bacteria__na	f__Bacteria__na	g__Bacteria__na	s__uncultured bacterium 1i11
9.47452	0.104497	0.21149	0.4941	0.621235	0.926344	k__Bacteria	p__Firmicutes	c__Clostridia	o__Clostridiales	f__Ruminococcaceae	g__Acetivibrio	s__Acetivibrio cellulolyticus
8.75785	0.120111	0.244358	0.491539	0.623045	0.928439	k__Bacteria	p__Firmicutes	c__Clostridia	o__Clostridiales	f__Peptococcaceae	g__Desulfitobacterium	s__Desulfitobacterium__uc
8.61844	-0.14711	0.300072	-0.490248	0.623958	0.929277	k__Bacteria	p__Firmicutes	c__Clostridia	o__Clostridiales	f__Clostridiales Family XIII. Incertae Sedis	g__Mogibacterium	s__Mogibacterium sp. CM50
34.9955	-1.45779	2.99581	-0.486608	0.626536	0.929534	k__Bacteria	p__Proteobacteria	c__Gammaproteobacteria	o__Enterobacterales	f__Enterobacteriaceae	g__Shigella	s__Shigella flexneri
3.09366	-0.36143	0.743403	-0.486183	0.626837	0.929534	k__Bacteria	p__Bacteroidetes	c__Bacteroidia	o__Bacteroidales	f__Prevotellaceae	g__Prevotella	s__Prevotella sp. FD3004
1.34352	-0.325792	0.670036	-0.486231	0.626803	0.929534	k__Bacteria	p__Proteobacteria	c__Gammaproteobacteria	o__Enterobacterales	f__Morganellaceae	g__Providencia	s__Providencia stuartii
2.28642	-0.192904	0.39525	-0.488056	0.625511	0.929534	k__Bacteria	p__Firmicutes	c__Clostridia	o__Clostridiales	f__Lachnospiraceae	g__Butyrivibrio	s__Butyrivibrio sp. AE3006
9020.9	-0.120313	0.247208	-0.486688	0.626479	0.929534	k__Bacteria	p__Firmicutes	c__Clostridia	o__Clostridiales	f__Lachnospiraceae	g__Dorea	s__Dorea longicatena
17.8191	0.124934	0.256957	0.486208	0.62682	0.929534	k__Bacteria	p__Firmicutes	c__Bacilli	o__Bacillales	f__Paenibacillaceae	g__Paenibacillus	s__Paenibacillus sp. P22
0.953384	0.436272	0.897596	0.486045	0.626936	0.929534	k__Bacteria	p__Bacteroidetes	c__Sphingobacteriia	o__Sphingobacteriales	f__Sphingobacteriaceae	g__Pedobacter	s__Pedobacter africanus
1.09186	0.472604	0.972185	0.486125	0.626878	0.929534	k__Bacteria	p__Bacteroidetes	c__Flavobacteriia	o__Flavobacteriales	f__Flavobacteriaceae	g__Empedobacter	s__Empedobacter falsenii
1.55292	-0.267779	0.551964	-0.485139	0.627578	0.929966	k__Bacteria	p__Firmicutes	c__Tissierellia	o__Tissierellales	f__Peptoniphilaceae	g__Peptoniphilus	s__Peptoniphilus sp. KHD2
75.0693	-0.276486	0.570599	-0.484554	0.627993	0.930061	k__Bacteria	p__Bacteroidetes	c__Bacteroidia	o__Bacteroidales	f__Prevotellaceae	g__Prevotella	s__Prevotella sp. tf2-5
1.46083	0.250128	0.518026	0.482848	0.629203	0.931333	k__Bacteria	p__Firmicutes	c__Tissierellia	o__Tissierellales	f__Peptoniphilaceae	g__Peptoniphilus	s__Peptoniphilus coxii
25.2093	-0.336457	0.697817	-0.482157	0.629695	0.93154	k__Bacteria	p__Firmicutes	c__Clostridia	o__Clostridiales	f__Clostridiales__na	g__Clostridiales__na	s__Clostridiales bacterium VE202-29
12.6683	-0.20516	0.427512	-0.479894	0.631303	0.932973	k__Bacteria	p__Actinobacteria	c__Actinobacteria	o__Actinomycetales	f__Actinomycetaceae	g__Actinomyces	s__Actinomyces massiliensis
8.01588	-0.127482	0.265858	-0.47951	0.631576	0.932973	k__Bacteria	p__Firmicutes	c__Clostridia	o__Clostridiales	f__Lachnospiraceae	g__Lachnospiraceae__na	s__Lachnospiraceae bacterium KH1T2
3.60148	0.167135	0.348746	0.479247	0.631763	0.932973	k__Bacteria	p__Firmicutes	c__Clostridia	o__Clostridiales	f__Clostridiales__na	g__Clostridiales__na	s__Clostridiales bacterium mt11
4.29349	0.174885	0.365246	0.478814	0.632071	0.932973	k__Bacteria	p__Proteobacteria	c__Alphaproteobacteria	o__Alphaproteobacteria__uc	f__Alphaproteobacteria__uc	g__Alphaproteobacteria__uc	s__Alphaproteobacteria__uc
12.8398	0.127732	0.26905	0.474751	0.634964	0.936722	k__Bacteria	p__Firmicutes	c__Clostridia	o__Clostridiales	f__Clostridiales Family XIII. Incertae Sedis	g__Clostridiales Family XIII. Incertae Sedis__na	s__Clostridiales bacterium S5-A14a
43.6307	-0.211813	0.447797	-0.473012	0.636205	0.937247	k__Bacteria	p__Firmicutes	c__Erysipelotrichia	o__Erysipelotrichales	f__Erysipelotrichaceae	g__Coprobacillus	s__Coprobacillus sp. 3_3_56FAA
28.0088	-0.16341	0.345866	-0.472465	0.636595	0.937247	k__Bacteria	p__Actinobacteria	c__Coriobacteriia	o__Coriobacteriales	f__Coriobacteriaceae	g__Collinsella	s__Collinsella phocaeensis
23.2503	-0.150496	0.318666	-0.47227	0.636734	0.937247	k__Bacteria	p__Firmicutes	c__Clostridia	o__Clostridiales	f__Clostridiaceae	g__Clostridium	s__Clostridium sp. C105KSO14
1.12977	0.27894	0.589921	0.472843	0.636325	0.937247	k__Bacteria	p__Tenericutes	c__Mollicutes	o__Acholeplasmatales	f__Acholeplasmataceae	g__Acholeplasma	s__Acholeplasma hippikon
54685.7	-0.193712	0.412936	-0.469108	0.638992	0.938037	k__Bacteria	p__Firmicutes	c__Clostridia	o__Clostridiales	f__Lachnospiraceae	g__Roseburia	s__Roseburia__uc
229.961	-0.120615	0.257952	-0.467588	0.640079	0.938037	k__Bacteria	p__Firmicutes	c__Clostridia	o__Clostridiales	f__Clostridiaceae	g__Butyricicoccus	s__Butyricicoccus pullicaecorum
572.194	-0.120117	0.255585	-0.469969	0.638377	0.938037	k__Bacteria	p__Bacteroidetes	c__Bacteroidia	o__Bacteroidales	f__Bacteroidales__na	g__Bacteroidales__na	s__Bacteroidales bacterium 43_8
38.0629	-0.0770012	0.164283	-0.468711	0.639276	0.938037	k__Bacteria	p__Firmicutes	c__Clostridia	o__Clostridiales	f__Clostridiaceae	g__Clostridium	s__Clostridium sp. KNHs209
108.597	0.213279	0.45524	0.468499	0.639428	0.938037	k__Bacteria	p__Bacteroidetes	c__Bacteroidia	o__Bacteroidales	f__Porphyromonadaceae	g__Parabacteroides	s__Parabacteroides sp. YL27
2.75657	0.240221	0.513779	0.467557	0.640101	0.938037	k__Bacteria	p__Actinobacteria	c__Actinobacteria	o__Propionibacteriales	f__Propionibacteriaceae	g__Propionimicrobium	s__Propionimicrobium lymphophilum
143.077	0.403617	0.857581	0.470646	0.637893	0.938037	k__Bacteria	p__Proteobacteria	c__Betaproteobacteria	o__Burkholderiales	f__Sutterellaceae	g__Sutterella	s__Sutterella sp. CAG:397
1.36804	0.432195	0.921701	0.468911	0.639134	0.938037	k__Bacteria	p__Firmicutes	c__Bacilli	o__Lactobacillales	f__Aerococcaceae	g__Abiotrophia	s__Abiotrophia defectiva
1.74365	-0.529154	1.13682	-0.46547	0.641595	0.939263	k__Bacteria	p__Firmicutes	c__Bacilli	o__Bacillales	f__Staphylococcaceae	g__Staphylococcus	s__Staphylococcus equorum
13.61	-0.187677	0.40326	-0.465398	0.641646	0.939263	k__Bacteria	p__Bacteria__na	c__Bacteria__na	o__Bacteria__na	f__Bacteria__na	g__Bacteria__na	s__uncultured bacterium EB5
0.580308	-0.600508	1.29805	-0.462622	0.643635	0.940222	k__Bacteria	p__Firmicutes	c__Bacilli	o__Lactobacillales	f__Leuconostocaceae	g__Weissella	s__Weissella viridescens
41.278	-0.310846	0.672637	-0.46213	0.643988	0.940222	k__Bacteria	p__Bacteroidetes	c__Bacteroidia	o__Bacteroidales	f__Prevotellaceae	g__Prevotella	s__Prevotella dentasini
13.9299	-0.194369	0.419915	-0.462878	0.643452	0.940222	k__Bacteria	p__Firmicutes	c__Negativicutes	o__Acidaminococcales	f__Acidaminococcaceae	g__Acidaminococcus	s__Acidaminococcus sp. CAG:917
8.88169	-0.183549	0.397285	-0.462009	0.644075	0.940222	k__Bacteria	p__Bacteroidetes	c__Bacteroidia	o__Bacteroidales	f__Bacteroidales__na	g__Bacteroidales__na	s__Bacteroidales bacterium 36-12
117.627	0.496075	1.0697	0.463751	0.642826	0.940222	k__Bacteria	p__Spirochaetes	c__Spirochaetia	o__Brachyspirales	f__Brachyspiraceae	g__Brachyspira	s__Brachyspira sp. CAG:484
7.84846	0.10414	0.225718	0.461373	0.644531	0.94037	k__Bacteria	p__Spirochaetes	c__Spirochaetia	o__Spirochaetales	f__Spirochaetaceae	g__Treponema	s__Treponema primitia
1.28833	-0.315075	0.686006	-0.459289	0.646027	0.942033	k__Bacteria	p__Firmicutes	c__Tissierellia	o__Tissierellales	f__Peptoniphilaceae	g__Peptoniphilus	s__Peptoniphilus sp. HMSC062D09
8.74191	-0.290869	0.636434	-0.457029	0.64765	0.943304	k__Bacteria	p__Firmicutes	c__Clostridia	o__Clostridiales	f__Clostridiales__na	g__Clostridiales__na	s__Clostridiales bacterium VE202-18
31.6763	-0.214666	0.47015	-0.45659	0.647966	0.943304	k__Bacteria	p__Bacteroidetes	c__Bacteroidia	o__Bacteroidales	f__Prevotellaceae	g__Prevotella	s__Prevotella sp. DNF00663
30.5651	-0.188304	0.412309	-0.456705	0.647883	0.943304	k__Bacteria	p__Bacteroidetes	c__Bacteroidia	o__Bacteroidales	f__Prevotellaceae	g__Prevotella	s__Prevotella pallens
5.1498	0.191209	0.419628	0.455664	0.648632	0.943755	k__Bacteria	p__Firmicutes	c__Clostridia	o__Clostridiales	f__Clostridiaceae	g__Clostridium	s__Clostridium acidisoli
26.5821	-0.237275	0.522135	-0.454431	0.649518	0.944009	k__Bacteria	p__Proteobacteria	c__Deltaproteobacteria	o__Myxococcales	f__Myxococcaceae	g__Corallococcus	s__Corallococcus sp. CAG:1435
8.16396	0.111693	0.245755	0.45449	0.649476	0.944009	k__Bacteria	p__Firmicutes	c__Clostridia	o__Clostridiales	f__Lachnospiraceae	g__Butyrivibrio	s__Butyrivibrio sp. WCD3002
3.54957	-0.254016	0.560462	-0.453225	0.650387	0.944236	k__Bacteria	p__Bacteroidetes	c__Sphingobacteriia	o__Sphingobacteriales	f__Sphingobacteriaceae	g__Sphingobacterium	s__Sphingobacterium__uc
2.78018	0.187865	0.414087	0.453685	0.650055	0.944236	k__Bacteria	p__Bacteroidetes	c__Bacteroidia	o__Marinilabiliales	f__Prolixibacteraceae	g__Prolixibacter	s__Prolixibacter bellariivorans
2.97816	-0.177626	0.393122	-0.451835	0.651388	0.944655	k__Bacteria	p__Spirochaetes	c__Spirochaetia	o__Spirochaetales	f__Spirochaetaceae	g__Treponema	s__Treponema putidum
73.2105	-0.0607231	0.134259	-0.452284	0.651064	0.944655	k__Bacteria	p__Firmicutes	c__Clostridia	o__Clostridiales	f__Clostridiales__na	g__Clostridiales__na	s__Clostridiales bacterium CHKCI001
1210.67	0.205476	0.455286	0.451312	0.651765	0.944685	k__Bacteria	p__Bacteroidetes	c__Bacteroidia	o__Bacteroidales	f__Rikenellaceae	g__Alistipes	s__Alistipes senegalensis
458.236	-1.81778	4.04531	-0.449355	0.653176	0.944803	k__Bacteria	p__Proteobacteria	c__Gammaproteobacteria	o__Enterobacterales	f__Enterobacteriaceae	g__Shigella	s__Shigella sonnei
59.5611	-1.36531	3.04029	-0.449072	0.65338	0.944803	k__Bacteria	p__Firmicutes	c__Bacilli	o__Lactobacillales	f__Lactobacillaceae	g__Lactobacillus	s__Lactobacillus gasseri
0.835401	-1.04615	2.33251	-0.448509	0.653786	0.944803	k__Bacteria	p__Bacteroidetes	c__Bacteroidia	o__Bacteroidales	f__Prevotellaceae	g__Prevotella	s__Prevotella sp. Sc00026
0.559514	-0.63934	1.42636	-0.448233	0.653985	0.944803	k__Bacteria	p__Proteobacteria	c__Gammaproteobacteria	o__Enterobacterales	f__Enterobacteriaceae	g__Citrobacter	s__Citrobacter farmeri
1.22099	-0.471577	1.04888	-0.449601	0.652998	0.944803	k__Bacteria	p__Bacteroidetes	c__Sphingobacteriia	o__Sphingobacteriales	f__Sphingobacteriaceae	g__Sphingobacterium	s__Sphingobacterium deserti
2.02733	0.263272	0.585465	0.44968	0.652941	0.944803	k__Bacteria	p__Firmicutes	c__Negativicutes	o__Veillonellales	f__Veillonellaceae	g__Megasphaera	s__Megasphaera sp. UPII 199-6
1687.17	0.152544	0.340718	0.447714	0.65436	0.94483	k__Bacteria	p__Bacteroidetes	c__Bacteroidia	o__Bacteroidales	f__Bacteroidaceae	g__Bacteroides	s__Bacteroides thetaiotaomicron
41.7425	0.209497	0.470119	0.445626	0.655867	0.946491	k__Bacteria	p__Bacteroidetes	c__Bacteroidia	o__Bacteroidales	f__Bacteroidaceae	g__Bacteroides	s__Bacteroides finegoldii CAG:203
5.59499	0.152587	0.343172	0.444638	0.656581	0.947006	k__Bacteria	p__Proteobacteria	c__Gammaproteobacteria	o__Gammaproteobacteria__na	f__Gammaproteobacteria__na	g__Gammaproteobacteria__na	s__methanotrophic bacterial endosymbiont of Bathymodiolus sp.
71.9898	0.147996	0.334276	0.442735	0.657957	0.948475	k__Bacteria	p__Bacteroidetes	c__Bacteroidia	o__Bacteroidales	f__Bacteroidaceae	g__Bacteroides	s__Bacteroides reticulotermitis
4.45371	-0.187418	0.424462	-0.441543	0.65882	0.949202	k__Bacteria	p__Fibrobacteres	c__Fibrobacteria	o__Fibrobacterales	f__Fibrobacteraceae	g__Fibrobacter	s__Fibrobacter intestinalis
126.142	-0.263474	0.598436	-0.440271	0.659741	0.950013	k__Bacteria	p__Bacteroidetes	c__Bacteroidia	o__Bacteroidales	f__Prevotellaceae	g__Prevotella	s__Prevotella sp. kh1p2
2.55331	-0.258081	0.587143	-0.439553	0.660261	0.950245	k__Bacteria	p__Fibrobacteres	c__Fibrobacteria	o__Fibrobacterales	f__Fibrobacteraceae	g__Fibrobacter	s__Fibrobacter sp. UWB12
14.6674	-1.34035	3.05558	-0.438656	0.66091	0.950584	k__Bacteria	p__Proteobacteria	c__Gammaproteobacteria	o__Enterobacterales	f__Enterobacteriaceae	g__Klebsiella	s__Klebsiella oxytoca
147.629	-0.0567807	0.129566	-0.438239	0.661213	0.950584	k__Bacteria	p__Firmicutes	c__Clostridia	o__Clostridiales	f__Lachnospiraceae	g__Dorea	s__Dorea sp. 5-2
419.034	-1.93007	4.47699	-0.43111	0.666388	0.95187	k__Bacteria	p__Proteobacteria	c__Gammaproteobacteria	o__Enterobacterales	f__Enterobacteriaceae	g__Klebsiella	s__Klebsiella__uc
41.6596	-0.740045	1.71346	-0.431901	0.665814	0.95187	k__Bacteria	p__Firmicutes	c__Negativicutes	o__Veillonellales	f__Veillonellaceae	g__Megasphaera	s__Megasphaera micronuciformis
0.444208	-0.62962	1.44891	-0.434548	0.66389	0.95187	k__Bacteria	p__Proteobacteria	c__Gammaproteobacteria	o__Xanthomonadales	f__Xanthomonadaceae	g__Lysobacter	s__Lysobacter sp. A03
3.30536	-0.517767	1.19774	-0.432288	0.665532	0.95187	k__Bacteria	p__Actinobacteria	c__Actinobacteria	o__Actinobacteria__na	f__Actinobacteria__na	g__Actinobacteria__na	s__Actinobacteria bacterium UC5.1-1B11
3.56461	-0.147956	0.339276	-0.436093	0.662769	0.95187	k__Bacteria	p__Proteobacteria	c__Betaproteobacteria	o__Burkholderiales	f__Burkholderiaceae	g__Ralstonia	s__Ralstonia pickettii
37.2543	0.0552766	0.128231	0.431071	0.666417	0.95187	k__Bacteria	p__Firmicutes	c__Bacilli	o__Bacillales	f__Paenibacillaceae	g__Paenibacillus	s__Paenibacillus__uc
2.12548	0.168361	0.38792	0.43401	0.664281	0.95187	k__Bacteria	p__Proteobacteria	c__Deltaproteobacteria	o__Deltaproteobacteria__na	f__Deltaproteobacteria__na	g__Deltaproteobacteria__na	s__delta proteobacterium ML8_F1
75.117	0.195338	0.452019	0.432147	0.665635	0.95187	k__Bacteria	p__Firmicutes	c__Clostridia	o__Clostridiales	f__Lachnospiraceae	g__Anaerostipes	s__Anaerostipes__uc
268.927	0.247311	0.568208	0.435248	0.663383	0.95187	k__Bacteria	p__Firmicutes	c__Clostridia	o__Clostridiales	f__Eubacteriaceae	g__Eubacterium	s__Eubacterium siraeum CAG:80
5.71284	0.253086	0.584138	0.433265	0.664822	0.95187	k__Bacteria	p__Proteobacteria	c__Gammaproteobacteria	o__Pseudomonadales	f__Moraxellaceae	g__Acinetobacter	s__Acinetobacter sp. 25977_7
1.93789	0.268406	0.618858	0.433711	0.664498	0.95187	k__Bacteria	p__Bacteroidetes	c__Flavobacteriia	o__Flavobacteriales	f__Flavobacteriaceae	g__Capnocytophaga	s__Capnocytophaga sp. oral taxon 329
355.244	0.357932	0.829002	0.431763	0.665914	0.95187	k__Bacteria	p__Verrucomicrobia	c__Verrucomicrobiae	o__Verrucomicrobiales	f__Akkermansiaceae	g__Akkermansia	s__Akkermansia sp. 54_46
259.564	-0.213567	0.496253	-0.430359	0.666935	0.952097	k__Bacteria	p__Firmicutes	c__Clostridia	o__Clostridiales	f__Lachnospiraceae	g__Roseburia	s__Roseburia sp. CAG:10041_57
226.193	-0.212566	0.496098	-0.428475	0.668305	0.953027	k__Bacteria	p__Firmicutes	c__Clostridia	o__Clostridiales	f__Lachnospiraceae	g__Roseburia	s__Roseburia inulinivorans CAG:15
318.865	0.214899	0.501373	0.42862	0.668199	0.953027	k__Bacteria	p__Firmicutes	c__Clostridia	o__Clostridiales	f__Lachnospiraceae	g__Roseburia	s__Roseburia sp. CAG:197
44.4921	-0.061106	0.142844	-0.427781	0.668811	0.953235	k__Bacteria	p__Firmicutes	c__Clostridia	o__Clostridiales	f__Lachnospiraceae	g__Anaerosporobacter	s__Anaerosporobacter mobilis
99.6604	-0.797479	1.88466	-0.423142	0.672192	0.953561	k__Bacteria	p__Firmicutes	c__Clostridia	o__Clostridiales	f__Lachnospiraceae	g__Coprococcus	s__Coprococcus sp. CAG:131
0.783637	-0.378939	0.892689	-0.424491	0.671208	0.953561	k__Bacteria	p__Firmicutes	c__Bacilli	o__Bacillales	f__Bacillaceae	g__Bacillus	s__Bacillus flexus
2.43351	-0.288008	0.684244	-0.420913	0.673818	0.953561	k__Bacteria	p__Fibrobacteres	c__Fibrobacteria	o__Fibrobacterales	f__Fibrobacteraceae	g__Fibrobacter	s__Fibrobacter sp. UWH6
435.117	-0.273388	0.647621	-0.422141	0.672922	0.953561	k__Bacteria	p__Bacteroidetes	c__Bacteroidia	o__Bacteroidales	f__Prevotellaceae	g__Prevotella	s__Prevotella sp. CAG:1185
4.25406	-0.250283	0.596512	-0.419577	0.674794	0.953561	k__Bacteria	p__Firmicutes	c__Bacilli	o__Lactobacillales	f__Streptococcaceae	g__Streptococcus	s__Streptococcus orisratti
1008.52	-0.243267	0.570795	-0.426189	0.66997	0.953561	k__Bacteria	p__Firmicutes	c__Clostridia	o__Clostridiales	f__Clostridiaceae	g__Clostridium	s__Clostridium sp. CAG:91
259.504	-0.161555	0.385605	-0.418966	0.675241	0.953561	k__Bacteria	p__Firmicutes	c__Clostridia	o__Clostridiales	f__Lachnospiraceae	g__Dorea	s__Dorea longicatena CAG:42
1611.31	-0.139201	0.330886	-0.420691	0.673981	0.953561	k__Bacteria	p__Bacteroidetes	c__Bacteroidia	o__Bacteroidales	f__Porphyromonadaceae	g__Parabacteroides	s__Parabacteroides distasonis
4.82903	-0.104034	0.248222	-0.419118	0.67513	0.953561	k__Bacteria	p__Firmicutes	c__Clostridia	o__Clostridiales	f__Peptostreptococcaceae	g__Proteocatella	s__Proteocatella sphenisci
13.0326	-0.0972589	0.230553	-0.42185	0.673134	0.953561	k__Bacteria	p__Firmicutes	c__Clostridia	o__Clostridiales	f__Ruminococcaceae	g__Ruminiclostridium	s__Ruminiclostridium__uc
36653.9	-0.0937047	0.220717	-0.424546	0.671168	0.953561	k__Bacteria	p__Firmicutes	c__Clostridia	o__Clostridiales	f__Lachnospiraceae	g__Lachnospiraceae__uc	s__Lachnospiraceae__uc
19.6812	0.0645183	0.154108	0.418655	0.675468	0.953561	k__Bacteria	p__Firmicutes	c__Clostridia	o__Clostridiales	f__Lachnospiraceae	g__Lachnospiraceae__na	s__Lachnospiraceae bacterium NC2004
75.0883	0.0898495	0.214343	0.419186	0.67508	0.953561	k__Bacteria	p__Firmicutes	c__Clostridia	o__Clostridiales	f__Ruminococcaceae	g__Ruminiclostridium	s__[Clostridium] methylpentosum
93.0694	0.125647	0.300165	0.418592	0.675514	0.953561	k__Bacteria	p__Firmicutes	c__Clostridia	o__Clostridiales	f__Lachnospiraceae	g__Lachnoclostridium	s__[Clostridium] lavalense
2.4277	0.149802	0.354495	0.422577	0.672604	0.953561	k__Bacteria	p__Firmicutes	c__Bacilli	o__Bacillales	f__Paenibacillaceae	g__Paenibacillaceae__uc	s__Paenibacillaceae__uc
3.59746	0.163063	0.387616	0.420682	0.673988	0.953561	k__Bacteria	p__Firmicutes	c__Clostridia	o__Clostridiales	f__Peptococcaceae	g__Desulfotomaculum	s__Desulfotomaculum__uc
382.484	0.208223	0.488013	0.426675	0.669616	0.953561	k__Bacteria	p__Proteobacteria	c__Deltaproteobacteria	o__Desulfovibrionales	f__Desulfovibrionaceae	g__Bilophila	s__Bilophila sp. 4_1_30
5.50516	0.312751	0.739072	0.423168	0.672173	0.953561	k__Bacteria	p__Firmicutes	c__Erysipelotrichia	o__Erysipelotrichales	f__Erysipelotrichaceae	g__Turicibacter	s__Turicibacter sp. H121
413.009	-1.6524	3.97278	-0.415932	0.67746	0.954926	k__Bacteria	p__Proteobacteria	c__Gammaproteobacteria	o__Enterobacterales	f__Enterobacteriaceae	g__Escherichia	s__Escherichia__uc
13.6521	-0.20291	0.489166	-0.414809	0.678282	0.954926	k__Bacteria	p__Bacteroidetes	c__Bacteroidia	o__Bacteroidales	f__Prevotellaceae	g__Prevotella	s__Prevotella sp. BP1-148
22.0138	0.0850348	0.204858	0.415091	0.678076	0.954926	k__Bacteria	p__Firmicutes	c__Clostridia	o__Clostridiales	f__Ruminococcaceae	g__Ruminococcus	s__Ruminococcus sp. FC2018
2.88416	0.151794	0.365582	0.415212	0.677987	0.954926	k__Bacteria	p__Firmicutes	c__Clostridia	o__Clostridiales	f__Clostridiales__na	g__Gottschalkia	s__Gottschalkia acidurici
3.2549	0.173362	0.416517	0.416218	0.677251	0.954926	k__Bacteria	p__Proteobacteria	c__Deltaproteobacteria	o__Desulfovibrionales	f__Desulfovibrionaceae	g__Desulfovibrio	s__Desulfovibrio cuneatus
25.5942	-0.317444	0.7677	-0.413501	0.67924	0.955767	k__Bacteria	p__Bacteroidetes	c__Bacteroidia	o__Bacteroidales	f__Prevotellaceae	g__Prevotella	s__Prevotella sp. oral taxon 472
2.50644	-0.229246	0.56277	-0.407353	0.683749	0.957275	k__Bacteria	p__Bacteroidetes	c__Flavobacteriia	o__Flavobacteriales	f__Flavobacteriaceae	g__Myroides	s__Myroides__uc
3.17594	-0.172209	0.42197	-0.408106	0.683196	0.957275	k__Bacteria	p__Chlamydiae	c__Chlamydiia	o__Chlamydiales	f__Chlamydiaceae	g__Chlamydia	s__Chlamydia abortus
5.72478	-0.125011	0.306937	-0.407285	0.683799	0.957275	k__Bacteria	p__Firmicutes	c__Negativicutes	o__Selenomonadales	f__Sporomusaceae	g__Sporomusa	s__Sporomusa__uc
42.4562	-0.120653	0.29636	-0.407116	0.683922	0.957275	k__Bacteria	p__Firmicutes	c__Erysipelotrichia	o__Erysipelotrichales	f__Erysipelotrichaceae	g__Erysipelotrichaceae__na	s__Erysipelotrichaceae bacterium 2_2_44A
17.5919	-0.0990062	0.242049	-0.409034	0.682515	0.957275	k__Bacteria	p__Firmicutes	c__Clostridia	o__Clostridiales	f__Lachnospiraceae	g__Oribacterium	s__Oribacterium sp. FC2011
8.07128	-0.0929977	0.227788	-0.408265	0.683079	0.957275	k__Bacteria	p__Firmicutes	c__Clostridia	o__Clostridiales	f__Clostridiaceae	g__Thermotalea	s__Thermotalea metallivorans
10.2725	0.0785249	0.191148	0.410806	0.681215	0.957275	k__Bacteria	p__Firmicutes	c__Clostridia	o__Clostridiales	f__Clostridiaceae	g__Youngiibacter	s__Youngiibacter fragilis
98.573	0.136251	0.334308	0.40756	0.683597	0.957275	k__Bacteria	p__Bacteroidetes	c__Bacteroidia	o__Bacteroidales	f__Bacteroidaceae	g__Bacteroides	s__Bacteroides sp. 2_1_33B
3.48274	0.138182	0.336627	0.410489	0.681447	0.957275	k__Bacteria	p__Firmicutes	c__Clostridia	o__Thermoanaerobacterales	f__Thermoanaerobacteraceae	g__Tepidanaerobacter	s__Tepidanaerobacter acetatoxydans
55967.3	0.267435	0.651909	0.410234	0.681635	0.957275	k__Bacteria	p__Bacteroidetes	c__Bacteroidia	o__Bacteroidales	f__Prevotellaceae	g__Prevotella	s__Prevotella__uc
392.664	0.158939	0.391046	0.406447	0.684414	0.957458	k__Bacteria	p__Firmicutes	c__Firmicutes__na	o__Firmicutes__na	f__Firmicutes__na	g__Firmicutes__na	s__Firmicutes bacterium CAG_194_44_15
8.42257	-0.273069	0.674978	-0.40456	0.685801	0.957881	k__Bacteria	p__Bacteroidetes	c__Bacteroidia	o__Bacteroidales	f__Prevotellaceae	g__Prevotella	s__Prevotella sp. ICM33
2.27574	0.174868	0.431815	0.40496	0.685507	0.957881	k__Bacteria	p__Bacteroidetes	c__Bacteroidia	o__Bacteroidales	f__Lentimicrobiaceae	g__Lentimicrobium	s__Lentimicrobium saccharophilum
414.641	0.21027	0.519242	0.404957	0.685509	0.957881	k__Bacteria	p__Firmicutes	c__Firmicutes__na	o__Firmicutes__na	f__Firmicutes__na	g__Firmicutes__na	s__Firmicutes bacterium CAG:555
1060.29	-1.33258	3.30234	-0.403527	0.68656	0.958437	k__Bacteria	p__Proteobacteria	c__Gammaproteobacteria	o__Enterobacterales	f__Enterobacterales__uc	g__Enterobacterales__uc	s__Enterobacterales__uc
2.55378	-0.128055	0.320084	-0.400069	0.689106	0.958501	k__Bacteria	p__Firmicutes	c__Clostridia	o__Clostridiales	f__Clostridiaceae	g__Clostridium	s__Clostridium tetanomorphum
38.1311	-0.0998711	0.249661	-0.400027	0.689137	0.958501	k__Bacteria	p__Actinobacteria	c__Coriobacteriia	o__Eggerthellales	f__Eggerthellaceae	g__Denitrobacterium	s__Denitrobacterium detoxificans
8.25223	0.0841864	0.209755	0.401356	0.688158	0.958501	k__Bacteria	p__Firmicutes	c__Clostridia	o__Clostridiales	f__Lachnospiraceae	g__Butyrivibrio	s__Butyrivibrio sp. AE3009
37471.7	0.173369	0.432571	0.400786	0.688577	0.958501	k__Bacteria	p__Firmicutes	c__Clostridia	o__Clostridiales	f__Ruminococcaceae	g__Ruminococcus	s__Ruminococcus__uc
1716.56	0.180026	0.448527	0.401373	0.688146	0.958501	k__Bacteria	p__Firmicutes	c__Clostridia	o__Clostridiales	f__Lachnospiraceae	g__Dorea	s__Dorea sp. CAG:105
2.13845	0.21012	0.524039	0.400963	0.688448	0.958501	k__Bacteria	p__Firmicutes	c__Negativicutes	o__Selenomonadales	f__Selenomonadaceae	g__Propionispira	s__Propionispira arboris
1.80069	1.19607	2.98649	0.400492	0.688794	0.958501	k__Bacteria	p__Bacteria__na	c__Bacteria__na	o__Bacteria__na	f__Bacteria__na	g__Bacteria__na	s__uncultured bacterium fosmid pJB89E1
2600.94	-1.42186	3.57732	-0.397466	0.691024	0.960281	k__Bacteria	p__Proteobacteria	c__Gammaproteobacteria	o__Enterobacterales	f__Enterobacteriaceae	g__Enterobacteriaceae__uc	s__Enterobacteriaceae__uc
17.9278	-0.170871	0.430074	-0.397307	0.691141	0.960281	k__Bacteria	p__Actinobacteria	c__Coriobacteriia	o__Coriobacteriales	f__Atopobiaceae	g__Olsenella	s__Olsenella sp. Marseille-P3197
586.913	0.145633	0.367749	0.396012	0.692097	0.961104	k__Bacteria	p__Firmicutes	c__Clostridia	o__Clostridiales	f__Oscillospiraceae	g__Oscillibacter	s__Oscillibacter sp. CAG:155
28.6353	-0.0600432	0.151858	-0.395391	0.692554	0.961236	k__Bacteria	p__Firmicutes	c__Clostridia	o__Clostridiales	f__Lachnospiraceae	g__Lachnospiraceae__na	s__Lachnospiraceae bacterium C7
0.506732	-0.693274	1.76019	-0.393864	0.693682	0.962297	k__Bacteria	p__Firmicutes	c__Bacilli	o__Lactobacillales	f__Streptococcaceae	g__Streptococcus	s__Streptococcus sp. CCH8-G7
31.198	-0.83748	2.12944	-0.393286	0.694108	0.962385	k__Bacteria	p__Firmicutes	c__Clostridia	o__Clostridiales	f__Lachnospiraceae	g__Lachnospiraceae__na	s__Lachnospiraceae bacterium AC2012
0.703477	-0.875606	2.23501	-0.391768	0.69523	0.963436	k__Bacteria	p__Proteobacteria	c__Gammaproteobacteria	o__Enterobacterales	f__Enterobacteriaceae	g__Shigella	s__Shigella sp. FC569
8.7982	-0.731429	1.8737	-0.390365	0.696267	0.963662	k__Bacteria	p__Firmicutes	c__Bacilli	o__Lactobacillales	f__Leuconostocaceae	g__Weissella	s__Weissella__uc
2.60092	-0.203636	0.522705	-0.389581	0.696846	0.963662	k__Bacteria	p__Firmicutes	c__Clostridia	o__Clostridiales	f__Peptococcaceae	g__Desulfosporosinus	s__Desulfosporosinus hippei
2.92176	-0.122902	0.314986	-0.390183	0.696402	0.963662	k__Bacteria	p__Firmicutes	c__Clostridia	o__Clostridiales	f__Eubacteriaceae	g__Acetobacterium	s__Acetobacterium dehalogenans
2.01958	0.189084	0.484863	0.389974	0.696556	0.963662	k__Bacteria	p__Firmicutes	c__Negativicutes	o__Selenomonadales	f__Selenomonadaceae	g__Selenomonas	s__Selenomonas sp. oral taxon 138
11.0088	-0.099203	0.256151	-0.387283	0.698546	0.965451	k__Bacteria	p__Firmicutes	c__Clostridia	o__Clostridiales	f__Lachnospiraceae	g__Cellulosilyticum	s__Cellulosilyticum ruminicola
3.87665	0.129645	0.335133	0.386848	0.698869	0.965451	k__Bacteria	p__Firmicutes	c__Negativicutes	o__Selenomonadales	f__Sporomusaceae	g__Acetonema	s__Acetonema longum
22.1966	-0.0889596	0.231317	-0.384578	0.70055	0.966263	k__Bacteria	p__Firmicutes	c__Bacilli	o__Lactobacillales	f__Enterococcaceae	g__Enterococcus	s__Enterococcus cecorum
4.48397	0.168112	0.436709	0.384952	0.700273	0.966263	k__Bacteria	p__Firmicutes	c__Clostridia	o__Clostridiales	f__Clostridiaceae	g__Anaerosalibacter	s__Anaerosalibacter sp. Marseille-P3206
15881.2	1.71868	4.46493	0.38493	0.700289	0.966263	k__Bacteria	p__Bacteroidetes	c__Bacteroidia	o__Bacteroidales	f__Prevotellaceae	g__Prevotella	s__Prevotella copri CAG:164
60958.6	-0.105696	0.276031	-0.382912	0.701785	0.96696	k__Bacteria	p__Bacteroidetes	c__Bacteroidia	o__Bacteroidales	f__Bacteroidales__uc	g__Bacteroidales__uc	s__Bacteroidales__uc
2.81738	0.262373	0.685163	0.382935	0.701768	0.96696	k__Bacteria	p__Bacteroidetes	c__Bacteroidia	o__Bacteroidales	f__Porphyromonadaceae	g__Porphyromonas	s__Porphyromonas canoris
249.905	-1.12478	2.95844	-0.380195	0.703801	0.967537	k__Bacteria	p__Proteobacteria	c__Gammaproteobacteria	o__Enterobacterales	f__Enterobacteriaceae	g__Klebsiella	s__Klebsiella pneumoniae
7.23781	-0.936521	2.46501	-0.379926	0.704001	0.967537	k__Bacteria	p__Proteobacteria	c__Gammaproteobacteria	o__Enterobacterales	f__Enterobacteriaceae	g__Shigella	s__Shigella boydii
1.62382	-0.432461	1.13639	-0.380556	0.703533	0.967537	k__Bacteria	p__Proteobacteria	c__Gammaproteobacteria	o__Alteromonadales	f__Colwelliaceae	g__Colwellia	s__Colwellia psychrerythraea
7712.59	-0.156356	0.410517	-0.380876	0.703295	0.967537	k__Bacteria	p__Firmicutes	c__Clostridia	o__Clostridiales	f__Lachnospiraceae	g__Roseburia	s__Roseburia inulinivorans
24.4295	0.0724824	0.190799	0.379888	0.704029	0.967537	k__Bacteria	p__Firmicutes	c__Clostridia	o__Clostridiales	f__Ruminococcaceae	g__Ruminiclostridium	s__[Clostridium] cellulosi
2079.57	-0.156911	0.413684	-0.379301	0.704464	0.967634	k__Bacteria	p__Firmicutes	c__Firmicutes__na	o__Firmicutes__na	f__Firmicutes__na	g__Firmicutes__na	s__Firmicutes bacterium CAG:129_59_24
23.5203	-0.179244	0.475389	-0.377048	0.706138	0.967928	k__Bacteria	p__Bacteroidetes	c__Bacteroidia	o__Bacteroidales	f__Bacteroidales__na	g__Bacteroidales__na	s__Bacteroidales bacterium KHT7
2.31812	-0.134142	0.355713	-0.377107	0.706094	0.967928	k__Bacteria	p__Firmicutes	c__Clostridia	o__Thermoanaerobacterales	f__Thermoanaerobacteraceae	g__Tepidanaerobacter	s__Tepidanaerobacter syntrophicus
90.1062	-0.0989624	0.26153	-0.378399	0.705135	0.967928	k__Bacteria	p__Firmicutes	c__Clostridia	o__Clostridiales	f__Ruminococcaceae	g__Ruminococcaceae__na	s__Ruminococcaceae bacterium P7
5.0235	0.195138	0.517254	0.377258	0.705982	0.967928	k__Bacteria	p__Firmicutes	c__Erysipelotrichia	o__Erysipelotrichales	f__Erysipelotrichaceae	g__Erysipelothrix	s__Erysipelothrix rhusiopathiae
110.783	0.111593	0.296963	0.37578	0.707081	0.968218	k__Bacteria	p__Firmicutes	c__Clostridia	o__Clostridiales	f__Eubacteriaceae	g__Eubacteriaceae__na	s__Eubacteriaceae bacterium CHKCI005
10.116	0.166134	0.441808	0.376033	0.706893	0.968218	k__Bacteria	p__Bacteroidetes	c__Flavobacteriia	o__Flavobacteriales	f__Flavobacteriaceae	g__Capnocytophaga	s__Capnocytophaga__uc
25.1145	-0.294296	0.785654	-0.374587	0.707967	0.968843	k__Bacteria	p__Bacteroidetes	c__Bacteroidia	o__Bacteroidales	f__Porphyromonadaceae	g__Petrimonas	s__Petrimonas mucosa
716.645	-0.184225	0.494936	-0.372219	0.709729	0.968843	k__Bacteria	p__Firmicutes	c__Firmicutes__na	o__Firmicutes__na	f__Firmicutes__na	g__Firmicutes__na	s__Firmicutes bacterium CAG:65
192.812	-0.160724	0.43163	-0.372364	0.709622	0.968843	k__Bacteria	p__Firmicutes	c__Clostridia	o__Clostridiales	f__Eubacteriaceae	g__Eubacterium	s__Eubacterium sp. 45_250
52.8452	-0.126384	0.338773	-0.373064	0.7091	0.968843	k__Bacteria	p__Bacteroidetes	c__Bacteroidia	o__Bacteroidales	f__Bacteroidaceae	g__Bacteroides	s__Bacteroides paurosaccharolyticus
5.08288	0.119584	0.321067	0.372459	0.709551	0.968843	k__Bacteria	p__Firmicutes	c__Tissierellia	o__Tissierellales	f__Tissierellales__na	g__Sporanaerobacter	s__Sporanaerobacter acetigenes
9.57065	0.129895	0.348654	0.37256	0.709476	0.968843	k__Bacteria	p__Bacteroidetes	c__Bacteroidia	o__Bacteroidales	f__Bacteroidaceae	g__Bacteroides	s__Bacteroides propionicifaciens
32.4231	0.0796159	0.214664	0.370887	0.710722	0.969698	k__Bacteria	p__Firmicutes	c__Clostridia	o__Clostridiales	f__Peptostreptococcaceae	g__Peptoanaerobacter	s__Peptoanaerobacter stomatis
17.7875	0.12314	0.33546	0.367077	0.713561	0.973063	k__Bacteria	p__Firmicutes	c__Erysipelotrichia	o__Erysipelotrichales	f__Erysipelotrichaceae	g__Dubosiella	s__Dubosiella newyorkensis
6.34699	0.257645	0.702809	0.366593	0.713922	0.973063	k__Bacteria	p__Bacteroidetes	c__Bacteroidia	o__Bacteroidales	f__Prevotellaceae	g__Prevotella	s__Prevotella sp. lc2012
1.89388	-0.49163	1.34935	-0.364346	0.7156	0.973758	k__Bacteria	p__Bacteroidetes	c__Bacteroidia	o__Bacteroidales	f__Prevotellaceae	g__Prevotella	s__Prevotella phocaeensis
21.3858	0.111228	0.305191	0.364453	0.71552	0.973758	k__Bacteria	p__Actinobacteria	c__Coriobacteriia	o__Coriobacteriales	f__Coriobacteriaceae	g__Collinsella	s__Collinsella sp. Marseille-P2666
1269.15	0.142596	0.39181	0.363942	0.715901	0.973758	k__Bacteria	p__Firmicutes	c__Firmicutes__na	o__Firmicutes__na	f__Firmicutes__na	g__Firmicutes__na	s__Firmicutes bacterium CAG:170
0.727846	0.324979	0.891688	0.364454	0.715519	0.973758	k__Bacteria	p__Firmicutes	c__Bacilli	o__Lactobacillales	f__Enterococcaceae	g__Vagococcus	s__Vagococcus teuberi
2.31239	0.308079	0.847952	0.363321	0.716365	0.97389	k__Bacteria	p__Firmicutes	c__Bacilli	o__Bacillales	f__Bacillales__na	g__Exiguobacterium	s__Exiguobacterium sp. Leaf196
0.390982	-0.91951	2.5867	-0.355475	0.722233	0.973969	k__Bacteria	p__Proteobacteria	c__Gammaproteobacteria	o__Enterobacterales	f__Enterobacteriaceae	g__Buttiauxella	s__Buttiauxella ferragutiae
1.18814	-0.537869	1.52794	-0.352022	0.724822	0.973969	k__Bacteria	p__Proteobacteria	c__Gammaproteobacteria	o__Enterobacterales	f__Enterobacteriaceae	g__Klebsiella	s__Klebsiella sp. RIT-PI-d
17.7532	-0.246866	0.694997	-0.355205	0.722436	0.973969	k__Bacteria	p__Bacteroidetes	c__Bacteroidia	o__Bacteroidales	f__Prevotellaceae	g__Prevotella	s__Prevotella sp. MSX73
30.3917	-0.229719	0.639761	-0.35907	0.719543	0.973969	k__Bacteria	p__Proteobacteria	c__Betaproteobacteria	o__Burkholderiales	f__Sutterellaceae	g__Sutterella	s__Sutterella sp. 54_7
117.007	-0.196479	0.557066	-0.352704	0.72431	0.973969	k__Bacteria	p__Bacteroidetes	c__Bacteroidia	o__Bacteroidales	f__Prevotellaceae	g__Prevotella	s__Prevotella baroniae
2.14673	-0.189918	0.530335	-0.35811	0.720261	0.973969	k__Bacteria	p__Actinobacteria	c__Actinobacteria	o__Bifidobacteriales	f__Bifidobacteriaceae	g__Bifidobacterium	s__Bifidobacterium commune
2.97596	-0.171075	0.473743	-0.361114	0.718014	0.973969	k__Bacteria	p__Fusobacteria	c__Fusobacteriia	o__Fusobacteriales	f__Fusobacteriaceae	g__Fusobacterium	s__Fusobacterium periodonticum
9.605	-0.170149	0.478983	-0.355231	0.722417	0.973969	k__Bacteria	p__Actinobacteria	c__Actinobacteria	o__Bifidobacteriales	f__Bifidobacteriaceae	g__Bifidobacterium	s__Bifidobacterium saguini
89.0383	-0.155089	0.438039	-0.354054	0.723298	0.973969	k__Bacteria	p__Bacteroidetes	c__Bacteroidia	o__Bacteroidales	f__Prevotellaceae	g__Prevotella	s__Prevotella corporis
137.066	-0.147305	0.422849	-0.348363	0.727568	0.973969	k__Bacteria	p__Bacteroidetes	c__Bacteroidia	o__Bacteroidales	f__Porphyromonadaceae	g__Parabacteroides	s__Parabacteroides sp. Marseille-P3236
2.37967	-0.129192	0.370553	-0.348646	0.727355	0.973969	k__Bacteria	p__Firmicutes	c__Clostridia	o__Clostridiales	f__Clostridiaceae	g__Clostridium	s__Clostridium algidicarnis
4.72007	-0.122916	0.349378	-0.351814	0.724978	0.973969	k__Bacteria	p__Firmicutes	c__Clostridia	o__Clostridiales	f__Syntrophomonadaceae	g__Syntrophomonas	s__Syntrophomonas wolfei
4.5564	-0.122622	0.351303	-0.34905	0.727052	0.973969	k__Bacteria	p__Fusobacteria	c__Fusobacteriia	o__Fusobacteriales	f__Fusobacteriaceae	g__Fusobacterium	s__Fusobacterium sp. CM21
3.56079	-0.108894	0.311129	-0.349997	0.726341	0.973969	k__Bacteria	p__Firmicutes	c__Clostridia	o__Clostridiales	f__Clostridiaceae	g__Caminicella	s__Caminicella sporogenes
42.0029	-0.0961359	0.267106	-0.359917	0.71891	0.973969	k__Bacteria	p__Firmicutes	c__Clostridia	o__Clostridiales	f__Clostridiales__na	g__Clostridiales__na	s__Clostridiales bacterium VE202-06
13.6054	-0.0732171	0.204908	-0.357317	0.720855	0.973969	k__Bacteria	p__Spirochaetes	c__Spirochaetia	o__Spirochaetales	f__Spirochaetaceae	g__Treponema	s__Treponema__uc
13.641	-0.0711937	0.199765	-0.356388	0.72155	0.973969	k__Bacteria	p__Firmicutes	c__Clostridia	o__Clostridiales	f__Clostridiaceae	g__Clostridium	s__Clostridium oryzae
13.2538	-0.0626252	0.180385	-0.347175	0.72846	0.973969	k__Bacteria	p__Firmicutes	c__Clostridia	o__Clostridiales	f__Lachnospiraceae	g__Pseudobutyrivibrio	s__Pseudobutyrivibrio sp. ACV-2
15.0745	-0.0523945	0.148375	-0.353123	0.723996	0.973969	k__Bacteria	p__Firmicutes	c__Clostridia	o__Clostridiales	f__Lachnospiraceae	g__Herbinix	s__Herbinix luporum
3644.41	-0.0520578	0.145545	-0.357674	0.720587	0.973969	k__Bacteria	p__Firmicutes	c__Clostridia	o__Clostridiales	f__Clostridiales__na	g__Clostridiales__na	s__Clostridiales bacterium 42_27
72.7538	0.0574775	0.162347	0.354042	0.723307	0.973969	k__Bacteria	p__Firmicutes	c__Firmicutes__na	o__Firmicutes__na	f__Firmicutes__na	g__Firmicutes__na	s__Firmicutes bacterium CAG:791
20.2193	0.0726402	0.208656	0.348134	0.72774	0.973969	k__Bacteria	p__Firmicutes	c__Clostridia	o__Clostridiales	f__Lachnospiraceae	g__Pseudobutyrivibrio	s__Pseudobutyrivibrio ruminis
252.066	0.0952516	0.27048	0.352157	0.72472	0.973969	k__Bacteria	p__Actinobacteria	c__Coriobacteriia	o__Coriobacteriia__uc	f__Coriobacteriia__uc	g__Coriobacteriia__uc	s__Coriobacteriia__uc
9.16529	0.102549	0.295401	0.347152	0.728477	0.973969	k__Bacteria	p__Actinobacteria	c__Coriobacteriia	o__Coriobacteriales	f__Atopobiaceae	g__Atopobium	s__Atopobium vaginae
9.90464	0.114573	0.329716	0.347489	0.728224	0.973969	k__Bacteria	p__Bacteroidetes	c__Bacteroidia	o__Bacteroidales	f__Porphyromonadaceae	g__Porphyromonas	s__Porphyromonas macacae
5.65213	0.136197	0.377211	0.361062	0.718053	0.973969	k__Bacteria	p__Bacteroidetes	c__Bacteroidia	o__Bacteroidales	f__Porphyromonadaceae	g__Paludibacter	s__Paludibacter sp. 47-17
2.83208	0.157852	0.442755	0.356523	0.721449	0.973969	k__Bacteria	p__Actinobacteria	c__Actinobacteria	o__Actinomycetales	f__Actinomycetaceae	g__Mobiluncus	s__Mobiluncus curtisii
10.039	0.158433	0.444368	0.356535	0.72144	0.973969	k__Bacteria	p__Proteobacteria	c__Deltaproteobacteria	o__Desulfovibrionales	f__Desulfovibrionaceae	g__Desulfovibrio	s__Desulfovibrio vulgaris
6.93115	0.159877	0.444174	0.359941	0.718891	0.973969	k__Bacteria	p__Actinobacteria	c__Actinobacteria	o__Bifidobacteriales	f__Bifidobacteriaceae	g__Bifidobacterium	s__Bifidobacterium thermophilum
1.89002	0.288537	0.827235	0.348797	0.727242	0.973969	k__Bacteria	p__Bacteria__na	c__Bacteria__na	o__Bacteria__na	f__Bacteria__na	g__Bacteria__na	s__uncultured bacterium 22g15
85.931	0.478593	1.35554	0.353064	0.72404	0.973969	k__Bacteria	p__Bacteroidetes	c__Bacteroidia	o__Bacteroidales	f__Odoribacteraceae	g__Culturomica	s__Culturomica massiliensis
112.066	0.733459	2.04866	0.358019	0.720329	0.973969	k__Bacteria	p__Firmicutes	c__Clostridia	o__Clostridiales	f__Clostridiaceae	g__Clostridium	s__Clostridium sp. CAG:492
615.224	0.789428	2.27463	0.347058	0.728548	0.973969	k__Bacteria	p__Firmicutes	c__Clostridia	o__Clostridiales	f__Lachnospiraceae	g__Butyrivibrio	s__Butyrivibrio crossotus CAG:259
0.438876	-0.433588	1.25162	-0.346422	0.729026	0.974116	k__Bacteria	p__Firmicutes	c__Bacilli	o__Bacillales	f__Paenibacillaceae	g__Paenibacillus	s__Paenibacillus sp. 1-18
273.427	0.176581	0.511675	0.345104	0.730016	0.974949	k__Bacteria	p__Firmicutes	c__Bacilli	o__Lactobacillales	f__Lactobacillaceae	g__Lactobacillus	s__Lactobacillus ruminis
2.81198	0.107991	0.314389	0.343494	0.731227	0.975092	k__Bacteria	p__Firmicutes	c__Clostridia	o__Clostridiales	f__Clostridiales__na	g__Gottschalkia	s__[Eubacterium] angustum
23.7484	0.164479	0.477668	0.344337	0.730593	0.975092	k__Bacteria	p__Bacteroidetes	c__Bacteroidia	o__Bacteroidales	f__Prevotellaceae	g__Prevotella	s__Prevotella sp. F0091
35.2979	0.639687	1.8609	0.343751	0.731033	0.975092	k__Bacteria	p__Tenericutes	c__Mollicutes	o__Mycoplasmatales	f__Mycoplasmataceae	g__Mycoplasma	s__Mycoplasma sp. CAG:877
103.597	-1.52817	4.48655	-0.340611	0.733396	0.975544	k__Bacteria	p__Firmicutes	c__Bacilli	o__Lactobacillales	f__Lactobacillaceae	g__Lactobacillus	s__Lactobacillus vaginalis
0.439546	-0.497885	1.45528	-0.342123	0.732258	0.975544	k__Bacteria	p__Bacteroidetes	c__Flavobacteriia	o__Flavobacteriales	f__Flavobacteriaceae	g__Riemerella	s__Riemerella__uc
1.0647	-0.237625	0.698106	-0.340385	0.733566	0.975544	k__Bacteria	p__Proteobacteria	c__Gammaproteobacteria	o__Enterobacterales	f__Yersiniaceae	g__Yersinia	s__Yersinia__uc
723.012	-0.155482	0.455975	-0.340987	0.733113	0.975544	k__Bacteria	p__Firmicutes	c__Firmicutes__na	o__Firmicutes__na	f__Firmicutes__na	g__Firmicutes__na	s__Firmicutes bacterium CAG:41
4.61029	0.104827	0.308216	0.34011	0.733774	0.975544	k__Bacteria	p__Firmicutes	c__Clostridia	o__Clostridiales	f__Clostridiaceae	g__Clostridium	s__Clostridium amylolyticum
8.48556	0.119579	0.351175	0.340512	0.733471	0.975544	k__Bacteria	p__Bacteroidetes	c__Bacteroidia	o__Bacteroidales	f__Porphyromonadaceae	g__Paludibacter	s__Paludibacter jiangxiensis
12132.2	0.0815391	0.240136	0.339554	0.734193	0.975612	k__Bacteria	p__Firmicutes	c__Clostridia	o__Clostridiales	f__Ruminococcaceae	g__Ruminococcus	s__uncultured Ruminococcus sp.
12.9097	-0.0724178	0.213895	-0.338567	0.734936	0.975621	k__Bacteria	p__Firmicutes	c__Clostridia	o__Clostridiales	f__Lachnospiraceae	g__Oribacterium	s__Oribacterium sp. C9
38.112	-0.0458161	0.135216	-0.338838	0.734732	0.975621	k__Bacteria	p__Firmicutes	c__Clostridia	o__Clostridiales	f__Clostridiaceae	g__Sarcina	s__Sarcina sp. DSM 11001
10.5539	-0.088459	0.26171	-0.338004	0.73536	0.975696	k__Bacteria	p__Actinobacteria	c__Coriobacteriia	o__Coriobacteriales	f__Coriobacteriaceae	g__Coriobacterium	s__Coriobacterium glomerans
0.876907	-0.526565	1.57656	-0.333995	0.738383	0.979217	k__Bacteria	p__Proteobacteria	c__Gammaproteobacteria	o__Enterobacterales	f__Enterobacteriaceae	g__Enterobacter	s__Enterobacter sp. FY-07
[truncated: 652 more rows]
