# Supplementary material for: Iron status influences non-alcoholic fatty liver disease in obesity through the gut microbiome
Source: Microbiome. 2021 May 7;9:104. doi: 10.1186/s40168-021-01052-7 (PMC8106161; doi:10.1186/s40168-021-01052-7)
Supplement: Supplementary file 4 — Additional file 3:. Metagenome functions based on KEGG annotation associated with the serum ferritin. Results of metagenome KEGG functions associated with ferritin as calculated from shotgun metagenomic sequencing in an independent cohort of obese and non-obese subjects, adjusting for age, BMI, sex, and hs-CRP. [file 40168_2021_1052_MOESM4_ESM.xlsx]

## Sheet: Sheet 1
	logFC	AveExpr	t	P.Value	adj.P.Val	B	SC	R	AD	A
sp3113	-0.581178	1.36802	-4.27435	3.82059e-05	0.00105175	1.50717	Poorly characterized	Function unknown	K06954 uncharacterized protein	K06954
sp4964	-0.470977	3.21031	-4.16616	5.80697e-05	0.0013143	1.13985	Protein families: signaling and cellular processes	Transporters [BR:ko02000]	tnaB low affinity tryptophan permease	K03836
sp5393	-0.92986	1.44757	-4.03291	9.62955e-05	0.00138481	0.821761	Signal transduction|Protein families: signaling and cellular processes	Two-component system [PATH:ko02020]|Transporters [BR:ko02000]	pgtP MFS transporter, OPA family, phosphoglycerate transporter protein	K11382
sp4754	-15.8751	22.1218	-3.85517	0.000186059	0.00156029	0.421495	Protein families: signaling and cellular processes	Transporters [BR:ko02000]	cycA D-serine/D-alanine/glycine transporter	K11737
sp6516	-65.2853	178.707	-3.84282	0.000194608	0.00158058	0.369126	Xenobiotics biodegradation and metabolism	Benzoate degradation [PATH:ko00362]	pcaD 3-oxoadipate enol-lactonase [EC:3.1.1.24]	K01055
sp1074	2.72328	3.05446	3.77543	0.000248225	0.00162649	0.195502	Carbohydrate metabolism|Xenobiotics biodegradation and metabolism	Glycolysis / Gluconeogenesis [PATH:ko00010]|Chloroalkane and chloroalkene degradation [PATH:ko00625]	exaA alcohol dehydrogenase (cytochrome c) [EC:1.1.2.8]	K00114
sp5514	23.0989	156.387	3.7723	0.000250767	0.00162649	0.182809	Translation|Protein families: genetic information processing	Ribosome [PATH:ko03010]|Ribosome [BR:ko03011]	RP-L35, MRPL35, rpmI large subunit ribosomal protein L35	K02916
sp1795	-17.5391	24.2768	-3.75775	0.000264462	0.00237708	0.123422	Infectious diseases: Bacterial	Staphylococcus aureus infection [PATH:ko05150]	sasG surface protein G	K14195
sp6560	-1.15814	3.68657	-3.66608	0.000365712	0.00239286	-0.161583	Xenobiotics biodegradation and metabolism	Caprolactam degradation [PATH:ko00930]	nylA 6-aminohexanoate-cyclic-dimer hydrolase [EC:3.5.2.12]	K01471
sp4206	-3.11693	7.68094	-3.65057	0.000386592	0.00239456	-0.217199	Protein families: metabolism	Peptidases [BR:ko01002]	hhoB, degS serine protease DegS [EC:3.4.21.-]	K04691
sp1567	-5.69937	13.1043	-3.63842	0.000403411	0.00289376	-0.239533	Energy metabolism|Signal transduction	Nitrogen metabolism [PATH:ko00910]|Two-component system [PATH:ko02020]	narH, narY, nxrB nitrate reductase / nitrite oxidoreductase, beta subunit [EC:1.7.5.1 1.7.99.-]	K00371
sp3697	-2.48024	6.3577	-3.60775	0.000448934	0.0029973	-0.311788	Protein families: genetic information processing	Ribosome biogenesis [BR:ko03009]	rumB 23S rRNA (uracil747-C5)-methyltransferase [EC:2.1.1.189]	K03212
sp3730	-1.09642	10.8313	-3.58399	0.000487073	0.00312502	-0.409992	Protein families: genetic information processing	Transcription factors [BR:ko03000]	adiY AraC family transcriptional regulator, transcriptional activator of adiA	K03755
sp4197	47.6704	133.977	3.5318	0.000583593	0.00312502	-0.490057	Protein families: metabolism	Peptidases [BR:ko01002]	cpg glutamate carboxypeptidase [EC:3.4.17.11]	K01295
sp5221	-0.670311	1.71379	-3.51279	0.000622227	0.0033586	-0.580988	Signal transduction|Cellular community - prokaryotes|Protein families: metabolism|Protein families: signaling and cellular processes	Two-component system [PATH:ko02020]|Quorum sensing [PATH:ko02024]|Protein kinases [BR:ko01001]|Two-component system [BR:ko02022]	comD two-component system, LytTR family, sensor histidine kinase ComD [EC:2.7.13.3]	K12294
sp2749	-5.2265	8.47661	-3.42568	0.000836414	0.00346592	-0.790114	Metabolism of terpenoids and polyketides	Terpenoid backbone biosynthesis [PATH:ko00900]	E2.7.4.2, mvaK2 phosphomevalonate kinase [EC:2.7.4.2]	K00938
sp6536	-3.88724	7.46572	-3.41061	0.000879729	0.00356666	-0.830841	Xenobiotics biodegradation and metabolism	Benzoate degradation [PATH:ko00362]|Chlorocyclohexane and chlorobenzene degradation [PATH:ko00361]|Xylene degradation [PATH:ko00622]|Styrene degradation [PATH:ko00643]	catE catechol 2,3-dioxygenase [EC:1.13.11.2]	K07104
sp5064	-16.5598	21.063	-3.37602	0.00098721	0.00368625	-0.912306	Replication and repair|Cell growth and death|Aging|Protein families: genetic information processing	Base excision repair [PATH:ko03410]|Apoptosis [PATH:ko04210]|Apoptosis - fly [PATH:ko04214]|Necroptosis [PATH:ko04217]|Longevity regulating pathway - worm [PATH:ko04212]|DNA replication proteins [BR:ko03032]|Chromosome and associated proteins [BR:ko03036]|DNA repair and recombination proteins [BR:ko03400]	PARP poly [ADP-ribose] polymerase [EC:2.4.2.30]	K10798
sp2751	-4.19449	7.97721	-3.35697	0.00105157	0.00383408	-0.974289	Metabolism of terpenoids and polyketides	Terpenoid backbone biosynthesis [PATH:ko00900]	MVD, mvaD diphosphomevalonate decarboxylase [EC:4.1.1.33]	K01597
sp864	-30.6759	74.8597	-3.35691	0.00105175	0.00394476	-0.953983	Carbohydrate metabolism|Energy metabolism	Pentose phosphate pathway [PATH:ko00030]|Carbon fixation in photosynthetic organisms [PATH:ko00710]	rpiA ribose 5-phosphate isomerase A [EC:5.3.1.6]	K01807
sp2105	-1.97801	5.54676	-3.35493	0.00105848	0.00397286	-0.976918	Membrane transport|Protein families: signaling and cellular processes	ABC transporters [PATH:ko02010]|Transporters [BR:ko02000]	dppC dipeptide transport system permease protein	K12370
sp1664	-8.26632	18.5307	-3.30995	0.00122757	0.00407469	-1.1059	Glycan biosynthesis and metabolism|Drug resistance: Antimicrobial|Protein families: metabolism	Peptidoglycan biosynthesis [PATH:ko00550]|beta-Lactam resistance [PATH:ko01501]|Peptidoglycan biosynthesis and degradation proteins [BR:ko01011]	pbp2X penicillin-binding protein 2X	K12556
sp605	-17.615	31.7453	-3.28906	0.0013143	0.00477696	-1.14006	Carbohydrate metabolism	Glyoxylate and dicarboxylate metabolism [PATH:ko00630]|Butanoate metabolism [PATH:ko00650]	ttuC, dmlA tartrate dehydrogenase/decarboxylase / D-malate dehydrogenase [EC:1.1.1.93 4.1.1.73 1.1.1.83]	K07246
sp1761	-2.91246	16.5258	-3.28107	0.00134889	0.00488113	-1.18584	Infectious diseases: Bacterial	Bacterial invasion of epithelial cells [PATH:ko05100]	fnbA fibronectin-binding protein A	K13732
sp1918	-0.604609	2.37352	-3.27278	0.00138481	0.0054847	-1.22892	Lipid metabolism|Protein families: metabolism	Fatty acid biosynthesis [PATH:ko00061]|Lipid biosynthesis proteins [BR:ko01004]	fabA 3-hydroxyacyl-[acyl-carrier protein] dehydratase / trans-2-decenoyl-[acyl-carrier protein] isomerase [EC:4.2.1.59 5.3.3.14]	K01716
sp4987	-1.39287	5.78934	-3.25508	0.00146688	0.00563114	-1.28818	Protein families: signaling and cellular processes	Transporters [BR:ko02000]	wzxE enterobacterial common antigen flippase	K16693
sp2549	-1.9259	4.60971	-3.24544	0.00151387	0.00660238	-1.27415	Metabolism of cofactors and vitamins	Thiamine metabolism [PATH:ko00730]	thiO glycine oxidase [EC:1.4.3.19]	K03153
sp5279	-0.43055	5.00239	-3.23592	0.00156029	0.00660238	-1.34776	Signal transduction|Drug resistance: Antimicrobial|Protein families: signaling and cellular processes	Two-component system [PATH:ko02020]|beta-Lactam resistance [PATH:ko01501]|Transporters [BR:ko02000]|Antimicrobial resistance genes [BR:ko01504]	ompF outer membrane pore protein F	K09476
sp3817	-1.33744	3.80619	-3.23198	0.00158058	0.00688805	-1.29309	Protein families: genetic information processing	Transcription factors [BR:ko03000]	lacT transcriptional antiterminator	K02531
sp3705	-0.761326	3.43932	-3.22628	0.0016095	0.00718225	-1.33153	Protein families: genetic information processing	Ribosome biogenesis [BR:ko03009]	ycfD 50S ribosomal protein L16 3-hydroxylase [EC:1.14.11.47]	K18850
sp4533	-2.43465	5.08583	-3.22322	0.00162649	0.00729233	-1.31117	Protein families: signaling and cellular processes	Secretion system [BR:ko02044]	hofQ protein transport protein HofQ	K02507
sp3095	-0.992077	3.5076	-3.2173	0.00165662	0.00730155	-1.35841	Poorly characterized	Function unknown	K06918 uncharacterized protein	K06918
sp5845	-6.00681	13.1792	-3.15515	0.00202098	0.00783268	-1.47645	Unclassified: metabolism	Enzymes with EC numbers	E3.4.13.- D-alanyl-D-alanine dipeptidase [EC:3.4.13.-]	K01274
sp573	-3.28222	9.67855	-3.15243	0.00203845	0.00849242	-1.49776	Carbohydrate metabolism	Glycolysis / Gluconeogenesis [PATH:ko00010]|Citrate cycle (TCA cycle) [PATH:ko00020]|Pyruvate metabolism [PATH:ko00620]	aceE pyruvate dehydrogenase E1 component [EC:1.2.4.1]	K00163
sp1566	-14.1863	33.627	-3.14267	0.00210231	0.0086061	-1.50794	Energy metabolism|Signal transduction	Nitrogen metabolism [PATH:ko00910]|Two-component system [PATH:ko02020]	narG, narZ, nxrA nitrate reductase / nitrite oxidoreductase, alpha subunit [EC:1.7.5.1 1.7.99.-]	K00370
sp1793	-35.4606	56.8452	-3.12874	0.00219667	0.00903096	-1.53063	Infectious diseases: Bacterial	Staphylococcus aureus infection [PATH:ko05150]	clfB clumping factor B	K14192
sp86	1.29588	2.02147	3.10952	0.00233255	0.00909353	-1.57661	Amino acid metabolism	Glycine, serine and threonine metabolism [PATH:ko00260]	doeA ectoine hydrolase [EC:3.5.4.44]	K15783
sp3417	-2.90143	7.79233	-3.10359	0.00237708	0.00909982	-1.61815	Poorly characterized	General function prediction only	K07146 UPF0176 protein	K07146
sp2189	-2.11794	6.72137	-3.10278	0.00238292	0.0092257	-1.61422	Membrane transport|Protein families: signaling and cellular processes	ABC transporters [PATH:ko02010]|Transporters [BR:ko02000]	mtsC iron/zinc/manganese/copper transport system permease protein	K11705
sp705	-2.89982	7.82771	-3.10147	0.00239286	0.00988493	-1.60403	Carbohydrate metabolism	Pyruvate metabolism [PATH:ko00620]	E1.2.3.3, poxL pyruvate oxidase [EC:1.2.3.3]	K00158
sp6190	-3.20709	6.26078	-3.10125	0.00239456	0.0110639	-1.61709	Unclassified: metabolism	Enzymes with EC numbers	yghU, yfcG GSH-dependent disulfide-bond oxidoreductase [EC:1.8.4.-]	K11209
sp3583	37.4963	196.626	3.07661	0.00258558	0.0114985	-1.65458	Protein families: genetic information processing	DNA repair and recombination proteins [BR:ko03400]	adaB methylated-DNA-[protein]-cysteine S-methyltransferase [EC:2.1.1.63]	K13531
sp2187	-2.11188	5.89604	-3.05766	0.00274233	0.0115913	-1.70931	Membrane transport|Protein families: signaling and cellular processes	ABC transporters [PATH:ko02010]|Transporters [BR:ko02000]	mtsA iron/zinc/manganese/copper transport system substrate-binding protein	K11704
sp2782	-107.209	338.926	-3.05058	0.00280308	0.0117547	-1.7198	Metabolism of terpenoids and polyketides|Protein families: metabolism	Biosynthesis of siderophore group nonribosomal peptides [PATH:ko01053]|Polyketide biosynthesis proteins [BR:ko01008]	entF enterobactin synthetase component F [EC:6.3.2.14]	K02364
sp2515	-42.2737	169.253	-3.04027	0.00289376	0.0119662	-1.74559	Metabolism of cofactors and vitamins	Porphyrin and chlorophyll metabolism [PATH:ko00860]	hemG menaquinone-dependent protoporphyrinogen oxidase [EC:1.3.5.3]	K00230
sp4105	-52.7792	153.046	-3.03627	0.00292969	0.0120444	-1.76459	Protein families: metabolism	Glycosyltransferases [BR:ko01003]|Lipopolysaccharide biosynthesis proteins [BR:ko01005]	rgpA rhamnosyltransferase [EC:2.4.1.-]	K12996
sp3287	-1.10781	2.57812	-3.02871	0.0029973	0.0120538	-1.7826	Poorly characterized	Function unknown	K09781 uncharacterized protein	K09781
sp4815	-4.0236	5.81531	-3.02342	0.00304773	0.0120551	-1.80025	Protein families: signaling and cellular processes	Transporters [BR:ko02000]	hutM histidine permease	K16236
sp3863	-138.706	662.335	-3.01526	0.00312502	0.012387	-1.8025	Protein families: genetic information processing	Transcription factors [BR:ko03000]	purR LacI family transcriptional regulator, purine nucleotide synthesis repressor	K03604
sp6203	-0.385582	2.81437	-3.01293	0.00314574	0.0125204	-1.84339	Unclassified: metabolism	Enzymes with EC numbers	yqjH ferric-chelate reductase (NADPH) [EC:1.16.1.9]	K07229
sp1922	-2.98115	6.37141	-3.00302	0.00324435	0.0125333	-1.84671	Lipid metabolism|Protein families: metabolism	Fatty acid biosynthesis [PATH:ko00061]|Lipid biosynthesis proteins [BR:ko01004]	fabM trans-2-decenoyl-[acyl-carrier protein] isomerase [EC:5.3.3.14]	K18474
sp3569	-1.14399	3.57197	-2.99718	0.00330142	0.0130838	-1.86167	Protein families: genetic information processing	Chromosome and associated proteins [BR:ko03036]	stpA DNA-binding protein StpA	K11685
sp3980	-1.32057	3.00006	-2.99158	0.0033586	0.0131703	-1.87147	Protein families: genetic information processing	Transfer RNA biogenesis [BR:ko03016]	trmJ tRNA (cytidine32/uridine32-2'-O)-methyltransferase [EC:2.1.1.200]	K15396
sp5283	-7.62259	16.0906	-2.98917	0.00338437	0.0131802	-1.8774	Signal transduction|Endocrine system|Circulatory system|Digestive system|Excretory system|Protein families: signaling and cellular processes	cAMP signaling pathway [PATH:ko04024]|cGMP-PKG signaling pathway [PATH:ko04022]|Insulin secretion [PATH:ko04911]|Thyroid hormone synthesis [PATH:ko04918]|Thyroid hormone signaling pathway [PATH:ko04919]|Aldosterone synthesis and secretion [PATH:ko04925]|Cardiac muscle contraction [PATH:ko04260]|Adrenergic signaling in cardiomyocytes [PATH:ko04261]|Salivary secretion [PATH:ko04970]|Gastric acid se…	ATP1A sodium/potassium-transporting ATPase subunit alpha [EC:3.6.3.9]	K01539
sp2184	-212.005	1111.66	-2.98135	0.00346592	0.0133127	-1.8847	Membrane transport|Protein families: signaling and cellular processes	ABC transporters [PATH:ko02010]|Transporters [BR:ko02000]	msmF raffinose/stachyose/melibiose transport system permease protein	K10118
sp3743	-1.94217	3.16918	-2.97561	0.00352679	0.0133127	-1.90706	Protein families: genetic information processing	Transcription factors [BR:ko03000]	bglG1 transcriptional antiterminator	K03493
sp1211	-2.11004	5.46215	-2.97191	0.00356666	0.0133269	-1.92066	Cellular community - prokaryotes|Protein families: signaling and cellular processes	Biofilm formation - Pseudomonas aeruginosa [PATH:ko02025]|Secretion system [BR:ko02044]	impC type VI secretion system protein ImpC	K11900
sp4513	-5.6994	8.58326	-2.96193	0.00367625	0.0134281	-1.93931	Protein families: signaling and cellular processes	Secretion system [BR:ko02044]	comGF competence protein ComGF	K02248
sp1145	37.2262	143.533	2.96103	0.00368625	0.016529	-1.93009	Cellular community - prokaryotes	Biofilm formation - Vibrio cholerae [PATH:ko05111]	wcaJ putative colanic acid biosysnthesis UDP-glucose lipid carrier transferase	K03606
sp329	-34.34	72.5603	-2.95262	0.00378118	0.0169194	-1.95513	Amino acid metabolism|Metabolism of other amino acids	Cysteine and methionine metabolism [PATH:ko00270]|Glutathione metabolism [PATH:ko00480]	gshA glutamate--cysteine ligase [EC:6.3.2.2]	K01919
sp414	10.1887	30.9778	2.94802	0.00383408	0.0171304	-1.96686	Biosynthesis of other secondary metabolites	Tropane, piperidine and pyridine alkaloid biosynthesis [PATH:ko00960]	fldA cinnamoyl-CoA:phenyllactate CoA-transferase [EC:2.8.3.17]	K13607
sp2572	-0.636841	3.69695	-2.94178	0.00390485	0.017131	-2.01109	Metabolism of cofactors and vitamins	Ubiquinone and other terpenoid-quinone biosynthesis [PATH:ko00130]	ubiH 2-octaprenyl-6-methoxyphenol hydroxylase [EC:1.14.13.-]	K03185
sp5286	-9.78382	22.2802	-2.93857	0.00394476	0.0173627	-1.99044	Signal transduction|Infectious diseases: Bacterial|Drug resistance: Antimicrobial|Protein families: signaling and cellular processes	Two-component system [PATH:ko02020]|Staphylococcus aureus infection [PATH:ko05150]|Cationic antimicrobial peptide (CAMP) resistance [PATH:ko01503]|Antimicrobial resistance genes [BR:ko01504]	dltD D-alanine transfer protein	K03740
sp3508	-11.1562	25.1213	-2.93621	0.00397286	0.0178554	-1.99655	Protein families: genetic information processing	Chaperones and folding catalysts [BR:ko03110]	clpL ATP-dependent Clp protease ATP-binding subunit ClpL	K04086
sp1739	-32.3121	52.4783	-2.92839	0.00406736	0.0178651	-2.00985	Glycan biosynthesis and metabolism|Protein families: metabolism	Peptidoglycan biosynthesis [PATH:ko00550]|Peptidoglycan biosynthesis and degradation proteins [BR:ko01011]	murN alanine adding enzyme [EC:2.3.2.-]	K12554
sp5755	-1.17379	3.96671	-2.92767	0.00407469	0.0179823	-2.02545	Unclassified: metabolism	Energy metabolism	mioC MioC protein	K06205
sp672	-0.924589	5.75195	-2.92181	0.00414643	0.0179958	-2.05427	Carbohydrate metabolism	Pentose phosphate pathway [PATH:ko00030]	gcd quinoprotein glucose dehydrogenase [EC:1.1.5.2]	K00117
sp962	0.469135	2.45095	2.90185	0.00440145	0.0270793	-2.08036	Carbohydrate metabolism|Lipid metabolism|Signal transduction	Inositol phosphate metabolism [PATH:ko00562]|Glycerophospholipid metabolism [PATH:ko00564]|Phosphatidylinositol signaling system [PATH:ko04070]	CDIPT CDP-diacylglycerol--inositol 3-phosphatidyltransferase [EC:2.7.8.11]	K00999
sp2647	-1.73772	6.31269	-2.89856	0.00444631	0.0270804	-2.10634	Metabolism of other amino acids	Glutathione metabolism [PATH:ko00480]	gsp glutathionylspermidine amidase/synthetase [EC:3.5.1.78 6.3.1.8]	K01460
sp5430	-16.3436	34.1379	-2.88025	0.00469581	0.0514554	-2.11811	Signal transduction|Protein families: signaling and cellular processes	Two-component system [PATH:ko02020]|Two-component system [BR:ko02022]	liaR two-component system, NarL family, response regulator LiaR	K11618
sp4665	-11.5344	15.5755	-2.87447	0.00477696	0.0537192	-2.13459	Protein families: signaling and cellular processes	Transporters [BR:ko02000]	ABC.ZM.P zinc/manganese transport system permease protein	K02075
sp5076	-0.540941	2.05934	-2.87132	0.00481949	0.0537213	-2.17053	Replication and repair|Protein families: genetic information processing	Base excision repair [PATH:ko03410]|DNA repair and recombination proteins [BR:ko03400]	nei endonuclease VIII [EC:3.2.2.- 4.2.99.18]	K05522
sp4255	-0.481428	1.71718	-2.86702	0.00488113	0.0537501	-2.16772	Protein families: metabolism	Peptidases [BR:ko01002]	ydgD protease YdgD [EC:3.4.21.-]	K04775
sp3623	-0.492185	2.55819	-2.8482	0.00515986	0.064564	-2.21814	Protein families: genetic information processing	DNA replication proteins [BR:ko03032]|Chromosome and associated proteins [BR:ko03036]	seqA negative modulator of initiation of replication	K03645
sp5219	-721.708	2466.28	-2.84438	0.00522057	0.0646923	-2.19997	Signal transduction|Cellular community - prokaryotes|Protein families: metabolism|Protein families: signaling and cellular processes	Two-component system [PATH:ko02020]|Quorum sensing [PATH:ko02024]|Protein kinases [BR:ko01001]|Two-component system [BR:ko02022]	agrC, blpH, fsrC two-component system, LytTR family, sensor histidine kinase AgrC [EC:2.7.13.3]	K07706
sp5876	-24.4062	55.3471	-2.84327	0.00523765	0.0649594	-2.20204	Unclassified: metabolism	Enzymes with EC numbers	K15976 putative NAD(P)H nitroreductase [EC:1.-.-.-]	K15976
sp1052	-0.554131	2.90409	-2.82741	0.00548465	0.107422	-2.26394	Carbohydrate metabolism|Protein families: metabolism	Starch and sucrose metabolism [PATH:ko00500]|Glycosyltransferases [BR:ko01003]	otsA trehalose 6-phosphate synthase [EC:2.4.1.15 2.4.1.347]	K00697
sp4670	-23.6124	42.419	-2.82756	0.0054847	0.107596	-2.24845	Protein families: signaling and cellular processes	Transporters [BR:ko02000]	FTR, FTH1, efeU high-affinity iron transporter	K07243
sp4867	-26.8699	60.3479	-2.82325	0.00555422	0.107691	-2.25209	Protein families: signaling and cellular processes	Transporters [BR:ko02000]	mmuP S-methylmethionine transporter	K16235
sp668	54.9581	583.393	2.8185	0.00563114	0.108195	-2.26221	Carbohydrate metabolism	Pentose phosphate pathway [PATH:ko00030]	deoC, DERA deoxyribose-phosphate aldolase [EC:4.1.2.4]	K01619
sp2999	-2.99257	12.5048	-2.80213	0.00590718	0.108203	-2.32154	Nucleotide metabolism|Cellular community - prokaryotes	Purine metabolism [PATH:ko00230]|Biofilm formation - Vibrio cholerae [PATH:ko05111]|Biofilm formation - Escherichia coli [PATH:ko02026]	cyaA adenylate cyclase, class 1 [EC:4.6.1.1]	K05851
sp4212	-22.3102	43.4208	-2.79691	0.00599756	0.108219	-2.3154	Protein families: metabolism	Peptidases [BR:ko01002]	iaaA, ASRGL1 beta-aspartyl-peptidase (threonine type) [EC:3.4.19.5]	K13051
sp6556	16.3575	59.7156	2.79512	0.00602876	0.111628	-2.31376	Xenobiotics biodegradation and metabolism	Caprolactam degradation [PATH:ko00930]	DCAA acyl-CoA dehydrogenase [EC:1.3.99.-]	K06446
sp4646	-128.248	471.32	-2.77658	0.00636153	0.111885	-2.35441	Protein families: signaling and cellular processes	Transporters [BR:ko02000]	ABC.MS.S multiple sugar transport system substrate-binding protein	K02027
sp4370	-184.057	1213.67	-2.77291	0.00642934	0.111926	-2.36326	Protein families: metabolism|Protein families: signaling and cellular processes	Protein kinases [BR:ko01001]|Two-component system [BR:ko02022]	K02484 two-component system, OmpR family, sensor kinase [EC:2.7.13.3]	K02484
sp5188	-5.68951	8.39018	-2.76718	0.0065365	0.112847	-2.37667	Signal transduction|Cellular community - prokaryotes	Two-component system [PATH:ko02020]|Quorum sensing [PATH:ko02024]	comB competence factor transport accessory protein ComB	K12293
sp4977	-0.766473	3.45566	-2.76356	0.00660238	0.11301	-2.40177	Protein families: signaling and cellular processes	Transporters [BR:ko02000]	ttdT L-tartrate/succinate antiporter	K11106
sp4825	-3.3568	9.73986	-2.7565	0.00674059	0.114142	-2.40198	Protein families: signaling and cellular processes	Transporters [BR:ko02000]	kefF glutathione-regulated potassium-efflux system ancillary protein KefF	K11746
sp2445	-4.13477	12.2737	-2.74979	0.00687178	0.115039	-2.42125	Metabolism of cofactors and vitamins	Pantothenate and CoA biosynthesis [PATH:ko00770]	coaA type I pantothenate kinase [EC:2.7.1.33]	K00867
sp875	-71.7882	149.79	-2.74896	0.00688805	0.117422	-2.41677	Carbohydrate metabolism|Energy metabolism	Pyruvate metabolism [PATH:ko00620]|Carbon fixation in photosynthetic organisms [PATH:ko00710]|Carbon fixation pathways in prokaryotes [PATH:ko00720]|Methane metabolism [PATH:ko00680]	ppc phosphoenolpyruvate carboxylase [EC:4.1.1.31]	K01595
sp2263	-2.24186	4.61626	-2.74509	0.00696493	0.135363	-2.42334	Membrane transport|Protein families: signaling and cellular processes	ABC transporters [PATH:ko02010]|Transporters [BR:ko02000]	thuE trehalose/maltose transport system substrate-binding protein	K10236
sp884	10.1674	32.5652	2.74319	0.00700311	0.135365	-2.42867	Carbohydrate metabolism|Energy metabolism|Amino acid metabolism	Glyoxylate and dicarboxylate metabolism [PATH:ko00630]|Propanoate metabolism [PATH:ko00640]|Carbon fixation pathways in prokaryotes [PATH:ko00720]|Valine, leucine and isoleucine degradation [PATH:ko00280]	E5.4.99.2B, mcmA2 methylmalonyl-CoA mutase, C-terminal domain [EC:5.4.99.2]	K01849
sp1663	-11.0032	26.1842	-2.73704	0.00712742	0.135496	-2.44575	Glycan biosynthesis and metabolism|Drug resistance: Antimicrobial|Protein families: metabolism	Peptidoglycan biosynthesis [PATH:ko00550]|beta-Lactam resistance [PATH:ko01501]|Peptidoglycan biosynthesis and degradation proteins [BR:ko01011]	pbp2B, penA penicillin-binding protein 2B	K00687
sp1839	0.816809	1.6736	2.73422	0.00718225	0.135543	-2.45631	Lipid metabolism	Glycerolipid metabolism [PATH:ko00561]	dhbE glycerol dehydratase small subunit [EC:4.2.1.30]	K06122
sp4186	-2.98938	11.1155	-2.73045	0.00726296	0.136512	-2.46262	Protein families: metabolism	Peptidases [BR:ko01002]	NPEPPS puromycin-sensitive aminopeptidase [EC:3.4.11.-]	K08776
sp4913	-0.509417	3.38068	-2.7289	0.00729233	0.136531	-2.47266	Protein families: signaling and cellular processes	Transporters [BR:ko02000]	pcaT MFS transporter, MHS family, dicarboxylic acid transporter PcaT	K02625
sp5287	-28.9207	78.748	-2.72859	0.00730155	0.137119	-2.46271	Signal transduction|Infectious diseases: Bacterial|Drug resistance: Antimicrobial|Protein families: signaling and cellular processes	Two-component system [PATH:ko02020]|Staphylococcus aureus infection [PATH:ko05150]|Cationic antimicrobial peptide (CAMP) resistance [PATH:ko01503]|Antimicrobial resistance genes [BR:ko01504]	mprF, fmtC phosphatidylglycerol lysyltransferase [EC:2.3.2.3]	K14205
sp918	-0.684287	2.45817	-2.71262	0.00763843	0.137149	-2.49849	Carbohydrate metabolism|Energy metabolism|Signal transduction	Citrate cycle (TCA cycle) [PATH:ko00020]|Pyruvate metabolism [PATH:ko00620]|Butanoate metabolism [PATH:ko00650]|Oxidative phosphorylation [PATH:ko00190]|Carbon fixation pathways in prokaryotes [PATH:ko00720]|Two-component system [PATH:ko02020]	frdD fumarate reductase subunit D	K00247
sp303	-81.2696	438.934	-2.70987	0.0077013	0.138747	-2.50374	Amino acid metabolism|Cellular community - prokaryotes	Phenylalanine, tyrosine and tryptophan biosynthesis [PATH:ko00400]|Quorum sensing [PATH:ko02024]	E2.5.1.54, aroF, aroG, aroH 3-deoxy-7-phosphoheptulonate synthase [EC:2.5.1.54]	K01626
sp4452	-0.354708	1.67227	-2.70946	0.00770746	0.138875	-2.52094	Protein families: signaling and cellular processes	Prokaryotic defense system [BR:ko02048]	bhsA multiple stress resistance protein BhsA	K12151
sp686	58.2097	368.542	2.70391	0.00783268	0.139224	-2.51778	Carbohydrate metabolism	Propanoate metabolism [PATH:ko00640]	adh2 alcohol dehydrogenase [EC:1.1.1.-]	K18369
sp4508	-6.37272	17.3514	-2.69617	0.00800649	0.140846	-2.53459	Protein families: signaling and cellular processes	Secretion system [BR:ko02044]	comGA competence protein ComGA	K02243
sp4509	-8.1208	14.5816	-2.69306	0.00807706	0.14733	-2.54047	Protein families: signaling and cellular processes	Secretion system [BR:ko02044]	comGB competence protein ComGB	K02244
sp5523	24.5278	382.309	2.68429	0.00827674	0.174045	-2.556	Translation|Protein families: genetic information processing	Ribosome [PATH:ko03010]|Ribosome [BR:ko03011]	RP-S10, MRPS10, rpsJ small subunit ribosomal protein S10	K02946
sp4911	-6.97901	14.4842	-2.67656	0.00846196	0.175292	-2.57491	Protein families: signaling and cellular processes	Transporters [BR:ko02000]	pbuX xanthine permease	K16169
sp4002	-1.19499	4.02642	-2.67521	0.00849242	0.175317	-2.58302	Protein families: genetic information processing	Translation factors [BR:ko03012]	epmA, poxA elongation factor P--(R)-beta-lysine ligase [EC:6.3.1.-]	K04568
sp5131	-1.15608	6.43862	-2.67047	0.00860605	0.175442	-2.59529	Signal transduction	Two-component system [PATH:ko02020]	emrK multidrug resistance protein K	K07797
sp4339	6.72505	18.9924	2.67056	0.0086061	0.1756	-2.58759	Protein families: metabolism|Protein families: genetic information processing	Peptidases [BR:ko01002]|Chaperones and folding catalysts [BR:ko03110]	isp major intracellular serine protease [EC:3.4.21.-]	K13275
sp5510	-1.10252	2.4994	-2.6655	0.00872728	0.175763	-2.60161	Translation|Protein families: genetic information processing	Ribosome [PATH:ko03010]|Ribosome [BR:ko03011]	RP-L30, MRPL30, rpmD large subunit ribosomal protein L30	K02907
sp5930	-0.401322	0.595435	-2.66102	0.00883651	0.175855	-2.6101	Unclassified: metabolism	Enzymes with EC numbers	cld chlorite dismutase [EC:1.13.11.49]	K09162
sp36	48.1634	720.93	2.65496	0.00898939	0.176122	-2.61997	Amino acid metabolism	Arginine and proline metabolism [PATH:ko00330]	proC pyrroline-5-carboxylate reductase [EC:1.5.1.2]	K00286
sp2185	-205.342	1144.55	-2.65338	0.00903096	0.176122	-2.62303	Membrane transport|Protein families: signaling and cellular processes	ABC transporters [PATH:ko02010]|Transporters [BR:ko02000]	msmG raffinose/stachyose/melibiose transport system permease protein	K10119
sp2446	53.6849	756.324	2.65085	0.00909353	0.176484	-2.6288	Metabolism of cofactors and vitamins	Pantothenate and CoA biosynthesis [PATH:ko00770]	coaBC, dfp phosphopantothenoylcysteine decarboxylase / phosphopantothenate---cysteine ligase [EC:4.1.1.36 6.3.2.5]	K13038
sp3643	302.2	1344.53	2.65066	0.00909982	0.176548	-2.63173	Protein families: genetic information processing	Mitochondrial biogenesis [BR:ko03029]	PEO1 twinkle protein [EC:3.6.4.12]	K17680
sp4272	-25.7791	65.9417	-2.64975	0.00912305	0.17961	-2.63048	Protein families: metabolism	Peptidoglycan biosynthesis and degradation proteins [BR:ko01011]	mltA membrane-bound lytic murein transglycosylase A [EC:4.2.2.-]	K08304
sp2367	-7.79464	19.0294	-2.64574	0.0092257	0.179918	-2.64471	Membrane transport|Signal transduction|Cellular community - prokaryotes|Protein families: signaling and cellular processes	ABC transporters [PATH:ko02010]|Two-component system [PATH:ko02020]|Quorum sensing [PATH:ko02024]|Transporters [BR:ko02000]	comA ATP-binding cassette, subfamily C, bacterial, competence factor transporting protein [EC:3.4.22.-]	K12292
sp1797	-1.38	4.5774	-2.64487	0.00924708	0.180089	-2.6449	Infectious diseases: Bacterial	Staphylococcus aureus infection [PATH:ko05150]	spa immunoglobulin G-binding protein A	K14196
sp2866	-77.7077	293.583	-2.63697	0.00945414	0.181678	-2.65798	NA	NA	NA	K01632
sp2078	-26.2045	106.549	-2.63139	0.00960227	0.191494	-2.66989	Membrane transport|Protein families: signaling and cellular processes	ABC transporters [PATH:ko02010]|Transporters [BR:ko02000]	cbiM cobalt/nickel transport system permease protein	K02007
sp3545	-0.696899	2.36001	-2.62353	0.00981095	0.19152	-2.69117	Protein families: genetic information processing	Chromosome and associated proteins [BR:ko03036]	diaA DnaA initiator-associating protein	K12961
sp4618	-0.52716	3.5787	-2.62082	0.00988493	0.191549	-2.70381	Protein families: signaling and cellular processes	Secretion system [BR:ko02044]|Bacterial motility proteins [BR:ko02035]	fimG minor fimbrial subunit	K07349
sp945	-6.42385	15.2216	-2.61777	0.00997235	0.192043	-2.69922	Carbohydrate metabolism|Lipid metabolism|Amino acid metabolism|Metabolism of cofactors and vitamins|Xenobiotics biodegradation and metabolism	Glycolysis / Gluconeogenesis [PATH:ko00010]|Fatty acid degradation [PATH:ko00071]|Tyrosine metabolism [PATH:ko00350]|Retinol metabolism [PATH:ko00830]|Chloroalkane and chloroalkene degradation [PATH:ko00625]|Naphthalene degradation [PATH:ko00626]|Metabolism of xenobiotics by cytochrome P450 [PATH:ko00980]|Drug metabolism - cytochrome P450 [PATH:ko00982]	adhP alcohol dehydrogenase, propanol-preferring [EC:1.1.1.1]	K13953
sp2761	-4.92102	12.1945	-2.61431	0.0100684	0.19205	-2.70681	Metabolism of terpenoids and polyketides	Terpenoid backbone biosynthesis [PATH:ko00900]	mvaA hydroxymethylglutaryl-CoA reductase [EC:1.1.1.88]	K00054
sp2061	-0.555575	2.21395	-2.6054	0.0103162	0.192445	-2.73343	Membrane transport|Protein families: signaling and cellular processes	ABC transporters [PATH:ko02010]|Transporters [BR:ko02000]	artP arginine transport system ATP-binding protein [EC:7.4.2.1]	K10000
sp444	-1.20303	4.34634	-2.59952	0.010486	0.19247	-2.75249	Carbohydrate metabolism	Amino sugar and nucleotide sugar metabolism [PATH:ko00520]	chiA bifunctional chitinase/lysozyme [EC:3.2.1.14 3.2.1.17]	K13381
sp1071	-1.05392	8.1732	-2.58984	0.0107685	0.192748	-2.76144	Carbohydrate metabolism|Signal transduction|Protein families: metabolism	Starch and sucrose metabolism [PATH:ko00500]|Two-component system [PATH:ko02020]|Glycosyltransferases [BR:ko01003]	sacB levansucrase [EC:2.4.1.10]	K00692
sp1843	-1.0107	2.28138	-2.58805	0.0108225	0.192782	-2.76109	Lipid metabolism	Glycerophospholipid metabolism [PATH:ko00564]	E1.1.3.21 alpha-glycerophosphate oxidase [EC:1.1.3.21]	K00105
sp1043	16.9345	56.5408	2.58037	0.0110555	0.193334	-2.77717	Carbohydrate metabolism|Protein families: metabolism	Butanoate metabolism [PATH:ko00650]|Lipid biosynthesis proteins [BR:ko01004]	ACSM medium-chain acyl-CoA synthetase [EC:6.2.1.2]	K01896
sp6236	-0.680284	4.36096	-2.57997	0.0110639	0.194542	-2.78158	Unclassified: metabolism	Secondary metabolism	cueO blue copper oxidase	K14588
sp4844	-6.77857	16.9445	-2.57188	0.0113157	0.196444	-2.79474	Protein families: signaling and cellular processes	Transporters [BR:ko02000]	lysP lysine-specific permease	K11733
sp2435	-0.912966	4.51944	-2.56923	0.0113946	0.197033	-2.80334	Metabolism of cofactors and vitamins	Nicotinate and nicotinamide metabolism [PATH:ko00760]	sthA, udhA NAD(P) transhydrogenase [EC:1.6.1.1]	K00322
sp4829	-46.9857	103.28	-2.56902	0.0114043	0.20243	-2.80064	Protein families: signaling and cellular processes	Transporters [BR:ko02000]	lacS, galP, rafP lactose/raffinose/galactose permease	K16209
sp3764	-384.262	1567.32	-2.56601	0.0114985	0.202568	-2.80767	Protein families: genetic information processing	Transcription factors [BR:ko03000]	cytR LacI family transcriptional regulator, repressor for deo operon, udp, cdd, tsx, nupC, and nupG	K05499
sp879	-82.9765	429.133	-2.56335	0.0115823	0.207144	-2.81247	Carbohydrate metabolism|Energy metabolism|Amino acid metabolism	Glycolysis / Gluconeogenesis [PATH:ko00010]|Methane metabolism [PATH:ko00680]|Glycine, serine and threonine metabolism [PATH:ko00260]	gpmB probable phosphoglycerate mutase [EC:5.4.2.12]	K15634
sp2701	-0.937623	1.61916	-2.56299	0.0115913	0.207169	-2.81319	Metabolism of terpenoids and polyketides	Biosynthesis of ansamycins [PATH:ko01051]	rifM, asm45 AHBA synthesis associated protein	K16017
sp5109	113.729	1742.83	2.55816	0.0117467	0.207175	-2.82367	Replication and repair|Protein families: genetic information processing	Mismatch repair [PATH:ko03430]|DNA repair and recombination proteins [BR:ko03400]	mutS2 DNA mismatch repair protein MutS2	K07456
sp4334	-2.1294	4.15123	-2.55794	0.0117547	0.209692	-2.82367	Protein families: metabolism|Protein families: genetic information processing	Peptidases [BR:ko01002]|Chaperones and folding catalysts [BR:ko03110]	C5AP, scpA, scpB C5a peptidase [EC:3.4.21.110]	K08652
sp3313	-0.524157	1.73643	-2.55272	0.0119194	0.209711	-2.83575	Poorly characterized	Function unknown	K09894 uncharacterized protein	K09894
sp2991	130.652	1732.72	2.55139	0.0119662	0.210165	-2.83807	Nucleotide metabolism|Amino acid metabolism|Protein families: metabolism	Purine metabolism [PATH:ko00230]|Alanine, aspartate and glutamate metabolism [PATH:ko00250]|Peptidases [BR:ko01002]	purF, PPAT amidophosphoribosyltransferase [EC:2.4.2.14]	K00764
sp494	89.2315	364.529	2.54949	0.0120282	0.210249	-2.84127	Carbohydrate metabolism	Butanoate metabolism [PATH:ko00650]	buk butyrate kinase [EC:2.7.2.7]	K00929
sp775	-3.41482	7.82879	-2.549	0.0120444	0.210385	-2.84217	Carbohydrate metabolism|Amino acid metabolism	Propanoate metabolism [PATH:ko00640]|Valine, leucine and isoleucine degradation [PATH:ko00280]	DBT, bkdB 2-oxoisovalerate dehydrogenase E2 component (dihydrolipoyl transacylase) [EC:2.3.1.168]	K09699
sp2238	-21.6635	62.0991	-2.54871	0.0120538	0.210386	-2.84297	Membrane transport|Protein families: signaling and cellular processes	ABC transporters [PATH:ko02010]|Transporters [BR:ko02000]	rhaS rhamnose transport system substrate-binding protein	K10559
sp3318	-0.39441	2.08292	-2.54856	0.0120551	0.210398	-2.84536	Poorly characterized	Function unknown	K09899 uncharacterized protein	K09899
sp6119	-0.42425	3.01756	-2.54357	0.0122195	0.210513	-2.85599	Unclassified: metabolism	Enzymes with EC numbers	pphB serine/threonine protein phosphatase 2 [EC:3.1.3.16]	K07314
sp3245	-39.1607	115.384	-2.53874	0.0123846	0.210522	-2.86288	Poorly characterized	Function unknown	K09155 uncharacterized protein	K09155
sp1404	6.41499	14.1817	2.53867	0.012387	0.282751	-2.86297	Energy metabolism	Oxidative phosphorylation [PATH:ko00190]	ndhB NAD(P)H-quinone oxidoreductase subunit 2 [EC:7.1.1.2]	K05573
sp6023	9.12147	26.6712	2.53651	0.0124598	0.282763	-2.86733	Unclassified: metabolism	Enzymes with EC numbers	hyfC hydrogenase-4 component C [EC:1.-.-.-]	K12138
sp1900	70.5129	542.101	2.53471	0.0125204	0.284881	-2.87132	Lipid metabolism|Glycan biosynthesis and metabolism|Protein families: metabolism	Fatty acid biosynthesis [PATH:ko00061]|Lipopolysaccharide biosynthesis [PATH:ko00540]|Lipopolysaccharide biosynthesis proteins [BR:ko01005]|Lipid biosynthesis proteins [BR:ko01004]	lpxC-fabZ UDP-3-O-[3-hydroxymyristoyl] N-acetylglucosamine deacetylase / 3-hydroxyacyl-[acyl-carrier-protein] dehydratase [EC:3.5.1.108 4.2.1.59]	K16363
sp795	-0.905028	4.0535	-2.53424	0.0125333	0.285162	-2.87235	Carbohydrate metabolism|Amino acid metabolism|Protein families: metabolism	Butanoate metabolism [PATH:ko00650]|Alanine, aspartate and glutamate metabolism [PATH:ko00250]|Lysine degradation [PATH:ko00310]|Amino acid related enzymes [BR:ko01007]	davT, gabT 5-aminovalerate/4-aminobutyrate aminotransferase [EC:2.6.1.48 2.6.1.19]	K14268
sp4952	-3.91058	17.6044	-2.52597	0.01282	0.285246	-2.88875	Protein families: signaling and cellular processes	Transporters [BR:ko02000]	sdaC serine transporter	K03837
sp1478	-32.8111	122.485	-2.52523	0.0128457	0.286061	-2.89112	Energy metabolism|Amino acid metabolism|Metabolism of other amino acids	Sulfur metabolism [PATH:ko00920]|Cysteine and methionine metabolism [PATH:ko00270]|Selenocompound metabolism [PATH:ko00450]	metB cystathionine gamma-synthase [EC:2.5.1.48]	K01739
sp4445	67.4929	783.938	2.52078	0.0130004	0.286288	-2.9003	Protein families: signaling and cellular processes	Exosome [BR:ko04147]	fixB, etfA electron transfer flavoprotein alpha subunit	K03522
sp5135	-35.5933	102.249	-2.51842	0.0130838	0.286294	-2.90472	Signal transduction	Two-component system [PATH:ko02020]	glnD [protein-PII] uridylyltransferase [EC:2.7.7.59]	K00990
sp55	6.56406	15.9062	2.5168	0.0131412	0.286607	-2.90776	Amino acid metabolism	Cysteine and methionine metabolism [PATH:ko00270]	cuyA L-cysteate sulfo-lyase [EC:4.4.1.25]	K17950
sp3369	-1.37162	3.06541	-2.51595	0.0131703	0.286847	-2.90891	Poorly characterized	Function unknown	K09962 uncharacterized protein	K09962
sp4131	1.72598	2.85508	2.5157	0.0131802	0.286853	-2.90995	Protein families: metabolism	Lipid biosynthesis proteins [BR:ko01004]	fadD32 fatty acid CoA ligase FadD32	K12428
sp3308	2.65646	5.7817	2.51425	0.0132317	0.298058	-2.91284	Poorly characterized	Function unknown	K09859 uncharacterized protein	K09859
sp3418	-21.2811	113.634	-2.51198	0.0133127	0.298236	-2.91723	Poorly characterized	General function prediction only	K07160 UPF0271 protein	K07160
sp758	30.1467	291.164	2.51153	0.0133269	0.298581	-2.9191	Carbohydrate metabolism|Amino acid metabolism	C5-Branched dibasic acid metabolism [PATH:ko00660]|Valine, leucine and isoleucine biosynthesis [PATH:ko00290]	leuD, IPMI-S 3-isopropylmalate/(R)-2-methylmalate dehydratase small subunit [EC:4.2.1.33 4.2.1.35]	K01704
sp5212	-1.03195	6.86345	-2.50905	0.0134149	0.299061	-2.92691	Signal transduction|Cellular community - prokaryotes|Protein families: metabolism|Protein families: signaling and cellular processes	Two-component system [PATH:ko02020]|Biofilm formation - Escherichia coli [PATH:ko02026]|Protein kinases [BR:ko01001]|Two-component system [BR:ko02022]	rcsD two-component system, NarL family, sensor histidine kinase RcsD [EC:2.7.13.3]	K07676
sp6089	-16.4131	34.2691	-2.50878	0.0134281	0.304877	-2.92337	Unclassified: metabolism	Enzymes with EC numbers	nodE nodulation protein E [EC:2.3.1.-]	K14660
sp3974	-0.935174	4.60859	-2.4861	0.0142661	0.305144	-2.96869	Protein families: genetic information processing	Transfer RNA biogenesis [BR:ko03016]	tmcA tRNA(Met) cytidine acetyltransferase [EC:2.3.1.193]	K06957
sp5209	-7.32797	23.567	-2.482	0.0144263	0.311546	-2.97768	Signal transduction|Cellular community - prokaryotes|Protein families: metabolism|Protein families: signaling and cellular processes	Two-component system [PATH:ko02020]|Biofilm formation - Escherichia coli [PATH:ko02026]|Protein kinases [BR:ko01001]|Two-component system [BR:ko02022]	arcB two-component system, OmpR family, aerobic respiration control sensor histidine kinase ArcB [EC:2.7.13.3]	K07648
sp2516	-7.55493	20.4093	-2.4807	0.0144765	0.312283	-2.98118	Metabolism of cofactors and vitamins	Porphyrin and chlorophyll metabolism [PATH:ko00860]	hemH, FECH protoporphyrin/coproporphyrin ferrochelatase [EC:4.99.1.1 4.99.1.9]	K01772
sp4264	-0.572127	2.82189	-2.48013	0.0144945	0.321864	-2.98047	Protein families: metabolism	Peptidases [BR:ko01002]|Peptidoglycan biosynthesis and degradation proteins [BR:ko01011]	mepA penicillin-insensitive murein DD-endopeptidase [EC:3.4.24.-]	K07261
sp3966	-0.637251	2.75575	-2.47542	0.0146775	0.322049	-2.98969	Protein families: genetic information processing	Transfer RNA biogenesis [BR:ko03016]	rnt ribonuclease T [EC:3.1.13.-]	K03683
sp2432	-18.2496	42.3135	-2.47455	0.0147157	1	-2.99287	Metabolism of cofactors and vitamins	Nicotinate and nicotinamide metabolism [PATH:ko00760]	pntA H+-translocating NAD(P) transhydrogenase subunit alpha [EC:1.6.1.2 7.1.1.1]	K00324
sp6206	-2.41685	4.23089	-2.47265	0.0147902	1	-2.99781	Unclassified: metabolism	Enzymes with EC numbers	yueD benzil reductase ((S)-benzoin forming) [EC:1.1.1.320]	K16216
sp3239	4.30483	12.7557	2.47017	0.0148883	1	-3.00039	Poorly characterized	Function unknown	K09143 uncharacterized protein	K09143
sp2910	32.6158	95.0178	2.46761	0.01499	1	-3.00851	Nucleotide metabolism	Purine metabolism [PATH:ko00230]	allB allantoinase [EC:3.5.2.5]	K01466
sp144	1.52918	4.53765	2.45943	0.0153184	1	-3.02156	Amino acid metabolism	Lysine biosynthesis [PATH:ko00300]	lysX [lysine-biosynthesis-protein LysW]---L-2-aminoadipate ligase [EC:6.3.2.43]	K05827
sp3427	-1.58906	4.29321	-2.45756	0.0153945	1	-3.02614	Poorly characterized	General function prediction only	K08987 putative membrane protein	K08987
sp359	-9.98557	22.0076	-2.45526	0.0154888	1	-3.03134	Amino acid metabolism|Protein families: metabolism	Lysine biosynthesis [PATH:ko00300]|Amino acid related enzymes [BR:ko01007]	dapC N-succinyldiaminopimelate aminotransferase [EC:2.6.1.17]	K14267
sp3573	53.6222	411.024	2.45304	0.0155801	1	-3.03734	Protein families: genetic information processing	Chromosome and associated proteins [BR:ko03036]	yabN tetrapyrrole methylase family protein / MazG family protein	K02499
sp621	-11.2029	35.3576	-2.44777	0.0157988	1	-3.04716	Carbohydrate metabolism	Pentose and glucuronate interconversions [PATH:ko00040]	E1.1.1.9 D-xylulose reductase [EC:1.1.1.9]	K05351
sp5553	81.0417	1303.48	2.44157	0.0160582	1	-3.05874	Translation|Protein families: metabolism|Protein families: genetic information processing	Aminoacyl-tRNA biosynthesis [PATH:ko00970]|Amino acid related enzymes [BR:ko01007]|Transfer RNA biogenesis [BR:ko03016]	QARS, glnS glutaminyl-tRNA synthetase [EC:6.1.1.18]	K01886
sp2107	-1.27473	4.01879	-2.44151	0.0160606	1	-3.05637	Membrane transport|Protein families: signaling and cellular processes	ABC transporters [PATH:ko02010]|Transporters [BR:ko02000]	dppD dipeptide transport system ATP-binding protein	K12371
sp3011	-65.6878	319.881	-2.43666	0.0162686	1	-3.06893	Nucleotide metabolism|Metabolism of cofactors and vitamins	Purine metabolism [PATH:ko00230]|Pyrimidine metabolism [PATH:ko00240]|Nicotinate and nicotinamide metabolism [PATH:ko00760]	yfkN 2',3'-cyclic-nucleotide 2'-phosphodiesterase / 3'-nucleotidase / 5'-nucleotidase [EC:3.1.4.16 3.1.3.6 3.1.3.5]	K08693
sp5495	27.784	468.576	2.43377	0.0163895	1	-3.07593	Translation|Protein families: genetic information processing	Ribosome [PATH:ko03010]|Ribosome [BR:ko03011]	RP-L15, MRPL15, rplO large subunit ribosomal protein L15	K02876
sp1987	-39.1835	118.236	-2.43264	0.0164418	1	-3.07871	Membrane transport|Drug resistance: Antimicrobial|Protein families: signaling and cellular processes	ABC transporters [PATH:ko02010]|beta-Lactam resistance [PATH:ko01501]|Transporters [BR:ko02000]|Antimicrobial resistance genes [BR:ko01504]	abcA, bmrA ATP-binding cassette, subfamily B, bacterial AbcA/BmrA [EC:7.6.2.2]	K18104
sp3770	-1.92952	8.59441	-2.43063	0.016529	1	-3.07726	Protein families: genetic information processing	Transcription factors [BR:ko03000]	dmlR LysR family transcriptional regulator, transcriptional activator for dmlA	K16135
sp1817	-4.59029	64.9687	-2.42456	0.0167921	1	-3.08924	Infectious diseases: Bacterial|Protein families: signaling and cellular processes	Pertussis [PATH:ko05133]|Transporters [BR:ko02000]|Secretion system [BR:ko02044]|Bacterial motility proteins [BR:ko02035]	fimD, fimC, mrkC, htrE, cssD outer membrane usher protein	K07347
sp1994	71.4587	759.448	2.42373	0.0168313	1	-3.0947	Membrane transport|Protein families: genetic information processing|Protein families: signaling and cellular processes	ABC transporters [PATH:ko02010]|Chromosome and associated proteins [BR:ko03036]|Transporters [BR:ko02000]	ftsX cell division transport system permease protein	K09811
sp883	26.4112	112.24	2.42174	0.0169194	1	-3.10076	Carbohydrate metabolism|Energy metabolism|Amino acid metabolism	Glyoxylate and dicarboxylate metabolism [PATH:ko00630]|Propanoate metabolism [PATH:ko00640]|Carbon fixation pathways in prokaryotes [PATH:ko00720]|Valine, leucine and isoleucine degradation [PATH:ko00280]	E5.4.99.2A, mcmA1 methylmalonyl-CoA mutase, N-terminal domain [EC:5.4.99.2]	K01848
sp1289	-0.740609	2.81019	-2.42132	0.0169334	1	-3.09629	Energy metabolism	Carbon fixation in photosynthetic organisms [PATH:ko00710]	PRK, prkB phosphoribulokinase [EC:2.7.1.19]	K00855
sp5901	-1.25647	3.65494	-2.4178	0.0170935	1	-3.10493	Unclassified: metabolism	Enzymes with EC numbers	agd31B oligosaccharide 4-alpha-D-glucosyltransferase [EC:2.4.1.161]	K18820
sp3024	-38.1258	171.526	-2.41701	0.0171304	1	-3.10649	Nucleotide metabolism|Protein families: genetic information processing	Purine metabolism [PATH:ko00230]|Pyrimidine metabolism [PATH:ko00240]|DNA repair and recombination proteins [BR:ko03400]	E1.17.4.1B, nrdB, nrdF ribonucleoside-diphosphate reductase beta chain [EC:1.17.4.1]	K00526
sp2286	-2.73294	5.81919	-2.41699	0.017131	1	-3.10603	Membrane transport|Protein families: signaling and cellular processes	ABC transporters [PATH:ko02010]|Transporters [BR:ko02000]	urtE urea transport system ATP-binding protein	K11963
sp6388	-0.447856	4.97058	-2.41437	0.0172444	1	-3.10811	Unclassified: signaling and cellular processes	Signaling proteins	proQ ProP effector	K03607
sp347	-70.2549	343.108	-2.41186	0.0173627	1	-3.11734	Amino acid metabolism|Protein families: metabolism	Alanine, aspartate and glutamate metabolism [PATH:ko00250]|Valine, leucine and isoleucine biosynthesis [PATH:ko00290]|Arginine biosynthesis [PATH:ko00220]|Amino acid related enzymes [BR:ko01007]	alaA alanine-synthesizing transaminase [EC:2.6.1.66 2.6.1.2]	K14260
sp2619	-4.2542	9.84289	-2.40719	0.0175757	1	-3.12398	Metabolism of cofactors and vitamins|Protein families: metabolism	Folate biosynthesis [PATH:ko00790]|Amino acid related enzymes [BR:ko01007]	pabBC para-aminobenzoate synthetase / 4-amino-4-deoxychorismate lyase [EC:2.6.1.85 4.1.3.38]	K03342
sp2527	-0.646426	2.50913	-2.40167	0.0178261	1	-3.1327	Metabolism of cofactors and vitamins	Riboflavin metabolism [PATH:ko00740]	aphA acid phosphatase (class B) [EC:3.1.3.2]	K03788
sp5550	59.3927	1504.39	2.4016	0.0178303	1	-3.1365	Translation|Protein families: metabolism|Protein families: genetic information processing	Aminoacyl-tRNA biosynthesis [PATH:ko00970]|Amino acid related enzymes [BR:ko01007]|Transfer RNA biogenesis [BR:ko03016]	KARS, lysS lysyl-tRNA synthetase, class II [EC:6.1.1.6]	K04567
sp5372	-1.05336	3.95522	-2.40108	0.0178554	1	-3.13362	Signal transduction|Protein families: signaling and cellular processes	Two-component system [PATH:ko02020]|Transporters [BR:ko02000]	citT citrate:succinate antiporter	K09477
sp5785	-7.20993	13.479	-2.40093	0.0178651	1	-3.13549	Unclassified: metabolism	Energy metabolism	yogA zinc-binding alcohol dehydrogenase/oxidoreductase	K13955
sp4239	-1.16441	7.64534	-2.39904	0.0179507	1	-3.13752	Protein families: metabolism	Peptidases [BR:ko01002]	ptrA protease III [EC:3.4.24.55]	K01407
sp3485	-1.32917	4.13869	-2.39839	0.0179823	1	-3.14049	Poorly characterized	General function prediction only	sprL SprT-like protein	K03095
sp2183	-506.408	2435.66	-2.39813	0.0179958	1	-3.14625	Membrane transport|Protein families: signaling and cellular processes	ABC transporters [PATH:ko02010]|Transporters [BR:ko02000]	msmE raffinose/stachyose/melibiose transport system substrate-binding protein	K10117
sp1011	-0.880265	2.10947	-2.39674	0.0180579	1	-3.14525	Carbohydrate metabolism|Membrane transport|Protein families: signaling and cellular processes	Pentose phosphate pathway [PATH:ko00030]|Phosphotransferase system (PTS) [PATH:ko02060]|Transporters [BR:ko02000]	PTS-Dga-EIIA, dgaA PTS system, D-glucosaminate-specific IIA component [EC:2.7.1.203]	K17464
sp5647	-0.360159	1.90032	-2.38941	0.0184039	1	-3.15629	Unclassified: genetic information processing	Replication and repair	xni protein Xni	K01146
sp5989	-28.7692	72.1432	-2.38576	0.0185836	1	-3.1672	Unclassified: metabolism	Enzymes with EC numbers	glnE [glutamine synthetase] adenylyltransferase / [glutamine synthetase]-adenylyl-L-tyrosine phosphorylase [EC:2.7.7.42 2.7.7.89]	K00982
sp1029	-51.0958	142.194	-2.37375	0.019171	1	-3.19034	Carbohydrate metabolism|Metabolism of other amino acids|Cancers: Overview|Protein families: signaling and cellular processes	Pentose phosphate pathway [PATH:ko00030]|Glutathione metabolism [PATH:ko00480]|Central carbon metabolism in cancer [PATH:ko05230]|Exosome [BR:ko04147]	G6PD, zwf glucose-6-phosphate 1-dehydrogenase [EC:1.1.1.49 1.1.1.363]	K00036
sp6012	-42.0251	127.145	-2.37119	0.0192984	1	-3.19645	Unclassified: metabolism	Enzymes with EC numbers	hrpA ATP-dependent helicase HrpA [EC:3.6.4.13]	K03578
sp1938	-6.69225	15.2074	-2.36981	0.0193669	1	-3.20278	Lipid metabolism|Signal transduction|Immune system|Infectious diseases: Bacterial	Sphingolipid metabolism [PATH:ko00600]|VEGF signaling pathway [PATH:ko04370]|Apelin signaling pathway [PATH:ko04371]|Calcium signaling pathway [PATH:ko04020]|Phospholipase D signaling pathway [PATH:ko04072]|Sphingolipid signaling pathway [PATH:ko04071]|Fc gamma R-mediated phagocytosis [PATH:ko04666]|Tuberculosis [PATH:ko05152]	SPHK sphingosine kinase [EC:2.7.1.91]	K04718
sp6341	-1.44699	20.5104	-2.36575	0.0195681	1	-3.20044	Unclassified: signaling and cellular processes	Cell motility	ecpD chaperone protein EcpD	K15540
sp2934	42.6451	885.281	2.36112	0.0198027	1	-3.21803	Nucleotide metabolism	Purine metabolism [PATH:ko00230]	purM phosphoribosylformylglycinamidine cyclo-ligase [EC:6.3.3.1]	K01933
sp5873	3.09036	4.52951	2.3609	0.0198171	1	-3.21805	Unclassified: metabolism	Enzymes with EC numbers	K14330 fatty aldehyde-generating acyl-ACP reductase [EC:1.2.1.80]	K14330
sp5696	3.49789	8.2303	2.35552	0.0200934	1	-3.22521	Unclassified: metabolism	Carbohydrate metabolism	acuC acetoin utilization protein AcuC	K04768
sp4805	4.27587	10.1041	2.35466	0.0201378	1	-3.22442	Protein families: signaling and cellular processes	Transporters [BR:ko02000]	gntP high-affinity gluconate transporter	K16321
sp5119	-217.245	3480.51	-2.35246	0.020251	1	-3.2351	Replication and repair|Protein families: genetic information processing	Nucleotide excision repair [PATH:ko03420]|Mismatch repair [PATH:ko03430]|DNA repair and recombination proteins [BR:ko03400]	uvrD, pcrA DNA helicase II / ATP-dependent DNA helicase PcrA [EC:3.6.4.12]	K03657
sp5255	-0.553673	5.1896	-2.35199	0.0202718	1	-3.22703	Signal transduction|Drug resistance: Antimicrobial|Protein families: metabolism|Protein families: signaling and cellular processes	Two-component system [PATH:ko02020]|Cationic antimicrobial peptide (CAMP) resistance [PATH:ko01503]|Protein kinases [BR:ko01001]|Two-component system [BR:ko02022]	basS two-component system, OmpR family, sensor histidine kinase BasS [EC:2.7.13.3]	K07643
sp2103	-1.30954	4.83054	-2.34707	0.0205329	1	-3.2372	Membrane transport|Protein families: signaling and cellular processes	ABC transporters [PATH:ko02010]|Transporters [BR:ko02000]	dppB dipeptide transport system permease protein	K12369
sp2533	41.515	707.905	2.34347	0.020722	1	-3.25197	Metabolism of cofactors and vitamins	Riboflavin metabolism [PATH:ko00740]	ribF riboflavin kinase / FMN adenylyltransferase [EC:2.7.1.26 2.7.7.2]	K11753
sp4241	-1.08502	5.52073	-2.33633	0.0211042	1	-3.25903	Protein families: metabolism	Peptidases [BR:ko01002]	sohB serine protease SohB [EC:3.4.21.-]	K04774
sp1186	-1.71488	4.59363	-2.33445	0.0212083	1	-3.2626	Cellular community - prokaryotes|Protein families: genetic information processing	Quorum sensing [PATH:ko02024]|Transcription factors [BR:ko03000]	zur Fur family transcriptional regulator, zinc uptake regulator	K09823
sp2753	78.6415	1037.53	2.33398	0.0212336	1	-3.27147	Metabolism of terpenoids and polyketides	Terpenoid backbone biosynthesis [PATH:ko00900]	gcpE, ispG (E)-4-hydroxy-3-methylbut-2-enyl-diphosphate synthase [EC:1.17.7.1 1.17.7.3]	K03526
sp4250	-0.770144	3.9536	-2.32146	0.0219177	1	-3.2813	Protein families: metabolism	Peptidases [BR:ko01002]	sspB2, sspP, scpA staphopain A [EC:3.4.22.48]	K08258
sp5582	-0.82196	3.75387	-2.31892	0.0220601	1	-3.28919	Unclassified: genetic information processing	Protein processing	K07396 putative protein-disulfide isomerase	K07396
sp2673	51.8431	1220.24	2.31758	0.0221364	1	-3.30195	Metabolism of other amino acids|Glycan biosynthesis and metabolism|Protein families: metabolism	D-Glutamine and D-glutamate metabolism [PATH:ko00471]|Peptidoglycan biosynthesis [PATH:ko00550]|Peptidoglycan biosynthesis and degradation proteins [BR:ko01011]	murC UDP-N-acetylmuramate--alanine ligase [EC:6.3.2.8]	K01924
sp5745	-0.413492	1.7722	-2.31668	0.0221856	1	-3.293	Unclassified: metabolism	Energy metabolism	fldB flavodoxin II	K03840
sp4702	-0.374329	1.33306	-2.31219	0.0224402	1	-3.30029	Protein families: signaling and cellular processes	Transporters [BR:ko02000]	TC.SMR3 small multidrug resistance family-3 protein	K09771
sp5121	-25.1027	88.0355	-2.30652	0.0227702	1	-3.31961	Signal transduction	Two-component system [PATH:ko02020]	atoE short-chain fatty acids transporter	K02106
sp5792	-28.2684	78.1313	-2.30399	0.0229161	1	-3.32577	Unclassified: metabolism	Enzymes with EC numbers	CSKMT, METTL12 citrate synthase lysine N-methyltransferase [EC:2.1.1.-]	K00614
sp3961	31.0479	447.652	2.29932	0.0231857	1	-3.33397	Protein families: genetic information processing	Transfer RNA biogenesis [BR:ko03016]	queH epoxyqueuosine reductase [EC:1.17.99.6]	K09765
sp3765	-4.00584	9.57239	-2.29851	0.023236	1	-3.33168	Protein families: genetic information processing	Transcription factors [BR:ko03000]	deoR DeoR family transcriptional regulator, deoxyribose operon repressor	K11534
sp1662	82.3598	1507.67	2.29786	0.0232731	1	-3.33995	Glycan biosynthesis and metabolism|Drug resistance: Antimicrobial|Protein families: metabolism	Peptidoglycan biosynthesis [PATH:ko00550]|beta-Lactam resistance [PATH:ko01501]|Peptidoglycan biosynthesis and degradation proteins [BR:ko01011]	mrdA penicillin-binding protein 2 [EC:3.4.16.4]	K05515
sp6464	-22.2506	78.673	-2.29663	0.0233469	1	-3.34026	Unclassified: signaling and cellular processes	Transport	TC.NCS1 nucleobase:cation symporter-1, NCS1 family	K03457
sp4660	-25.8473	78.4295	-2.29135	0.0236599	1	-3.34692	Protein families: signaling and cellular processes	Transporters [BR:ko02000]	ABC.X2.P putative ABC transport system permease protein	K02069
sp6379	-0.357469	2.69096	-2.29105	0.0236732	1	-3.33552	Unclassified: signaling and cellular processes	Signaling proteins	ampE AmpE protein	K03807
sp6196	-25.641	72.2214	-2.28733	0.0239012	1	-3.35842	Unclassified: metabolism	Enzymes with EC numbers	yihS sulfoquinovose isomerase [EC:5.3.1.31]	K18479
sp4187	76.7315	895.636	2.28626	0.0239652	1	-3.36309	Protein families: metabolism	Peptidases [BR:ko01002]	OVCH ovochymase [EC:3.4.21.-]	K01362
sp865	-32.4077	144.984	-2.28131	0.0242659	1	-3.36842	Carbohydrate metabolism|Energy metabolism	Pentose phosphate pathway [PATH:ko00030]|Carbon fixation in photosynthetic organisms [PATH:ko00710]	xfp, xpk xylulose-5-phosphate/fructose-6-phosphate phosphoketolase [EC:4.1.2.9 4.1.2.22]	K01621
sp4770	120.437	312.532	2.27666	0.0245507	1	-3.37713	Protein families: signaling and cellular processes	Transporters [BR:ko02000]	emrA membrane fusion protein, multidrug efflux system	K03543
sp4716	-1.28032	5.76589	-2.2713	0.0248812	1	-3.37619	Protein families: signaling and cellular processes	Transporters [BR:ko02000]	ansP L-asparagine permease	K11738
sp208	39.7667	267.768	2.26647	0.0251858	1	-3.39926	Amino acid metabolism	Phenylalanine, tyrosine and tryptophan biosynthesis [PATH:ko00400]	aroQ, qutE 3-dehydroquinate dehydratase II [EC:4.2.1.10]	K03786
sp3325	-0.160761	1.99271	-2.26497	0.0252751	1	-3.38652	Poorly characterized	Function unknown	K09909 uncharacterized protein	K09909
sp636	13.5462	62.0312	2.2631	0.0253994	1	-3.40024	Carbohydrate metabolism	Pentose and glucuronate interconversions [PATH:ko00040]	rspB L-gulonate 5-dehydrogenase [EC:1.1.1.380]	K08322
sp2060	-0.373899	2.20626	-2.26273	0.0254171	1	-3.38553	Membrane transport|Protein families: signaling and cellular processes	ABC transporters [PATH:ko02010]|Transporters [BR:ko02000]	artM arginine transport system permease protein	K09998
sp5391	0.94906	1.85662	2.26091	0.0255356	1	-3.40189	Signal transduction|Protein families: signaling and cellular processes	Two-component system [PATH:ko02020]|Transporters [BR:ko02000]	nrsB membrane fusion protein, cation efflux system	K11327
sp4884	-1.32878	6.45043	-2.2592	0.0256464	1	-3.39794	Protein families: signaling and cellular processes	Transporters [BR:ko02000]	nanT MFS transporter, SHS family, sialic acid transporter	K03290
sp5551	74.9793	1132.02	2.2576	0.0257494	1	-3.41573	Translation|Protein families: metabolism|Protein families: genetic information processing	Aminoacyl-tRNA biosynthesis [PATH:ko00970]|Amino acid related enzymes [BR:ko01007]|Transfer RNA biogenesis [BR:ko03016]	NARS, asnS asparaginyl-tRNA synthetase [EC:6.1.1.22]	K01893
sp5525	24.5348	478.383	2.25553	0.0258791	1	-3.41648	Translation|Protein families: genetic information processing	Ribosome [PATH:ko03010]|Ribosome [BR:ko03011]	RP-S12, MRPS12, rpsL small subunit ribosomal protein S12	K02950
sp2052	7.67457	39.0872	2.25293	0.0260521	1	-3.41925	Membrane transport|Protein families: signaling and cellular processes	ABC transporters [PATH:ko02010]|Transporters [BR:ko02000]	araG L-arabinose transport system ATP-binding protein [EC:3.6.3.17]	K10539
sp6564	-45.7301	163.113	-2.25209	0.0261062	1	-3.4247	Xenobiotics biodegradation and metabolism	Chloroalkane and chloroalkene degradation [PATH:ko00625]|Chlorocyclohexane and chlorobenzene degradation [PATH:ko00361]	dhaA haloalkane dehalogenase [EC:3.8.1.5]	K01563
sp6091	-8.21435	17.6473	-2.24535	0.026548	1	-3.43332	Unclassified: metabolism	Enzymes with EC numbers	nox2 NADH oxidase (H2O-forming) [EC:1.6.3.4]	K17869
sp3060	95.3501	863.251	2.24492	0.0265765	1	-3.43029	Nucleotide metabolism|Xenobiotics biodegradation and metabolism|Protein families: genetic information processing	Pyrimidine metabolism [PATH:ko00240]|Drug metabolism - other enzymes [PATH:ko00983]|DNA repair and recombination proteins [BR:ko03400]	dut, DUT dUTP pyrophosphatase [EC:3.6.1.23]	K01520
sp4401	-5.34443	9.61729	-2.24075	0.0268531	1	-3.4352	Protein families: signaling and cellular processes	Bacterial motility proteins [BR:ko02035]	flbB flagellar protein FlbB	K02383
sp4470	-5.81595	13.1355	-2.23989	0.0269106	1	-3.44855	Protein families: signaling and cellular processes	Prokaryotic defense system [BR:ko02048]	hicA mRNA interferase HicA [EC:3.1.-.-]	K07339
sp4766	-0.416064	1.32713	-2.23977	0.0269132	1	-3.44187	Protein families: signaling and cellular processes	Transporters [BR:ko02000]	ecnA entericidin A	K16347
sp1057	121.446	1247.75	2.2388	0.0269835	1	-3.45036	Carbohydrate metabolism|Protein families: signaling and cellular processes	Pyruvate metabolism [PATH:ko00620]|Transporters [BR:ko02000]	oadB oxaloacetate decarboxylase (Na+ extruding), beta subunit [EC:7.2.4.2]	K01572
sp1633	-40.7844	125.073	-2.23761	0.0270631	1	-3.44604	Folding, sorting and degradation|Protein families: genetic information processing	RNA degradation [PATH:ko03018]|Messenger RNA biogenesis [BR:ko03019]|Ribosome biogenesis [BR:ko03009]	rne ribonuclease E [EC:3.1.26.12]	K08300
sp4705	-4.80026	10.5974	-2.23737	0.0270793	1	-3.44926	Protein families: signaling and cellular processes	Transporters [BR:ko02000]	UMF2 MFS transporter, UMF2 family, putative MFS family transporter protein	K08219
sp1161	-3.01878	11.6682	-2.23735	0.0270804	1	-3.43626	Cellular community - prokaryotes	Quorum sensing [PATH:ko02024]	rapK response regulator aspartate phosphatase K [EC:3.1.-.-]	K06369
sp5031	-1.82017	4.02048	-2.23138	0.0274844	1	-3.45727	Protein families: signaling and cellular processes	Transporters [BR:ko02000]|Antimicrobial resistance genes [BR:ko01504]	norB, norC MFS transporter, DHA2 family, multidrug resistance protein	K08170
sp620	-1.52525	3.60874	-2.2232	0.0280455	1	-3.4697	Carbohydrate metabolism	Pentose and glucuronate interconversions [PATH:ko00040]	ARD1 D-arabinitol dehydrogenase (NADP+) [EC:1.1.1.287]	K17818
sp3474	-3.35713	7.39624	-2.217	0.028478	1	-3.48238	Poorly characterized	General function prediction only	phnA protein PhnA	K06193
sp4978	-7.03583	16.6082	-2.21689	0.0284854	1	-3.48201	Protein families: signaling and cellular processes	Transporters [BR:ko02000]	ttuB MFS transporter, ACS family, tartrate transporter	K13021
sp5943	-52.3646	246.056	-2.21521	0.0286039	1	-3.49367	Unclassified: metabolism	Enzymes with EC numbers	ctpE cation-transporting P-type ATPase E [EC:3.6.3.-]	K12952
sp5548	51.7936	1019.07	2.21026	0.0289512	1	-3.49912	Translation|Protein families: metabolism|Protein families: genetic information processing	Aminoacyl-tRNA biosynthesis [PATH:ko00970]|Amino acid related enzymes [BR:ko01007]|Transfer RNA biogenesis [BR:ko03016]	HARS, hisS histidyl-tRNA synthetase [EC:6.1.1.21]	K01892
sp4879	11.7838	62.2358	2.20958	0.0290027	1	-3.49096	Protein families: signaling and cellular processes	Transporters [BR:ko02000]	mscS small conductance mechanosensitive channel	K03442
sp6287	50.3992	350.151	2.20741	0.0291576	1	-3.50275	Unclassified: signaling and cellular processes	Cell growth	spmA spore maturation protein A	K06373
sp412	-10.1116	28.4494	-2.20528	0.0293103	1	-3.49826	Biosynthesis of other secondary metabolites	Streptomycin biosynthesis [PATH:ko00521]	strK streptomycin-6-phosphatase [EC:3.1.3.39]	K04342
sp3976	-1.89203	7.54093	-2.20214	0.0295372	1	-3.50667	Protein families: genetic information processing	Transfer RNA biogenesis [BR:ko03016]	trmA tRNA (uracil-5-)-methyltransferase [EC:2.1.1.35]	K00557
sp1358	-1.62681	4.32294	-2.20077	0.0296363	1	-3.50615	Energy metabolism	Nitrogen metabolism [PATH:ko00910]	cah carbonic anhydrase [EC:4.2.1.1]	K01674
sp4692	-5.46214	11.0122	-2.19816	0.0298267	1	-3.52039	Protein families: signaling and cellular processes	Transporters [BR:ko02000]	SLC30A9, ZNT9 solute carrier family 30 (zinc transporter), member 9	K14696
sp471	-60.4227	255.984	-2.19808	0.0298322	1	-3.52185	Carbohydrate metabolism	Amino sugar and nucleotide sugar metabolism [PATH:ko00520]	rfbG CDP-glucose 4,6-dehydratase [EC:4.2.1.45]	K01709
sp6047	1.86614	6.19099	2.19477	0.030075	1	-3.52416	Unclassified: metabolism	Enzymes with EC numbers	lcdH, cdhA carnitine 3-dehydrogenase [EC:1.1.1.108]	K17735
sp5021	2.98105	7.4209	2.19446	0.030098	1	-3.53003	Protein families: signaling and cellular processes	Transporters [BR:ko02000]|Antimicrobial resistance genes [BR:ko01504]	cmlR, cmx MFS transporter, DHA1 family, chloramphenicol resistance protein	K18553
sp3746	-9.38702	18.2837	-2.19317	0.0301931	1	-3.52156	Protein families: genetic information processing	Transcription factors [BR:ko03000]	bxlR LacI family transcriptional regulator, xylobiose transport system transcriptional regulator	K17640
sp2081	-29.1988	119.35	-2.19081	0.0303676	1	-3.53882	Membrane transport|Protein families: signaling and cellular processes	ABC transporters [PATH:ko02010]|Transporters [BR:ko02000]	cbiQ cobalt/nickel transport system permease protein	K02008
sp3648	-29.5988	56.8493	-2.1906	0.0303831	1	-3.53079	Protein families: genetic information processing	Proteasome [BR:ko03051]	pafA proteasome accessory factor A [EC:6.3.1.19]	K13571
sp2960	-22.4457	59.7363	-2.1903	0.0304055	1	-3.53914	Nucleotide metabolism	Pyrimidine metabolism [PATH:ko00240]	dcd dCTP deaminase [EC:3.5.4.13]	K01494
sp1702	-5.55037	15.6727	-2.18382	0.0308901	1	-3.53555	Glycan biosynthesis and metabolism|Protein families: metabolism	Lipopolysaccharide biosynthesis [PATH:ko00540]|Glycosyltransferases [BR:ko01003]|Lipopolysaccharide biosynthesis proteins [BR:ko01005]	waaO, rfaI UDP-glucose:(glucosyl)LPS alpha-1,3-glucosyltransferase [EC:2.4.1.-]	K03275
sp2442	-3.94102	10.9145	-2.17847	0.0312955	1	-3.55201	Metabolism of cofactors and vitamins	Pantothenate and CoA biosynthesis [PATH:ko00770]	PPCS, COAB phosphopantothenate---cysteine ligase (ATP) [EC:6.3.2.51]	K01922
sp2676	42.5897	390.423	2.17264	0.0317424	1	-3.56725	Metabolism of other amino acids|Metabolism of cofactors and vitamins	beta-Alanine metabolism [PATH:ko00410]|Pantothenate and CoA biosynthesis [PATH:ko00770]	panC pantoate--beta-alanine ligase [EC:6.3.2.1]	K01918
sp4352	-51.0649	191.194	-2.17262	0.0317437	1	-3.56855	Protein families: metabolism|Protein families: signaling and cellular processes	Glycosyltransferases [BR:ko01003]|Lipopolysaccharide biosynthesis proteins [BR:ko01005]|Transporters [BR:ko02000]	waaE, kdtX (heptosyl)LPS beta-1,4-glucosyltransferase [EC:2.4.1.-]	K12984
sp6412	-77.1813	728.792	-2.17148	0.0318322	1	-3.5735	Unclassified: signaling and cellular processes	Structural proteins	capA, pgsA gamma-polyglutamate biosynthesis protein CapA	K07282
sp201	45.9206	835.57	2.16659	0.0322098	1	-3.58248	Amino acid metabolism	Phenylalanine, tyrosine and tryptophan biosynthesis [PATH:ko00400]	aroC chorismate synthase [EC:4.2.3.5]	K01736
sp2008	-36.7878	154.97	-2.16545	0.0323012	1	-3.58117	Membrane transport|Protein families: signaling and cellular processes	ABC transporters [PATH:ko02010]|Transporters [BR:ko02000]	ABC.GGU.S, chvE putative multiple sugar transport system substrate-binding protein	K10546
sp344	-27.1303	114.14	-2.16232	0.032547	1	-3.58436	Amino acid metabolism|Metabolism of terpenoids and polyketides	Alanine, aspartate and glutamate metabolism [PATH:ko00250]|Nonribosomal peptide structures [PATH:ko01054]	racD aspartate racemase [EC:5.1.1.13]	K01779
sp4830	-15.9852	42.3517	-2.15789	0.0328975	1	-3.59148	Protein families: signaling and cellular processes	Transporters [BR:ko02000]	lacY MFS transporter, OHS family, lactose permease	K02532
sp5659	74.2186	381.954	2.15577	0.0330663	1	-3.59243	Unclassified: genetic information processing	Transcription	antB anti-repressor protein	K07741
sp1022	1.47393	3.46505	2.14949	0.0335717	1	-3.60718	Carbohydrate metabolism|Metabolism of cofactors and vitamins	Butanoate metabolism [PATH:ko00650]|Nicotinate and nicotinamide metabolism [PATH:ko00760]	nicE, maiA maleate isomerase [EC:5.2.1.1]	K01799
sp757	40.334	734.295	2.14774	0.0337109	1	-3.61351	Carbohydrate metabolism|Amino acid metabolism	C5-Branched dibasic acid metabolism [PATH:ko00660]|Valine, leucine and isoleucine biosynthesis [PATH:ko00290]	leuB, IMDH 3-isopropylmalate dehydrogenase [EC:1.1.1.85]	K00052
sp1193	-16.3868	56.9248	-2.14402	0.0340175	1	-3.61335	Cellular community - prokaryotes|Protein families: metabolism	Quorum sensing [PATH:ko02024]|Peptidases [BR:ko01002]	K07177 Lon-like protease	K07177
sp1829	-32.6307	64.976	-2.14278	0.0341187	1	-3.61795	Infectious diseases: Parasitic|Protein families: metabolism	Chagas disease (American trypanosomiasis) [PATH:ko05142]|African trypanosomiasis [PATH:ko05143]|Peptidases [BR:ko01002]	ptrB oligopeptidase B [EC:3.4.21.83]	K01354
sp199	51.5747	1014.33	2.13754	0.0345486	1	-3.63187	Amino acid metabolism	Phenylalanine, tyrosine and tryptophan biosynthesis [PATH:ko00400]	aroA 3-phosphoshikimate 1-carboxyvinyltransferase [EC:2.5.1.19]	K00800
sp2862	178.869	2196.32	2.13524	0.0347428	1	-3.63756	NA	NA	NA	K01537
sp2628	-9.81048	26.2885	-2.13367	0.0348736	1	-3.6378	Metabolism of cofactors and vitamins|Protein families: signaling and cellular processes	Folate biosynthesis [PATH:ko00790]|One carbon pool by folate [PATH:ko00670]|Antimicrobial resistance genes [BR:ko01504]	dfrA12, dhfr dihydrofolate reductase (trimethoprim resistance protein) [EC:1.5.1.3]	K18590
sp2931	24.7108	414.35	2.13183	0.035024	1	-3.64422	Nucleotide metabolism	Purine metabolism [PATH:ko00230]	purE 5-(carboxyamino)imidazole ribonucleotide mutase [EC:5.4.99.18]	K01588
sp1501	41.4212	744.315	2.13065	0.0351247	1	-3.64368	Energy metabolism|Metabolism of cofactors and vitamins	Carbon fixation pathways in prokaryotes [PATH:ko00720]|One carbon pool by folate [PATH:ko00670]	folD methylenetetrahydrofolate dehydrogenase (NADP+) / methenyltetrahydrofolate cyclohydrolase [EC:1.5.1.5 3.5.4.9]	K01491
sp1026	-59.3012	190.755	-2.13061	0.0351305	1	-3.63892	Carbohydrate metabolism|Metabolism of other amino acids	Pentose phosphate pathway [PATH:ko00030]|Glutathione metabolism [PATH:ko00480]	PGD, gnd, gntZ 6-phosphogluconate dehydrogenase [EC:1.1.1.44 1.1.1.343]	K00033
sp2126	-16.1032	106.94	-2.12978	0.0352003	1	-3.63678	Membrane transport|Protein families: signaling and cellular processes	ABC transporters [PATH:ko02010]|Transporters [BR:ko02000]	gluA glutamate transport system ATP-binding protein [EC:7.4.2.1]	K10008
sp6025	6.76829	19.9695	2.12967	0.0352094	1	-3.63969	Unclassified: metabolism	Enzymes with EC numbers	hyfE hydrogenase-4 component E [EC:1.-.-.-]	K12140
sp2661	-73.1211	1377.15	-2.12813	0.0353378	1	-3.64426	Metabolism of other amino acids	Selenocompound metabolism [PATH:ko00450]	trxB, TRR thioredoxin reductase (NADPH) [EC:1.8.1.9]	K00384
sp2837	-5.02446	11.3848	-2.12536	0.0355751	1	-3.64669	Metabolism of terpenoids and polyketides|Transport and catabolism	Terpenoid backbone biosynthesis [PATH:ko00900]|Peroxisome [PATH:ko04146]	E2.7.1.36, MVK, mvaK1 mevalonate kinase [EC:2.7.1.36]	K00869
sp5928	-29.0119	127.768	-2.12432	0.0356633	1	-3.65243	Unclassified: metabolism	Enzymes with EC numbers	cfa cyclopropane-fatty-acyl-phospholipid synthase [EC:2.1.1.79]	K00574
sp1341	11.7082	44.2841	2.12294	0.0357818	1	-3.65246	Energy metabolism	Methane metabolism [PATH:ko00680]	mtaA [methyl-Co(III) methanol-specific corrinoid protein]:coenzyme M methyltransferase [EC:2.1.1.246]	K14080
sp4840	37.9438	106.354	2.1174	0.0362578	1	-3.65965	Protein families: signaling and cellular processes	Transporters [BR:ko02000]	lptC lipopolysaccharide export system protein LptC	K11719
sp2388	28.4913	179.392	2.11651	0.0363353	1	-3.66152	Metabolism of cofactors and vitamins	Folate biosynthesis [PATH:ko00790]	K06897 7,8-dihydropterin-6-yl-methyl-4-(beta-D-ribofuranosyl)aminobenzene 5'-phosphate synthase [EC:2.5.1.105]	K06897
sp2819	0.69374	1.65811	2.11602	0.0363724	1	-3.66533	Metabolism of terpenoids and polyketides|Protein families: metabolism	Terpenoid backbone biosynthesis [PATH:ko00900]|Prenyltransferases [BR:ko01006]	SPS, sds all-trans-nonaprenyl-diphosphate synthase [EC:2.5.1.84 2.5.1.85]	K05356
sp6202	46.3785	809.627	2.11584	0.0363912	1	-3.66952	Unclassified: metabolism	Enzymes with EC numbers	ypsC putative N6-adenine-specific DNA methylase [EC:2.1.1.-]	K07444
sp868	-5.47152	18.5088	-2.11441	0.0365179	1	-3.66496	Carbohydrate metabolism|Energy metabolism	Pentose phosphate pathway [PATH:ko00030]|Methane metabolism [PATH:ko00680]	hxlA 3-hexulose-6-phosphate synthase [EC:4.1.2.43]	K08093
sp2054	-30.3004	91.6769	-2.11438	0.0365203	1	-3.67236	Membrane transport|Protein families: signaling and cellular processes	ABC transporters [PATH:ko02010]|Transporters [BR:ko02000]	araN arabinosaccharide transport system substrate-binding protein	K17234
sp2339	-2.12828	5.15808	-2.11331	0.0366139	1	-3.65482	Membrane transport|Protein families: signaling and cellular processes	Bacterial secretion system [PATH:ko03070]|Secretion system [BR:ko02044]	yadB_C adhesin YadB/C	K12342
sp6450	93.2818	609.883	2.11233	0.0366994	1	-3.67681	Unclassified: signaling and cellular processes	Transport	TC.BASS bile acid:Na+ symporter, BASS family	K03453
sp1914	-11.6657	26.191	-2.10841	0.0370436	1	-3.67572	Lipid metabolism|Protein families: metabolism	Biosynthesis of unsaturated fatty acids [PATH:ko01040]|Lipid biosynthesis proteins [BR:ko01004]	tesB acyl-CoA thioesterase II [EC:3.1.2.-]	K10805
sp4195	12.5761	29.0322	2.10424	0.0374127	1	-3.68115	Protein families: metabolism	Peptidases [BR:ko01002]	amzA, AMZ2, AMZ1 archaemetzincin [EC:3.4.-.-]	K06974
sp6066	-59.4041	172.77	-2.10088	0.0377116	1	-3.69544	Unclassified: metabolism	Enzymes with EC numbers	merA mercuric reductase [EC:1.16.1.1]	K00520
sp2056	-18.8464	63.9464	-2.09757	0.0380091	1	-3.70131	Membrane transport|Protein families: signaling and cellular processes	ABC transporters [PATH:ko02010]|Transporters [BR:ko02000]	araQ arabinosaccharide transport system permease protein	K17236
sp2386	6.82817	19.3705	2.09746	0.0380192	1	-3.69939	Metabolism of cofactors and vitamins	Biotin metabolism [PATH:ko00780]	bioW 6-carboxyhexanoate--CoA ligase [EC:6.2.1.14]	K01906
sp5807	-11.4706	35.3153	-2.09497	0.0382445	1	-3.69962	Unclassified: metabolism	Enzymes with EC numbers	E1.6.99.1 NADPH2 dehydrogenase [EC:1.6.99.1]	K00354
sp3032	12.2373	22.2853	2.09214	0.038501	1	-3.7088	Nucleotide metabolism|Protein families: signaling and cellular processes	Purine metabolism [PATH:ko00230]|Transporters [BR:ko02000]	uraH, pucM, hiuH 5-hydroxyisourate hydrolase [EC:3.5.2.17]	K07127
sp4708	-1.23693	9.40889	-2.09031	0.0386659	1	-3.69685	Protein families: signaling and cellular processes	Transporters [BR:ko02000]	aaeB p-hydroxybenzoic acid efflux pump subunit AaeB	K03468
sp2055	-20.6011	62.1412	-2.08979	0.0387163	1	-3.71405	Membrane transport|Protein families: signaling and cellular processes	ABC transporters [PATH:ko02010]|Transporters [BR:ko02000]	araP arabinosaccharide transport system permease protein	K17235
sp152	62.3343	627.539	2.08799	0.0388809	1	-3.7166	Amino acid metabolism	Lysine biosynthesis [PATH:ko00300]|Lysine degradation [PATH:ko00310]	LYS1 saccharopine dehydrogenase (NAD+, L-lysine forming) [EC:1.5.1.7]	K00290
sp4699	-32.2208	206.998	-2.08637	0.03903	1	-3.71433	Protein families: signaling and cellular processes	Transporters [BR:ko02000]	TC.GNTP gluconate:H+ symporter, GntP family	K03299
sp5584	70.2071	1152.95	2.08615	0.0390496	1	-3.71954	Unclassified: genetic information processing	Protein processing	comM magnesium chelatase family protein	K07391
sp3082	1.84009	5.83753	2.08588	0.0390757	1	-3.70893	Poorly characterized	Function unknown	K06893 uncharacterized protein	K06893
sp89	-0.468586	1.08844	-2.08509	0.039142	1	-3.71324	Amino acid metabolism	Glycine, serine and threonine metabolism [PATH:ko00260]	doeD L-2,4-diaminobutyrate transaminase [EC:2.6.1.76]	K15785
sp2921	1.59859	3.05034	2.084	0.0392492	1	-3.72105	Nucleotide metabolism	Purine metabolism [PATH:ko00230]	hpxB allantoinase [EC:3.5.2.5]	K16842
sp3560	-0.308808	2.13678	-2.08238	0.0393938	1	-3.69549	Protein families: genetic information processing	Chromosome and associated proteins [BR:ko03036]	mukE chromosome partition protein MukE	K03804
sp2909	-15.343	45.439	-2.08229	0.0394075	1	-3.72005	Nucleotide metabolism	Purine metabolism [PATH:ko00230]	allA ureidoglycolate lyase [EC:4.3.2.3]	K01483
sp698	8.46246	26.4904	2.07922	0.0396944	1	-3.73094	Carbohydrate metabolism	Propanoate metabolism [PATH:ko00640]	prpD 2-methylcitrate dehydratase [EC:4.2.1.79]	K01720
sp6230	-8.10997	21.3233	-2.07698	0.0399037	1	-3.72409	Unclassified: metabolism	Nucleotide metabolism	nrdI protein involved in ribonucleotide reduction	K03647
sp2671	-8.53948	29.7204	-2.07685	0.0399168	1	-3.72979	Metabolism of other amino acids|Endocrine system	Glutathione metabolism [PATH:ko00480]|Thyroid hormone synthesis [PATH:ko04918]	GSR, gor glutathione reductase (NADPH) [EC:1.8.1.7]	K00383
sp6402	75.7516	469.062	2.06987	0.0405769	1	-3.73829	Unclassified: signaling and cellular processes	Structural proteins	ABC-2.TX HlyD family secretion protein	K01993
sp5047	18.7791	43.7438	2.06931	0.0406301	1	-3.75058	Protein families: signaling and cellular processes	Transporters [BR:ko02000]|Secretion system [BR:ko02044]	esp, sigA, sepA serine protease autotransporter [EC:3.4.21.-]	K12684
sp671	-0.605764	4.20457	-2.06795	0.0407539	1	-3.72223	Carbohydrate metabolism	Pentose phosphate pathway [PATH:ko00030]	edd phosphogluconate dehydratase [EC:4.2.1.12]	K01690
sp2073	-1.35168	4.73931	-2.05853	0.0416697	1	-3.76205	Membrane transport|Protein families: signaling and cellular processes	ABC transporters [PATH:ko02010]|Transporters [BR:ko02000]	bxlE xylobiose transport system substrate-binding protein	K17326
sp4566	-0.703061	13.3501	-2.05832	0.0416851	1	-3.7402	Protein families: signaling and cellular processes	Secretion system [BR:ko02044]	papC outer membrane usher protein PapC	K12518
sp878	69.2558	376.959	2.05689	0.0418305	1	-3.77025	Carbohydrate metabolism|Energy metabolism|Amino acid metabolism	Glycolysis / Gluconeogenesis [PATH:ko00010]|Methane metabolism [PATH:ko00680]|Glycine, serine and threonine metabolism [PATH:ko00260]	apgM 2,3-bisphosphoglycerate-independent phosphoglycerate mutase [EC:5.4.2.12]	K15635
sp1416	5.83679	17.5138	2.05652	0.0418664	1	-3.77257	Energy metabolism	Oxidative phosphorylation [PATH:ko00190]	nuoC NADH-quinone oxidoreductase subunit C [EC:7.1.1.2]	K00332
sp2059	-0.671711	2.93104	-2.05567	0.0419439	1	-3.75501	Membrane transport|Protein families: signaling and cellular processes	ABC transporters [PATH:ko02010]|Transporters [BR:ko02000]	artJ arginine transport system substrate-binding protein	K09996
sp1887	-1.00545	6.33369	-2.0555	0.0419638	1	-3.75321	Lipid metabolism|Amino acid metabolism	Glycerophospholipid metabolism [PATH:ko00564]|Glycine, serine and threonine metabolism [PATH:ko00260]	pssA CDP-diacylglycerol---serine O-phosphatidyltransferase [EC:2.7.8.8]	K00998
sp2682	-42.8535	165.123	-2.05344	0.0421693	1	-3.76435	Metabolism of other amino acids|Protein families: metabolism	Glutathione metabolism [PATH:ko00480]|Peptidases [BR:ko01002]	pepN aminopeptidase N [EC:3.4.11.2]	K01256
sp5851	-0.420592	2.22389	-2.05294	0.042212	1	-3.763	Unclassified: metabolism	Enzymes with EC numbers	E3.6.3.17 monosaccharide-transporting ATPase [EC:3.6.3.17]	K10820
sp781	-104.338	1977.18	-2.05295	0.0422163	1	-3.77487	Carbohydrate metabolism|Amino acid metabolism|Endocrine and metabolic diseases|Protein families: metabolism	Amino sugar and nucleotide sugar metabolism [PATH:ko00520]|Alanine, aspartate and glutamate metabolism [PATH:ko00250]|Insulin resistance [PATH:ko04931]|Peptidases [BR:ko01002]	glmS, GFPT glucosamine---fructose-6-phosphate aminotransferase (isomerizing) [EC:2.6.1.16]	K00820
sp5983	-0.487229	5.61187	-2.04897	0.0426056	1	-3.76257	Unclassified: metabolism	Enzymes with EC numbers	frsA esterase FrsA [EC:3.1.-.-]	K11750
sp1894	-116.263	240.639	-2.04758	0.0427501	1	-3.78206	Lipid metabolism|Endocrine and metabolic diseases|Protein families: metabolism	Fatty acid biosynthesis [PATH:ko00061]|Insulin resistance [PATH:ko04931]|Lipid biosynthesis proteins [BR:ko01004]	fas fatty acid synthase, bacteria type [EC:2.3.1.-]	K11533
sp769	85.221	1101.04	2.0475	0.0427579	1	-3.77342	Carbohydrate metabolism|Amino acid metabolism	Glyoxylate and dicarboxylate metabolism [PATH:ko00630]|Propanoate metabolism [PATH:ko00640]|Valine, leucine and isoleucine degradation [PATH:ko00280]	PCCB, pccB propionyl-CoA carboxylase beta chain [EC:6.4.1.3 2.1.3.15]	K01966
sp6391	-33.3255	136.523	-2.04598	0.0429102	1	-3.78901	Unclassified: signaling and cellular processes	Signaling proteins	terD tellurium resistance protein TerD	K05795
sp355	-12.2497	51.0476	-2.04587	0.0429205	1	-3.78167	Amino acid metabolism|Protein families: metabolism	Cysteine and methionine metabolism [PATH:ko00270]|Amino acid related enzymes [BR:ko01007]	mtnE, mtnV aminotransferase [EC:2.6.1.-]	K08969
sp2362	-15.5951	82.0843	-2.04261	0.0432477	1	-3.78989	Membrane transport|Protein families: signaling and cellular processes	Phosphotransferase system (PTS) [PATH:ko02060]|Transporters [BR:ko02000]	PTS-HPR.FRUB, fruB, fpr phosphocarrier protein FPr	K11183
sp5103	49.4733	906.767	2.04002	0.0435077	1	-3.8004	Replication and repair|Protein families: genetic information processing	Homologous recombination [PATH:ko03440]|DNA repair and recombination proteins [BR:ko03400]	ruvB holliday junction DNA helicase RuvB [EC:3.6.4.12]	K03551
sp2173	-1.18314	4.25232	-2.03579	0.0439371	1	-3.78645	Membrane transport|Protein families: signaling and cellular processes	ABC transporters [PATH:ko02010]|Transporters [BR:ko02000]	mlaB phospholipid transport system transporter-binding protein	K07122
sp792	-13.305	49.8185	-2.03517	0.0440025	1	-3.80202	Carbohydrate metabolism|Amino acid metabolism|Metabolism of other amino acids|Protein families: metabolism	Propanoate metabolism [PATH:ko00640]|Butanoate metabolism [PATH:ko00650]|Alanine, aspartate and glutamate metabolism [PATH:ko00250]|beta-Alanine metabolism [PATH:ko00410]|Amino acid related enzymes [BR:ko01007]	puuE 4-aminobutyrate aminotransferase [EC:2.6.1.19]	K00823
sp706	5.70361	20.8259	2.03459	0.0440615	1	-3.80571	Carbohydrate metabolism	Pyruvate metabolism [PATH:ko00620]	E3.1.2.1, ACH1 acetyl-CoA hydrolase [EC:3.1.2.1]	K01067
sp666	-20.1881	65.7199	-2.03292	0.0442327	1	-3.79617	Carbohydrate metabolism	Pentose phosphate pathway [PATH:ko00030]	PGLS, pgl, devB 6-phosphogluconolactonase [EC:3.1.1.31]	K01057
sp1832	1.00275	2.07303	2.03162	0.0443646	1	-3.8035	Lipid metabolism	Fatty acid degradation [PATH:ko00071]	mbtM long-chain-fatty-acid--[acyl-carrier-protein] ligase [EC:6.2.1.20]	K01909
sp845	194.742	3234.71	2.02936	0.044599	1	-3.81423	Carbohydrate metabolism|Energy metabolism	Glycolysis / Gluconeogenesis [PATH:ko00010]|Citrate cycle (TCA cycle) [PATH:ko00020]|Pyruvate metabolism [PATH:ko00620]|Butanoate metabolism [PATH:ko00650]|Carbon fixation pathways in prokaryotes [PATH:ko00720]	por, nifJ pyruvate-ferredoxin/flavodoxin oxidoreductase [EC:1.2.7.1 1.2.7.-]	K03737
sp4607	-7.96558	25.3292	-2.02906	0.0446305	1	-3.81963	Protein families: signaling and cellular processes	Secretion system [BR:ko02044]	yggT YggT family protein	K02221
sp3475	-0.55625	2.80658	-2.02724	0.0448126	1	-3.80763	Poorly characterized	General function prediction only	phnB PhnB protein	K04750
sp1623	349.723	2475.47	2.02714	0.0448296	1	-3.81817	Folding, sorting and degradation|Protein families: genetic information processing	RNA degradation [PATH:ko03018]|DNA repair and recombination proteins [BR:ko03400]	recQ ATP-dependent DNA helicase RecQ [EC:3.6.4.12]	K03654
sp1750	2.64071	7.38787	2.02289	0.0452729	1	-3.82305	Glycan biosynthesis and metabolism|Transport and catabolism	Glycosaminoglycan degradation [PATH:ko00531]|Lysosome [PATH:ko04142]	GALNS N-acetylgalactosamine-6-sulfatase [EC:3.1.6.4]	K01132
sp5595	-0.493621	5.40531	-2.02113	0.0454508	1	-3.80924	Unclassified: genetic information processing	Protein processing	osmC osmotically inducible protein OsmC	K04063
sp1423	41.9761	225.412	2.01944	0.0456346	1	-3.83381	Energy metabolism	Oxidative phosphorylation [PATH:ko00190]	nuoI NADH-quinone oxidoreductase subunit I [EC:7.1.1.2]	K00338
sp6385	32.6214	733.303	2.01834	0.0457463	1	-3.83828	Unclassified: signaling and cellular processes	Signaling proteins	phoH, phoL phosphate starvation-inducible protein PhoH and related proteins	K06217
sp5244	-1.05336	3.03306	-2.01814	0.0457703	1	-3.82474	Signal transduction|Cellular community - prokaryotes|Protein families: signaling and cellular processes	Two-component system [PATH:ko02020]|Quorum sensing [PATH:ko02024]|Two-component system [BR:ko02022]	comE two-component system, LytTR family, response regulator ComE	K12295
sp6447	-23.7477	52.1301	-2.01669	0.0459255	1	-3.83701	Unclassified: signaling and cellular processes	Transport	TC.AAT amino acid transporter, AAT family	K03293
sp3506	85.2801	1551.52	2.01631	0.0459652	1	-3.8378	Protein families: genetic information processing	Chaperones and folding catalysts [BR:ko03110]	clpC ATP-dependent Clp protease ATP-binding subunit ClpC	K03696
sp1462	-0.624297	4.71638	-2.0134	0.0462692	1	-3.82973	Energy metabolism	Sulfur metabolism [PATH:ko00920]	ssuD alkanesulfonate monooxygenase [EC:1.14.14.5]	K04091
sp2272	-3.30909	11.8522	-2.01217	0.0464069	1	-3.84246	Membrane transport|Protein families: signaling and cellular processes	ABC transporters [PATH:ko02010]|Transporters [BR:ko02000]	troB, mntB, znuC manganese/zinc/iron transport system ATP- binding protein	K11710
sp2612	-7.84247	24.8529	-2.01169	0.0464579	1	-3.83963	Metabolism of cofactors and vitamins|Protein families: genetic information processing	Nicotinate and nicotinamide metabolism [PATH:ko00760]|Transcription factors [BR:ko03000]	nadR HTH-type transcriptional regulator, transcriptional repressor of NAD biosynthesis genes [EC:2.7.7.1 2.7.1.22]	K06211
sp1974	-0.906332	8.29275	-2.01148	0.0464763	1	-3.82735	Membrane transport|Cellular community - prokaryotes|Protein families: signaling and cellular processes	Bacterial secretion system [PATH:ko03070]|Biofilm formation - Pseudomonas aeruginosa [PATH:ko02025]|Secretion system [BR:ko02044]	impL, vasK, icmF type VI secretion system protein ImpL	K11891
sp6082	-1.31921	3.23914	-2.01023	0.0466144	1	-3.84639	Unclassified: metabolism	Enzymes with EC numbers	mtr mycothione reductase [EC:1.8.1.15]	K17883
sp3035	183.899	3446.4	2.00809	0.0468427	1	-3.85499	Nucleotide metabolism|Replication and repair|Protein families: genetic information processing	Purine metabolism [PATH:ko00230]|Pyrimidine metabolism [PATH:ko00240]|DNA replication [PATH:ko03030]|Mismatch repair [PATH:ko03430]|Homologous recombination [PATH:ko03440]|DNA replication proteins [BR:ko03032]|DNA repair and recombination proteins [BR:ko03400]	dnaE DNA polymerase III subunit alpha [EC:2.7.7.7]	K02337
sp4831	-0.663946	12.6367	-1.99992	0.0477253	1	-3.83334	Protein families: signaling and cellular processes	Transporters [BR:ko02000]	lamB maltoporin	K02024
sp4780	214.966	741.376	1.99355	0.048434	1	-3.86453	Protein families: signaling and cellular processes	Transporters [BR:ko02000]	fadL long-chain fatty acid transport protein	K06076
sp3300	1.14474	2.36328	1.99192	0.0486142	1	-3.86738	Poorly characterized	Function unknown	K09801 uncharacterized protein	K09801
sp3711	-12.7775	37.4587	-1.99159	0.048652	1	-3.87444	Protein families: genetic information processing	Ribosome biogenesis [BR:ko03009]	yqeH 30S ribosome assembly GTPase	K06948
sp4683	-23.139	79.6982	-1.99135	0.0486789	1	-3.87759	Protein families: signaling and cellular processes	Transporters [BR:ko02000]	MFS.CP MFS transporter, CP family, cyanate transporter	K03449
sp2506	-49.052	165.253	-1.9912	0.0486955	1	-3.88274	Metabolism of cofactors and vitamins	Porphyrin and chlorophyll metabolism [PATH:ko00860]	cobT cobaltochelatase CobT [EC:6.6.1.2]	K09883
sp4598	-0.616338	4.12726	-1.99046	0.0487716	1	-3.86905	Protein families: signaling and cellular processes	Secretion system [BR:ko02044]	traW conjugal transfer pilus assembly protein TraW	K12061
sp5545	73.5002	1331.52	1.9887	0.0489734	1	-3.8875	Translation|Protein families: metabolism|Protein families: genetic information processing	Aminoacyl-tRNA biosynthesis [PATH:ko00970]|Amino acid related enzymes [BR:ko01007]|Transfer RNA biogenesis [BR:ko03016]	CARS, cysS cysteinyl-tRNA synthetase [EC:6.1.1.16]	K01883
sp2552	17.9098	82.8955	1.98721	0.0491414	1	-3.88496	Metabolism of cofactors and vitamins	Ubiquinone and other terpenoid-quinone biosynthesis [PATH:ko00130]	E2.1.1.95 tocopherol O-methyltransferase [EC:2.1.1.95]	K05928
sp6349	-30.8878	164.853	-1.9847	0.0494244	1	-3.88662	Unclassified: signaling and cellular processes	Others	K07216 hemerythrin	K07216
sp5404	-0.427739	3.83595	-1.98448	0.0494427	1	-3.85502	Signal transduction|Protein families: signaling and cellular processes	Two-component system [PATH:ko02020]|Transporters [BR:ko02000]	uhpT MFS transporter, OPA family, hexose phosphate transport protein UhpT	K07784
sp5317	6.51522	29.9296	1.98203	0.0497259	1	-3.89782	Signal transduction|Protein families: metabolism|Protein families: signaling and cellular processes	Two-component system [PATH:ko02020]|Protein kinases [BR:ko01001]|Two-component system [BR:ko02022]	fixL two-component system, LuxR family, sensor kinase FixL [EC:2.7.13.3]	K14986
sp6439	-0.398586	2.56878	-1.98137	0.0497941	1	-3.86988	Unclassified: signaling and cellular processes	Structural proteins	yajG uncharacterized lipoprotein	K07286
sp5144	-57.6183	255.988	-1.98002	0.0499545	1	-3.90384	Signal transduction	Two-component system [PATH:ko02020]	liaG lia operon protein LiaG	K11621
sp4899	-1.32557	9.04546	-1.97981	0.0499771	1	-3.87737	Protein families: signaling and cellular processes	Transporters [BR:ko02000]	ompN outer membrane protein N	K14062
sp5680	-1.25896	4.93904	-1.97966	0.0499944	1	-3.87954	Unclassified: metabolism	Amino acid metabolism	cysZ CysZ protein	K06203
sp943	-18.5903	99.5845	-1.97939	0.0500257	1	-3.88654	Carbohydrate metabolism|Lipid metabolism|Amino acid metabolism	Pyruvate metabolism [PATH:ko00620]|Glyoxylate and dicarboxylate metabolism [PATH:ko00630]|Propanoate metabolism [PATH:ko00640]|Fatty acid biosynthesis [PATH:ko00061]|Valine, leucine and isoleucine degradation [PATH:ko00280]	bccA, pccA acetyl-CoA/propionyl-CoA carboxylase, biotin carboxylase, biotin carboxyl carrier protein [EC:6.4.1.2 6.4.1.3 6.3.4.14]	K11263
sp1034	42.9522	1263.59	1.97709	0.0502831	1	-3.90077	Carbohydrate metabolism|Nucleotide metabolism|Endocrine system|Cancers: Overview|Endocrine and metabolic diseases|Infectious diseases: Viral|Protein families: genetic information processing|Protein families: signaling and cellular processes	Glycolysis / Gluconeogenesis [PATH:ko00010]|Pyruvate metabolism [PATH:ko00620]|Purine metabolism [PATH:ko00230]|Glucagon signaling pathway [PATH:ko04922]|Central carbon metabolism in cancer [PATH:ko05230]|Viral carcinogenesis [PATH:ko05203]|Type II diabetes mellitus [PATH:ko04930]|Human papillomavirus infection [PATH:ko05165]|Membrane trafficking [BR:ko04131]|Exosome [BR:ko04147]	PK, pyk pyruvate kinase [EC:2.7.1.40]	K00873
sp4818	-0.561951	2.22272	-1.97687	0.0503078	1	-3.88795	Protein families: signaling and cellular processes	Transporters [BR:ko02000]	idnT Gnt-II system L-idonate transporter	K06157
sp913	53.786	1058.65	1.97676	0.0503246	1	-3.9004	Carbohydrate metabolism|Energy metabolism|Protein families: signaling and cellular processes	Glycolysis / Gluconeogenesis [PATH:ko00010]|Carbon fixation in photosynthetic organisms [PATH:ko00710]|Exosome [BR:ko04147]	PGK, pgk phosphoglycerate kinase [EC:2.7.2.3]	K00927
sp4926	-1.81514	10.6809	-1.97556	0.0504642	1	-3.892	Protein families: signaling and cellular processes	Transporters [BR:ko02000]	pit low-affinity inorganic phosphate transporter	K16322
sp4013	170.649	3801.34	1.97381	0.0506617	1	-3.9095	Protein families: genetic information processing	Translation factors [BR:ko03012]|Mitochondrial biogenesis [BR:ko03029]	fusA, GFM, EFG elongation factor G	K02355
sp3531	-89.62	547.168	-1.97231	0.0508384	1	-3.91132	Protein families: genetic information processing	Chaperones and folding catalysts [BR:ko03110]	prsA foldase protein PrsA [EC:5.2.1.8]	K07533
sp3867	-129.173	1315.11	-1.96831	0.0513023	1	-3.91365	Protein families: genetic information processing	Transcription factors [BR:ko03000]	ramB XRE family transcriptional regulator, fatty acid utilization regulator	K07110
sp4909	-23.6931	152.311	-1.96798	0.0513406	1	-3.9172	Protein families: signaling and cellular processes	Transporters [BR:ko02000]	panF sodium/pantothenate symporter	K14392
sp3930	-0.761158	4.1457	-1.96753	0.0513877	1	-3.896	Protein families: genetic information processing	Transcription machinery [BR:ko03021]	rseB sigma-E factor negative regulatory protein RseB	K03598
sp1376	111.817	974.535	1.9672	0.051432	1	-3.92504	Energy metabolism	Oxidative phosphorylation [PATH:ko00190]	ATPVA, ntpA, atpA V/A-type H+/Na+-transporting ATPase subunit A [EC:7.1.2.2 7.2.2.1]	K02117
sp3597	-74.5113	1061.5	-1.967	0.0514554	1	-3.91393	Protein families: genetic information processing	DNA repair and recombination proteins [BR:ko03400]	mutT, NUDT15, MTH2 8-oxo-dGTP diphosphatase [EC:3.6.1.55]	K03574
sp1604	-14.6366	36.802	-1.96456	0.05174	1	-3.92122	Folding, sorting and degradation|Membrane transport|Cellular community - prokaryotes|Protein families: genetic information processing|Protein families: signaling and cellular processes	Protein export [PATH:ko03060]|Bacterial secretion system [PATH:ko03070]|Quorum sensing [PATH:ko02024]|Chaperones and folding catalysts [BR:ko03110]|Secretion system [BR:ko02044]	secB preprotein translocase subunit SecB	K03071
sp5644	56.0804	458.819	1.96278	0.0519503	1	-3.92676	Unclassified: genetic information processing	Replication and repair	rmuC DNA recombination protein RmuC	K09760
sp3694	-14.5991	55.8231	-1.96236	0.051999	1	-3.93028	Protein families: genetic information processing	Ribosome biogenesis [BR:ko03009]	rsmJ 16S rRNA (guanine1516-N2)-methyltransferase [EC:2.1.1.242]	K15984
sp5530	-14.6444	285.445	-1.95958	0.0523202	1	-3.9268	Translation|Protein families: genetic information processing	Ribosome [PATH:ko03010]|Ribosome [BR:ko03011]	RP-S18, MRPS18, rpsR small subunit ribosomal protein S18	K02963
sp3292	-1.1082	2.3707	-1.95685	0.0526504	1	-3.93073	Poorly characterized	Function unknown	K09791 uncharacterized protein	K09791
sp4625	-16.7738	40.0695	-1.95369	0.0530281	1	-3.94843	Protein families: signaling and cellular processes	Secretion system [BR:ko02044]|Bacterial motility proteins [BR:ko02035]	pilN type IV pilus assembly protein PilN	K02663
sp4257	-46.1941	208.282	-1.95224	0.053202	1	-3.94342	Protein families: metabolism	Peptidases [BR:ko01002]	yqgT g-D-glutamyl-meso-diaminopimelate peptidase [EC:3.4.19.11]	K01308
sp2104	8.70631	63.8063	1.95161	0.0532779	1	-3.93167	Membrane transport|Protein families: signaling and cellular processes	ABC transporters [PATH:ko02010]|Transporters [BR:ko02000]	dppB1 dipeptide transport system permease protein	K16200
sp3547	-62.5075	342.839	-1.95096	0.0533566	1	-3.94799	Protein families: genetic information processing	Chromosome and associated proteins [BR:ko03036]	divIVA cell division initiation protein	K04074
sp3015	81.0733	675.124	1.95049	0.0534125	1	-3.94	Nucleotide metabolism|Metabolism of cofactors and vitamins	Pyrimidine metabolism [PATH:ko00240]|One carbon pool by folate [PATH:ko00670]	thyX, thy1 thymidylate synthase (FAD) [EC:2.1.1.148]	K03465
sp2812	8.18304	21.378	1.95019	0.0534489	1	-3.94694	Metabolism of terpenoids and polyketides|Protein families: metabolism	Nonribosomal peptide structures [PATH:ko01054]|Polyketide biosynthesis proteins [BR:ko01008]	K15667, ppsD, fenA fengycin family lipopeptide synthetase D	K15667
sp6393	85.3007	1622.69	1.94888	0.0536066	1	-3.94997	Unclassified: signaling and cellular processes	Signaling proteins	typA, bipA GTP-binding protein	K06207
sp2899	-7.71013	32.0211	-1.94831	0.0536761	1	-3.94773	Nucleotide metabolism	Purine metabolism [PATH:ko00230]	E1.7.1.7, guaC GMP reductase [EC:1.7.1.7]	K00364
sp2316	-0.910784	2.46912	-1.94793	0.0537192	1	-3.93806	Membrane transport|Protein families: signaling and cellular processes	ABC transporters [PATH:ko02010]|Transporters [BR:ko02000]|Antimicrobial resistance genes [BR:ko01504]	steA, tetA46 ATP-binding cassette, subfamily B, tetracycline resistant protein	K18216
sp1798	-13.9549	32.0858	-1.94794	0.0537213	1	-3.95536	Infectious diseases: Bacterial	Tuberculosis [PATH:ko05152]	esxA, esat6 6 kDa early secretory antigenic target	K14956
sp1479	-5.85207	16.5912	-1.9477	0.0537501	1	-3.94954	Energy metabolism|Amino acid metabolism|Metabolism of other amino acids|Cell growth and death|Excretory system|Protein families: signaling and cellular processes	Nitrogen metabolism [PATH:ko00910]|Alanine, aspartate and glutamate metabolism [PATH:ko00250]|Arginine biosynthesis [PATH:ko00220]|D-Glutamine and D-glutamate metabolism [PATH:ko00471]|Necroptosis [PATH:ko04217]|Proximal tubule bicarbonate reclamation [PATH:ko04964]|Exosome [BR:ko04147]	GLUD1_2, gdhA glutamate dehydrogenase (NAD(P)+) [EC:1.4.1.3]	K00261
sp4768	-2.63982	7.75911	-1.94605	0.05395	1	-3.93668	Protein families: signaling and cellular processes	Transporters [BR:ko02000]	efeB deferrochelatase/peroxidase EfeB [EC:1.11.1.-]	K16301
sp5086	24.9192	553.404	1.94355	0.0542489	1	-3.9562	Replication and repair|Protein families: genetic information processing	DNA replication [PATH:ko03030]|DNA replication proteins [BR:ko03032]	rnhB ribonuclease HII [EC:3.1.26.4]	K03470
sp4649	-145.676	1851.46	-1.94134	0.0545251	1	-3.95671	Protein families: signaling and cellular processes	Transporters [BR:ko02000]	ABC.PA.S polar amino acid transport system substrate-binding protein	K02030
sp360	-12.9438	66.0103	-1.93745	0.0550042	1	-3.96624	Amino acid metabolism|Protein families: metabolism	Lysine biosynthesis [PATH:ko00300]|Amino acid related enzymes [BR:ko01007]	patA aminotransferase [EC:2.6.1.-]	K00841
sp3581	32.5252	690.106	1.93462	0.0553497	1	-3.96841	Protein families: genetic information processing	Chromosome and associated proteins [BR:ko03036]|Mitochondrial biogenesis [BR:ko03029]	mrp, NUBPL ATP-binding protein involved in chromosome partitioning	K03593
sp634	-1.33952	3.58916	-1.93277	0.0555843	1	-3.97551	Carbohydrate metabolism	Pentose and glucuronate interconversions [PATH:ko00040]	rbtK D-ribulokinase [EC:2.7.1.47]	K00875
sp5611	-14.1315	53.9896	-1.93132	0.0557645	1	-3.98055	Unclassified: genetic information processing	Replication and repair	K07449 similar to archaeal holliday junction resolvase and Mrr protein	K07449
sp6160	-142.674	714.094	-1.93062	0.0558522	1	-3.98414	Unclassified: metabolism	Enzymes with EC numbers	tagF CDP-glycerol glycerophosphotransferase [EC:2.7.8.12]	K09809
sp5848	33.6886	157.963	1.92982	0.0559532	1	-3.97715	Unclassified: metabolism	Enzymes with EC numbers	E3.5.1.81 N-acyl-D-amino-acid deacylase [EC:3.5.1.81]	K06015
sp6164	-23.5978	91.1045	-1.92827	0.0561476	1	-3.98197	Unclassified: metabolism	Enzymes with EC numbers	tehB tellurite methyltransferase [EC:2.1.1.265]	K16868
sp3542	-1.93611	4.83709	-1.92791	0.0561923	1	-3.98236	Protein families: genetic information processing	Chaperones and folding catalysts [BR:ko03110]|Mitochondrial biogenesis [BR:ko03029]	hscB, HSCB, HSC20 molecular chaperone HscB	K04082
sp4798	-37.3686	133.686	-1.91719	0.0575547	1	-4.0033	Protein families: signaling and cellular processes	Transporters [BR:ko02000]	gerKB spore germination protein KB	K06296
sp2680	-1.21916	5.93985	-1.91566	0.0577497	1	-3.98134	Metabolism of other amino acids|Protein families: metabolism	Glutathione metabolism [PATH:ko00480]|Peptidases [BR:ko01002]	pepB PepB aminopeptidase [EC:3.4.11.23]	K07751
sp3105	-31.7763	126.053	-1.9152	0.05781	1	-4.0037	Poorly characterized	Function unknown	K06940 uncharacterized protein	K06940
sp227	-5.65796	11.6835	-1.91299	0.0580956	1	-4.00231	Amino acid metabolism	Phenylalanine, tyrosine and tryptophan biosynthesis [PATH:ko00400]	tyrA1 chorismate mutase [EC:5.4.99.5]	K04092
sp2519	-2.52342	10.909	-1.91245	0.0581645	1	-3.99571	Metabolism of cofactors and vitamins	Porphyrin and chlorophyll metabolism [PATH:ko00860]	hemX uroporphyrin-III C-methyltransferase [EC:2.1.1.107]	K02496
sp3960	104.402	1082.2	1.91107	0.0583438	1	-4.0161	Protein families: genetic information processing	Transfer RNA biogenesis [BR:ko03016]	queA S-adenosylmethionine:tRNA ribosyltransferase-isomerase [EC:2.4.99.17]	K07568
sp5668	91.2932	1553.56	1.91103	0.0583494	1	-4.01141	Unclassified: genetic information processing	Transcription	tex protein Tex	K06959
sp2570	-0.384102	3.50944	-1.90993	0.0584852	1	-3.97465	Metabolism of cofactors and vitamins	Ubiquinone and other terpenoid-quinone biosynthesis [PATH:ko00130]	ubiF 3-demethoxyubiquinol 3-hydroxylase [EC:1.14.99.60]	K03184
sp1425	18.908	45.4015	1.90857	0.0586693	1	-4.01705	Energy metabolism	Oxidative phosphorylation [PATH:ko00190]	nuoK NADH-quinone oxidoreductase subunit K [EC:7.1.1.2]	K00340
sp6139	-23.9154	126.24	-1.90844	0.0586859	1	-4.00762	Unclassified: metabolism	Enzymes with EC numbers	rihA pyrimidine-specific ribonucleoside hydrolase [EC:3.2.-.-]	K01250
sp2062	-0.574967	3.99517	-1.90749	0.0588034	1	-3.98969	Membrane transport|Protein families: signaling and cellular processes	ABC transporters [PATH:ko02010]|Transporters [BR:ko02000]	artQ arginine transport system permease protein	K09999
sp5433	40.0291	257.754	1.90509	0.0591244	1	-4.0265	Signal transduction|Protein families: signaling and cellular processes	Two-component system [PATH:ko02020]|Two-component system [BR:ko02022]	mprA two-component system, OmpR family, response regulator MprA	K07669
sp3012	26.7475	146.817	1.90497	0.0591401	1	-4.01703	Nucleotide metabolism|Metabolism of cofactors and vitamins	Purine metabolism [PATH:ko00230]|Pyrimidine metabolism [PATH:ko00240]|Nicotinate and nicotinamide metabolism [PATH:ko00760]	yjjG 5'-nucleotidase [EC:3.1.3.5]	K08723
sp95	48.3538	666.18	1.90415	0.0592477	1	-4.02645	Amino acid metabolism	Glycine, serine and threonine metabolism [PATH:ko00260]	ltaE threonine aldolase [EC:4.1.2.48]	K01620
sp1698	-46.1001	218.241	-1.90278	0.0594284	1	-4.02402	Glycan biosynthesis and metabolism|Protein families: metabolism	Lipopolysaccharide biosynthesis [PATH:ko00540]|Glycosyltransferases [BR:ko01003]|Lipopolysaccharide biosynthesis proteins [BR:ko01005]	waaG, rfaG UDP-glucose:(heptosyl)LPS alpha-1,3-glucosyltransferase [EC:2.4.1.-]	K02844
sp812	-2.1291	6.4587	-1.90276	0.0594308	1	-4.01079	Carbohydrate metabolism|Cellular community - prokaryotes	Galactose metabolism [PATH:ko00052]|Quorum sensing [PATH:ko02024]	lacD tagatose 1,6-diphosphate aldolase [EC:4.1.2.40]	K01635
sp784	-0.43387	3.19884	-1.89881	0.0599468	1	-4.00099	Carbohydrate metabolism|Amino acid metabolism|Metabolism of cofactors and vitamins	Butanoate metabolism [PATH:ko00650]|Alanine, aspartate and glutamate metabolism [PATH:ko00250]|Nicotinate and nicotinamide metabolism [PATH:ko00760]	sad succinate-semialdehyde dehydrogenase [EC:1.2.1.16 1.2.1.24]	K08324
sp1051	-11.982	42.6064	-1.897	0.0601941	1	-4.0161	Carbohydrate metabolism|Protein families: metabolism	Starch and sucrose metabolism [PATH:ko00500]|Glycosyltransferases [BR:ko01003]	glgM alpha-maltose-1-phosphate synthase [EC:2.4.1.342]	K16148
sp5324	0.858678	1.73734	1.89375	0.0606253	1	-4.0251	Signal transduction|Protein families: metabolism|Protein families: signaling and cellular processes	Two-component system [PATH:ko02020]|Protein kinases [BR:ko01001]|Two-component system [BR:ko02022]	kinC two-component system, sporulation sensor kinase C [EC:2.7.13.3]	K07698
sp830	44.0456	214.413	1.89363	0.0606443	1	-4.04282	Carbohydrate metabolism|Energy metabolism	Citrate cycle (TCA cycle) [PATH:ko00020]|Carbon fixation pathways in prokaryotes [PATH:ko00720]	korC, oorC 2-oxoglutarate ferredoxin oxidoreductase subunit gamma [EC:1.2.7.3]	K00177
sp4724	-14.3008	39.8732	-1.89045	0.0610729	1	-4.02946	Protein families: signaling and cellular processes	Transporters [BR:ko02000]	aroP aromatic amino acid transport protein AroP	K11734
sp869	-13.3582	57.8409	-1.89018	0.061109	1	-4.04622	Carbohydrate metabolism|Energy metabolism	Pentose phosphate pathway [PATH:ko00030]|Methane metabolism [PATH:ko00680]	hxlB 6-phospho-3-hexuloisomerase [EC:5.3.1.27]	K08094
sp5381	-1.48124	8.94727	-1.8897	0.0611739	1	-4.03329	Signal transduction|Protein families: signaling and cellular processes	Two-component system [PATH:ko02020]|Transporters [BR:ko02000]	emrY MFS transporter, DHA2 family, multidrug resistance protein	K07786
sp755	-0.928053	1.89032	-1.88898	0.0612679	1	-4.03715	Carbohydrate metabolism|Amino acid metabolism	Butanoate metabolism [PATH:ko00650]|Alanine, aspartate and glutamate metabolism [PATH:ko00250]	POP2 4-aminobutyrate---pyruvate transaminase [EC:2.6.1.96]	K16871
sp6593	87.4217	734.795	1.88749	0.0614731	1	-4.03545	Xenobiotics biodegradation and metabolism	Nitrotoluene degradation [PATH:ko00633]	nfsA nitroreductase [EC:1.-.-.-]	K10678
sp3729	-24.0526	96.2451	-1.88743	0.0614802	1	-4.04638	Protein families: genetic information processing	Transcription factors [BR:ko03000]	acrR, smeT TetR/AcrR family transcriptional regulator, acrAB operon repressor	K03577
sp5153	-1.93222	3.10344	-1.88669	0.0615814	1	-4.04891	Signal transduction	Two-component system [PATH:ko02020]	pagO putative membrane protein PagO	K07790
sp1396	-0.599668	5.61492	-1.8861	0.0616543	1	-4.02253	Energy metabolism	Oxidative phosphorylation [PATH:ko00190]	cyoB cytochrome o ubiquinol oxidase subunit I [EC:7.1.1.3]	K02298
sp3191	-0.581651	2.69562	-1.88337	0.0620264	1	-4.04112	Poorly characterized	Function unknown	K07119 uncharacterized protein	K07119
sp5564	68.9575	1261.52	1.88329	0.0620435	1	-4.05394	Translation|Protein families: metabolism|Protein families: genetic information processing	Aminoacyl-tRNA biosynthesis [PATH:ko00970]|Amino acid related enzymes [BR:ko01007]|Transfer RNA biogenesis [BR:ko03016]|Mitochondrial biogenesis [BR:ko03029]	GARS, glyS1 glycyl-tRNA synthetase [EC:6.1.1.14]	K01880
sp1652	279.365	1509.94	1.88304	0.0620791	1	-4.03685	Glycan biosynthesis and metabolism	Other glycan degradation [PATH:ko00511]	AXY8, FUC95A, afcA alpha-L-fucosidase 2 [EC:3.2.1.51]	K15923
sp2804	-0.972174	2.81892	-1.88259	0.0621379	1	-4.05044	Metabolism of terpenoids and polyketides|Protein families: metabolism	Biosynthesis of type II polyketide products [PATH:ko01057]|Polyketide biosynthesis proteins [BR:ko01008]	actVI1, RED1 ketoreductase RED1 [EC:1.1.1.-]	K05556
sp5108	209.058	2845.72	1.88202	0.0622179	1	-4.05417	Replication and repair|Protein families: genetic information processing	Mismatch repair [PATH:ko03430]|DNA repair and recombination proteins [BR:ko03400]	mutS DNA mismatch repair protein MutS	K03555
sp4808	7.91054	22.7931	1.88198	0.0622232	1	-4.05568	Protein families: signaling and cellular processes	Transporters [BR:ko02000]	gudP MFS transporter, ACS family, glucarate transporter	K03535
sp4014	106.222	2115.38	1.88158	0.0622771	1	-4.05688	Protein families: genetic information processing	Translation factors [BR:ko03012]|Mitochondrial biogenesis [BR:ko03029]	infB, MTIF2 translation initiation factor IF-2	K02519
sp4190	20.4234	53.9853	1.88125	0.0623231	1	-4.05472	Protein families: metabolism	Peptidases [BR:ko01002]	QPCT glutaminyl-peptide cyclotransferase [EC:2.3.2.5]	K00683
sp843	83.5606	426.615	1.87939	0.0625789	1	-4.06027	Carbohydrate metabolism|Energy metabolism	Glycolysis / Gluconeogenesis [PATH:ko00010]|Citrate cycle (TCA cycle) [PATH:ko00020]|Pyruvate metabolism [PATH:ko00620]|Butanoate metabolism [PATH:ko00650]|Carbon fixation pathways in prokaryotes [PATH:ko00720]	korA, oorA, oforA 2-oxoglutarate/2-oxoacid ferredoxin oxidoreductase subunit alpha [EC:1.2.7.3 1.2.7.11]	K00174
sp2765	1.93996	3.35378	1.87924	0.0625995	1	-4.06037	Metabolism of terpenoids and polyketides|Biosynthesis of other secondary metabolites	Biosynthesis of vancomycin group antibiotics [PATH:ko01055]|Monobactam biosynthesis [PATH:ko00261]	hpgT, nocG (S)-3,5-dihydroxyphenylglycine transaminase [EC:2.6.1.103]	K16423
sp4536	-2.08061	4.67928	-1.87848	0.0627049	1	-4.04579	Protein families: signaling and cellular processes	Secretion system [BR:ko02044]	hsf adhesin Hsf	K12690
sp571	-7.52005	19.1437	-1.8774	0.0628535	1	-4.05193	Carbohydrate metabolism	Glycolysis / Gluconeogenesis [PATH:ko00010]|Amino sugar and nucleotide sugar metabolism [PATH:ko00520]	ppgK polyphosphate glucokinase [EC:2.7.1.63]	K00886
sp2108	11.9346	87.6225	1.87697	0.0629136	1	-4.05681	Membrane transport|Protein families: signaling and cellular processes	ABC transporters [PATH:ko02010]|Transporters [BR:ko02000]	dppD dipeptide transport system ATP-binding protein	K16202
sp4907	-9.53529	20.1805	-1.87679	0.0629385	1	-4.06057	Protein families: signaling and cellular processes	Transporters [BR:ko02000]	p19, ftrA periplasmic iron binding protein	K07230
sp441	-27.6301	143.282	-1.8741	0.0633112	1	-4.06948	Carbohydrate metabolism	Amino sugar and nucleotide sugar metabolism [PATH:ko00520]	ascC, ddhC, rfbH CDP-4-dehydro-6-deoxyglucose reductase, E1 [EC:1.17.1.1]	K12452
sp3465	-0.335235	2.93049	-1.87227	0.0635586	1	-4.02399	Poorly characterized	General function prediction only	malM maltose operon periplasmic protein	K05775
sp2743	-0.408395	3.71656	-1.87087	0.0637538	1	-4.05911	Metabolism of terpenoids and polyketides	Limonene and pinene degradation [PATH:ko00903]	limB limonene 1,2-monooxygenase [EC:1.14.13.107]	K14733
sp564	-78.9945	681.13	-1.87088	0.0637591	1	-4.06852	Carbohydrate metabolism	Galactose metabolism [PATH:ko00052]|Starch and sucrose metabolism [PATH:ko00500]	IMA, malL oligo-1,6-glucosidase [EC:3.2.1.10]	K01182
sp5406	-58.6611	187.107	-1.8702	0.0638555	1	-4.07499	Signal transduction|Protein families: signaling and cellular processes	Two-component system [PATH:ko02020]|Transporters [BR:ko02000]	yxdM putative ABC transport system permease protein	K11636
sp2859	0.94888	2.64765	1.86778	0.0641927	1	-4.07658	NA	NA	NA	K01504
sp3192	6.14767	14.3926	1.86775	0.0641984	1	-4.08087	Poorly characterized	Function unknown	K07120 uncharacterized protein	K07120
sp1631	58.4202	1254.5	1.86603	0.0644385	1	-4.07695	Folding, sorting and degradation|Protein families: genetic information processing	RNA degradation [PATH:ko03018]|Messenger RNA biogenesis [BR:ko03019]	rny ribonucrease Y [EC:3.1.-.-]	K18682
sp1452	-15.3037	71.1669	-1.86545	0.0645231	1	-4.08469	Energy metabolism	Sulfur metabolism [PATH:ko00920]	glpE thiosulfate sulfurtransferase [EC:2.8.1.1]	K02439
sp1160	-45.9648	123.525	-1.86516	0.064564	1	-4.06338	Cellular community - prokaryotes	Quorum sensing [PATH:ko02024]	rapH response regulator aspartate phosphatase H [EC:3.1.-.-]	K06366
sp4769	-1.82759	6.55357	-1.86445	0.0646641	1	-4.06273	Protein families: signaling and cellular processes	Transporters [BR:ko02000]	efeO iron uptake system component EfeO	K07224
sp1213	-2.50426	18.112	-1.86425	0.0646923	1	-4.04332	Cellular community - prokaryotes|Protein families: signaling and cellular processes	Biofilm formation - Pseudomonas aeruginosa [PATH:ko02025]|Secretion system [BR:ko02044]	impJ, vasE type VI secretion system protein ImpJ	K11893
sp3550	-23.3569	131.66	-1.86287	0.0648879	1	-4.07632	Protein families: genetic information processing	Chromosome and associated proteins [BR:ko03036]	ezrA septation ring formation regulator	K06286
sp911	70.8638	465.944	1.86237	0.0649594	1	-4.08274	Carbohydrate metabolism|Energy metabolism|Protein families: metabolism	Glycolysis / Gluconeogenesis [PATH:ko00010]|Pyruvate metabolism [PATH:ko00620]|Glyoxylate and dicarboxylate metabolism [PATH:ko00630]|Propanoate metabolism [PATH:ko00640]|Carbon fixation pathways in prokaryotes [PATH:ko00720]|Methane metabolism [PATH:ko00680]|Lipid biosynthesis proteins [BR:ko01004]	ACSS, acs acetyl-CoA synthetase [EC:6.2.1.1]	K01895
sp5133	-0.592718	3.92399	-1.85806	0.0655663	1	-4.05098	Signal transduction	Two-component system [PATH:ko02020]	fdnI formate dehydrogenase-N, gamma subunit	K08350
sp2293	-14.4719	72.6363	-1.85283	0.0663248	1	-4.09503	Membrane transport|Protein families: signaling and cellular processes	ABC transporters [PATH:ko02010]|Transporters [BR:ko02000]	xylF D-xylose transport system substrate-binding protein	K10543
sp635	11.209	43.1553	1.8521	0.0664312	1	-4.10446	Carbohydrate metabolism	Pentose and glucuronate interconversions [PATH:ko00040]	rspA, manD mannonate dehydratase [EC:4.2.1.8]	K08323
sp3047	141.492	3623.28	1.85145	0.0665201	1	-4.09913	Nucleotide metabolism|Transcription|Protein families: genetic information processing	Purine metabolism [PATH:ko00230]|Pyrimidine metabolism [PATH:ko00240]|RNA polymerase [PATH:ko03020]|Transcription machinery [BR:ko03021]|DNA repair and recombination proteins [BR:ko03400]	rpoB DNA-directed RNA polymerase subunit beta [EC:2.7.7.6]	K03043
sp2408	-25.5073	267.281	-1.84902	0.0668762	1	-4.0943	Metabolism of cofactors and vitamins	Folate biosynthesis [PATH:ko00790]	sulD dihydroneopterin aldolase / 2-amino-4-hydroxy-6-hydroxymethyldihydropteridine diphosphokinase [EC:4.1.2.25 2.7.6.3]	K13940
sp137	-72.4129	686.114	-1.84773	0.0670652	1	-4.10756	Amino acid metabolism	Lysine biosynthesis [PATH:ko00300]	LYSN 2-aminoadipate transaminase [EC:2.6.1.-]	K05825
sp5154	-0.608221	1.57264	-1.84709	0.0671533	1	-4.09343	Signal transduction	Two-component system [PATH:ko02020]	pgtC phosphoglycerate transport regulatory protein PgtC	K08478
sp5855	-12.0144	38.0659	-1.84678	0.0672041	1	-4.11646	Unclassified: metabolism	Enzymes with EC numbers	E4.2.2.17 inulin fructotransferase (DFA-I-forming) [EC:4.2.2.17]	K10677
sp4194	6.34656	21.1678	1.8457	0.0673627	1	-4.12032	Protein families: metabolism	Peptidases [BR:ko01002]	amhX amidohydrolase [EC:3.5.1.-]	K14665
sp6207	-16.2549	57.8776	-1.84496	0.0674701	1	-4.11403	Unclassified: metabolism	Enzymes with EC numbers	yvaK carboxylesterase [EC:3.1.1.1]	K03928
sp3726	-35.7022	182.557	-1.84488	0.0674824	1	-4.11447	Protein families: genetic information processing	Transcription factors [BR:ko03000]	K13653 AraC family transcriptional regulator	K13653
sp2257	-0.73951	3.05014	-1.84189	0.0679176	1	-4.09415	Membrane transport|Protein families: signaling and cellular processes	ABC transporters [PATH:ko02010]|Transporters [BR:ko02000]	thiB, tbpA thiamine transport system substrate-binding protein	K02064
sp2390	17.7421	61.4059	1.84157	0.0679689	1	-4.11559	Metabolism of cofactors and vitamins	Folate biosynthesis [PATH:ko00790]	folB 7,8-dihydroneopterin aldolase/epimerase/oxygenase [EC:4.1.2.25 5.1.99.8 1.13.11.81]	K01633
sp182	5.97628	27.3799	1.84118	0.0680262	1	-4.11779	Amino acid metabolism	Phenylalanine metabolism [PATH:ko00360]	paaG 2-(1,2-epoxy-1,2-dihydrophenyl)acetyl-CoA isomerase [EC:5.3.3.18]	K15866
sp1241	-12.2131	53.5513	-1.83714	0.0686245	1	-4.12086	Cellular community - prokaryotes|Protein families: signaling and cellular processes	Quorum sensing [PATH:ko02024]|Transporters [BR:ko02000]	ABC.SP.S putative spermidine/putrescine transport system substrate-binding protein	K02055
sp5542	-11.5499	30.8549	-1.83609	0.0687809	1	-4.11969	Translation|Protein families: genetic information processing	Ribosome biogenesis in eukaryotes [PATH:ko03008]|Messenger RNA biogenesis [BR:ko03019]|Ribosome biogenesis [BR:ko03009]	orn, REX2, REXO2 oligoribonuclease [EC:3.1.-.-]	K13288
sp579	-8.79861	24.1949	-1.83594	0.0688042	1	-4.11869	Carbohydrate metabolism	Glycolysis / Gluconeogenesis [PATH:ko00010]|Pentose phosphate pathway [PATH:ko00030]|Starch and sucrose metabolism [PATH:ko00500]|Amino sugar and nucleotide sugar metabolism [PATH:ko00520]	tal-pgi transaldolase / glucose-6-phosphate isomerase [EC:2.2.1.2 5.3.1.9]	K13810
sp4673	-0.337782	1.50975	-1.83514	0.0689155	1	-4.11264	Protein families: signaling and cellular processes	Transporters [BR:ko02000]	JEN MFS transporter, SHS family, lactate transporter	K08178
sp79	2.70519	9.44292	1.83508	0.0689322	1	-4.12778	Amino acid metabolism	Glycine, serine and threonine metabolism [PATH:ko00260]	DMGDH dimethylglycine dehydrogenase [EC:1.5.8.4]	K00315
sp565	-155.392	1081.43	-1.83241	0.0693311	1	-4.13289	Carbohydrate metabolism	Galactose metabolism [PATH:ko00052]|Starch and sucrose metabolism [PATH:ko00500]	INV, sacA beta-fructofuranosidase [EC:3.2.1.26]	K01193
sp4363	-34.1421	142.968	-1.83058	0.069606	1	-4.12678	Protein families: metabolism|Protein families: signaling and cellular processes	Peptidoglycan biosynthesis and degradation proteins [BR:ko01011]|Transporters [BR:ko02000]	murJ, mviN putative peptidoglycan lipid II flippase	K03980
sp2933	146.822	3063.13	1.8292	0.0698129	1	-4.14145	Nucleotide metabolism	Purine metabolism [PATH:ko00230]	purL, PFAS phosphoribosylformylglycinamidine synthase [EC:6.3.5.3]	K01952
sp358	91.4369	1140.35	1.82855	0.0699116	1	-4.14563	Amino acid metabolism|Protein families: metabolism	Lysine biosynthesis [PATH:ko00300]|Amino acid related enzymes [BR:ko01007]	E2.6.1.83 LL-diaminopimelate aminotransferase [EC:2.6.1.83]	K10206
sp6462	140.917	1048.98	1.82486	0.0704711	1	-4.12567	Unclassified: signaling and cellular processes	Transport	TC.KEF monovalent cation:H+ antiporter-2, CPA2 family	K03455
sp387	1.67539	4.10375	1.82431	0.0705541	1	-4.14065	Biosynthesis of other secondary metabolites	Biosynthesis of secondary metabolites - unclassified [PATH:ko00999]	griI 2-amino-4,5-dihydroxy-6-oxo-7-(phosphooxy)heptanoate synthase [EC:4.1.2.56]	K18287
sp294	-0.948603	6.18705	-1.82301	0.0707488	1	-4.12123	Amino acid metabolism|Biosynthesis of other secondary metabolites|Xenobiotics biodegradation and metabolism	Phenylalanine metabolism [PATH:ko00360]|Tryptophan metabolism [PATH:ko00380]|Phenylpropanoid biosynthesis [PATH:ko00940]|Drug metabolism - other enzymes [PATH:ko00983]	katG catalase-peroxidase [EC:1.11.1.21]	K03782
sp5257	-1.22743	5.40468	-1.82099	0.0710602	1	-4.11427	Signal transduction|Drug resistance: Antimicrobial|Protein families: metabolism|Protein families: signaling and cellular processes	Two-component system [PATH:ko02020]|Cationic antimicrobial peptide (CAMP) resistance [PATH:ko01503]|Protein kinases [BR:ko01001]|Two-component system [BR:ko02022]|Antimicrobial resistance genes [BR:ko01504]	phoQ two-component system, OmpR family, sensor histidine kinase PhoQ [EC:2.7.13.3]	K07637
sp5754	-22.577	205.102	-1.81958	0.071276	1	-4.15169	Unclassified: metabolism	Energy metabolism	iscU, nifU nitrogen fixation protein NifU and related proteins	K04488
sp4752	-27.7831	146.415	-1.81802	0.0715172	1	-4.14815	Protein families: signaling and cellular processes	Transporters [BR:ko02000]	crcB, FEX fluoride exporter	K06199
sp543	76.5474	402.595	1.81771	0.0715639	1	-4.16129	Carbohydrate metabolism	Fructose and mannose metabolism [PATH:ko00051]|Amino sugar and nucleotide sugar metabolism [PATH:ko00520]	manB phosphomannomutase [EC:5.4.2.8]	K01840
sp2778	2.02045	9.97462	1.81743	0.0716077	1	-4.14709	Metabolism of terpenoids and polyketides|Protein families: metabolism	Biosynthesis of siderophore group nonribosomal peptides [PATH:ko01053]|Lipid biosynthesis proteins [BR:ko01004]|Polyketide biosynthesis proteins [BR:ko01008]	mbtD mycobactin polyketide synthetase MbtD	K04791
sp5137	-5.17822	22.3007	-1.81691	0.0716871	1	-4.13734	Signal transduction	Two-component system [PATH:ko02020]	hyaC Ni/Fe-hydrogenase 1 B-type cytochrome subunit	K03620
sp5207	-1.08773	4.85776	-1.81514	0.0719592	1	-4.12686	Signal transduction|Cellular community - prokaryotes|Protein families: genetic information processing	Two-component system [PATH:ko02020]|Quorum sensing [PATH:ko02024]|Transcription factors [BR:ko03000]	comX1_2 competence protein ComX	K12296
sp1695	-26.3458	110.23	-1.81394	0.072147	1	-4.13921	Glycan biosynthesis and metabolism|Protein families: metabolism	Lipopolysaccharide biosynthesis [PATH:ko00540]|Glycosyltransferases [BR:ko01003]|Lipopolysaccharide biosynthesis proteins [BR:ko01005]	waaB, rfaB UDP-D-galactose:(glucosyl)LPS alpha-1,6-D-galactosyltransferase [EC:2.4.1.-]	K02840
sp6332	-54.8569	263.554	-1.81244	0.0723797	1	-4.16779	Unclassified: signaling and cellular processes	Cell growth	yndD spore germination protein	K06310
sp3510	34.0337	165.738	1.81197	0.0724526	1	-4.1639	Protein families: genetic information processing	Chaperones and folding catalysts [BR:ko03110]	djlA DnaJ like chaperone protein	K05801
sp195	53.4841	562.581	1.8118	0.0724786	1	-4.16189	Amino acid metabolism	Phenylalanine, tyrosine and tryptophan biosynthesis [PATH:ko00400]	AROA2, aroA 3-deoxy-7-phosphoheptulonate synthase [EC:2.5.1.54]	K03856
sp4615	-37.4809	180.42	-1.81168	0.0724982	1	-4.16233	Protein families: signaling and cellular processes	Secretion system [BR:ko02044]|Bacterial motility proteins [BR:ko02035]	cpaE, tadZ pilus assembly protein CpaE	K02282
sp2949	59.3723	515.094	1.80978	0.0727941	1	-4.16042	Nucleotide metabolism	Purine metabolism [PATH:ko00230]|Pyrimidine metabolism [PATH:ko00240]	cpdB 2',3'-cyclic-nucleotide 2'-phosphodiesterase / 3'-nucleotidase [EC:3.1.4.16 3.1.3.6]	K01119
sp6442	-33.8142	108.484	-1.80904	0.07291	1	-4.17442	Unclassified: signaling and cellular processes	Structural proteins	ygeR lipoprotein YgeR	K12943
sp3836	-10.1957	53.8809	-1.80868	0.0729655	1	-4.15346	Protein families: genetic information processing	Transcription factors [BR:ko03000]	mntR DtxR family transcriptional regulator, manganese transport regulator	K11924
sp2930	46.5531	1056.85	1.808	0.0730701	1	-4.1753	Nucleotide metabolism	Purine metabolism [PATH:ko00230]	purD phosphoribosylamine---glycine ligase [EC:6.3.4.13]	K01945
sp3433	1.12507	2.86253	1.80688	0.0732471	1	-4.16775	Poorly characterized	General function prediction only	K11312 cupin 2 domain-containing protein	K11312
sp219	-0.309031	2.19341	-1.80683	0.0732491	1	-4.13706	Amino acid metabolism	Phenylalanine, tyrosine and tryptophan biosynthesis [PATH:ko00400]	quiA quinate dehydrogenase (quinone) [EC:1.1.5.8]	K05358
sp5112	15.4174	195.653	1.80491	0.0735531	1	-4.17727	Replication and repair|Protein families: genetic information processing	Mismatch repair [PATH:ko03430]|DNA repair and recombination proteins [BR:ko03400]	xseB exodeoxyribonuclease VII small subunit [EC:3.1.11.6]	K03602
sp1796	-30.5404	102.85	-1.80456	0.0736133	1	-4.16414	Infectious diseases: Bacterial	Staphylococcus aureus infection [PATH:ko05150]	sdrC_D_E serine-aspartate repeat-containing protein C/D/E	K14194
sp3889	-7.74261	22.1047	-1.80124	0.0741367	1	-4.16818	Protein families: genetic information processing	Transcription factors [BR:ko03000]	tetR TetR/AcrR family transcriptional regulator, tetracycline repressor protein	K18476
sp545	-9.24217	26.5723	-1.80039	0.0742723	1	-4.16902	Carbohydrate metabolism	Fructose and mannose metabolism [PATH:ko00051]|Amino sugar and nucleotide sugar metabolism [PATH:ko00520]	rmd GDP-4-dehydro-6-deoxy-D-mannose reductase [EC:1.1.1.281]	K15856
sp4888	105.001	791.826	1.80009	0.0743196	1	-4.17282	Protein families: signaling and cellular processes	Transporters [BR:ko02000]	nhaC Na+:H+ antiporter, NhaC family	K03315
sp502	50.4807	251.694	1.79983	0.0743613	1	-4.18787	Carbohydrate metabolism	Butanoate metabolism [PATH:ko00650]	ptb phosphate butyryltransferase [EC:2.3.1.19]	K00634
sp4031	-44.3202	164.028	-1.79827	0.0746095	1	-4.18625	Protein families: genetic information processing|Protein families: signaling and cellular processes	Ribosome biogenesis [BR:ko03009]|Antimicrobial resistance genes [BR:ko01504]	ermC, ermA 23S rRNA (adenine-N6)-dimethyltransferase [EC:2.1.1.184]	K00561
sp5050	-1.81382	9.77524	-1.79786	0.0746745	1	-4.17638	Protein families: signaling and cellular processes	Transporters [BR:ko02000]|Secretion system [BR:ko02044]	lapC membrane fusion protein, adhesin transport system	K12542
sp2199	-10.6253	44.1456	-1.79754	0.0747252	1	-4.17994	Membrane transport|Protein families: signaling and cellular processes	ABC transporters [PATH:ko02010]|Transporters [BR:ko02000]	nikE nickel transport system ATP-binding protein [EC:3.6.3.24]	K10824
sp10	2.04989	6.39857	1.79335	0.075397	1	-4.18275	Amino acid metabolism	Arginine and proline metabolism [PATH:ko00330]	E2.7.3.3 arginine kinase [EC:2.7.3.3]	K00934
sp368	37.8564	1003.5	1.79277	0.0754858	1	-4.17891	Amino acid metabolism|Protein families: signaling and cellular processes	Alanine, aspartate and glutamate metabolism [PATH:ko00250]|Arginine biosynthesis [PATH:ko00220]|Exosome [BR:ko04147]	argH, ASL argininosuccinate lyase [EC:4.3.2.1]	K01755
sp3879	-0.902472	10.0999	-1.79164	0.0756671	1	-4.15575	Protein families: genetic information processing	Transcription factors [BR:ko03000]	sgrR SgrR family transcriptional regulator	K11925
sp3561	-0.460602	3.94075	-1.7912	0.0757361	1	-4.15042	Protein families: genetic information processing	Chromosome and associated proteins [BR:ko03036]	mukF chromosome partition protein MukF	K03633
sp3006	61.2141	304.366	1.78935	0.0760417	1	-4.1935	Nucleotide metabolism|Metabolism of cofactors and vitamins	Purine metabolism [PATH:ko00230]|Pyrimidine metabolism [PATH:ko00240]|Nicotinate and nicotinamide metabolism [PATH:ko00760]	E3.1.3.5 5'-nucleotidase [EC:3.1.3.5]	K01081
sp979	-39.4258	208.653	-1.78596	0.0765919	1	-4.19988	Carbohydrate metabolism|Membrane transport|Protein families: signaling and cellular processes	Fructose and mannose metabolism [PATH:ko00051]|Amino sugar and nucleotide sugar metabolism [PATH:ko00520]|Phosphotransferase system (PTS) [PATH:ko02060]|Transporters [BR:ko02000]	PTS-Man-EIIC, manY PTS system, mannose-specific IIC component	K02795
sp6201	-22.2251	91.2032	-1.7853	0.0766992	1	-4.20064	Unclassified: metabolism	Enzymes with EC numbers	yjgM putative acetyltransferase [EC:2.3.1.-]	K03828
sp2235	-53.6774	415.726	-1.78462	0.0768113	1	-4.19527	Membrane transport|Protein families: signaling and cellular processes	ABC transporters [PATH:ko02010]|Transporters [BR:ko02000]	rbsC ribose transport system permease protein	K10440
sp2777	-48.2355	188.461	-1.7839	0.0769276	1	-4.20261	Metabolism of terpenoids and polyketides|Protein families: metabolism	Biosynthesis of siderophore group nonribosomal peptides [PATH:ko01053]|Lipid biosynthesis proteins [BR:ko01004]|Polyketide biosynthesis proteins [BR:ko01008]	irp2, HMWP2 yersiniabactin nonribosomal peptide synthetase	K04784
sp1242	-21.3126	95.7608	-1.78165	0.0772962	1	-4.21111	Cellular community - prokaryotes|Protein families: signaling and cellular processes	Quorum sensing [PATH:ko02024]|Transporters [BR:ko02000]	TC.BAT2 bacterial/archaeal transporter family-2 protein	K09936
sp247	-0.855553	4.51191	-1.78142	0.077331	1	-4.19349	Amino acid metabolism	Tyrosine metabolism [PATH:ko00350]	hpaE, hpcC 5-carboxymethyl-2-hydroxymuconic-semialdehyde dehydrogenase [EC:1.2.1.60]	K00151
sp5742	42.9621	598.245	1.7801	0.0775507	1	-4.21394	Unclassified: metabolism	Energy metabolism	fixA, etfB electron transfer flavoprotein beta subunit	K03521
sp3034	164.741	2533.29	1.78	0.0775677	1	-4.2046	Nucleotide metabolism|Replication and repair|Protein families: genetic information processing	Purine metabolism [PATH:ko00230]|Pyrimidine metabolism [PATH:ko00240]|DNA replication [PATH:ko03030]|Base excision repair [PATH:ko03410]|Nucleotide excision repair [PATH:ko03420]|Homologous recombination [PATH:ko03440]|DNA replication proteins [BR:ko03032]|DNA repair and recombination proteins [BR:ko03400]	polA DNA polymerase I [EC:2.7.7.7]	K02335
sp4814	-66.6037	318.475	-1.77995	0.0775765	1	-4.21546	Protein families: signaling and cellular processes	Transporters [BR:ko02000]	htsT energy-coupling factor transport system substrate-specific component	K16926
sp2412	-28.3185	127.936	-1.77896	0.0777384	1	-4.2126	Metabolism of cofactors and vitamins	Lipoic acid metabolism [PATH:ko00785]	lplA, lplJ lipoate---protein ligase [EC:6.3.1.20]	K03800
sp4259	-11.8111	40.9657	-1.77885	0.0777569	1	-4.19337	Protein families: metabolism	Peptidases [BR:ko01002]	zmpB zinc metalloprotease ZmpB [EC:3.4.24.-]	K08643
sp1719	-1.57547	5.27557	-1.77746	0.0779861	1	-4.19634	Glycan biosynthesis and metabolism|Protein families: metabolism	Lipopolysaccharide biosynthesis [PATH:ko00540]|Lipopolysaccharide biosynthesis proteins [BR:ko01005]	lpxM, msbB lauroyl-Kdo2-lipid IVA myristoyltransferase [EC:2.3.1.243]	K02560
sp3393	-28.6625	88.6686	-1.77734	0.0780062	1	-4.20629	Poorly characterized	Function unknown	K09992 uncharacterized protein	K09992
sp6361	-1.68803	3.89569	-1.77439	0.0784954	1	-4.20765	Unclassified: signaling and cellular processes	Others	cyaY CyaY protein	K06202
sp3830	-0.363973	2.15988	-1.77063	0.0791156	1	-4.19004	Protein families: genetic information processing	Transcription factors [BR:ko03000]	metJ MetJ family transcriptional regulator, methionine regulon repressor	K03764
sp1803	-2.0878	5.80012	-1.76971	0.0792762	1	-4.21651	Infectious diseases: Bacterial|Drug resistance: Antimicrobial|Protein families: metabolism	Pertussis [PATH:ko05133]|Cationic antimicrobial peptide (CAMP) resistance [PATH:ko01503]|Lipopolysaccharide biosynthesis proteins [BR:ko01005]	pagP, crcA lipid IVA palmitoyltransferase [EC:2.3.1.251]	K12973
sp339	92.647	831.111	1.7683	0.0795126	1	-4.22354	Amino acid metabolism|Metabolism of other amino acids|Metabolism of cofactors and vitamins	Cysteine and methionine metabolism [PATH:ko00270]|Selenocompound metabolism [PATH:ko00450]|One carbon pool by folate [PATH:ko00670]	metH, MTR 5-methyltetrahydrofolate--homocysteine methyltransferase [EC:2.1.1.13]	K00548
sp2116	2.06417	7.2894	1.76786	0.0795868	1	-4.214	Membrane transport|Protein families: signaling and cellular processes	ABC transporters [PATH:ko02010]|Transporters [BR:ko02000]	frcB fructose transport system substrate-binding protein	K10552
sp5674	-3.87589	14.4822	-1.76697	0.0797362	1	-4.20975	Unclassified: genetic information processing	Translation	K07578 homologs of the eukaryotic argonaute protein	K07578
sp2614	-20.3944	108.261	-1.76674	0.0797743	1	-4.22428	Metabolism of cofactors and vitamins|Protein families: genetic information processing	Thiamine metabolism [PATH:ko00730]|Transcription factors [BR:ko03000]	tenA thiaminase (transcriptional activator TenA) [EC:3.5.99.2]	K03707
sp3222	-4.5313	11.207	-1.76529	0.0800188	1	-4.21789	Poorly characterized	Function unknown	K09009 uncharacterized protein	K09009
sp1755	-5.25383	15.9414	-1.76514	0.0800446	1	-4.21602	Glycan biosynthesis and metabolism|Transport and catabolism	Other glycan degradation [PATH:ko00511]|Lysosome [PATH:ko04142]	AGA, aspG N4-(beta-N-acetylglucosaminyl)-L-asparaginase [EC:3.5.1.26]	K01444
sp4667	-928.779	13355.1	-1.76452	0.0801437	1	-4.22658	Protein families: signaling and cellular processes	Transporters [BR:ko02000]	ABCB-BAC ATP-binding cassette, subfamily B, bacterial	K06147
sp3140	-25.9021	255.271	-1.76332	0.0803517	1	-4.22925	Poorly characterized	Function unknown	K07015 uncharacterized protein	K07015
sp4816	-0.646061	1.61635	-1.7629	0.0804181	1	-4.23063	Protein families: signaling and cellular processes	Transporters [BR:ko02000]	hutT histidine transporter	K16234
sp2995	-26.1436	130.2	-1.75901	0.0810857	1	-4.2432	Nucleotide metabolism|Amino acid metabolism|Xenobiotics biodegradation and metabolism|Infectious diseases: Bacterial	Purine metabolism [PATH:ko00230]|Arginine biosynthesis [PATH:ko00220]|Atrazine degradation [PATH:ko00791]|Epithelial cell signaling in Helicobacter pylori infection [PATH:ko05120]	ureC urease subunit alpha [EC:3.5.1.5]	K01428
sp5813	-64.5126	466.22	-1.75736	0.0813667	1	-4.24618	Unclassified: metabolism	Enzymes with EC numbers	E2.4.1.166 raffinose-raffinose alpha-galactotransferase [EC:2.4.1.166]	K00745
sp3409	103.83	1103.27	1.75583	0.0816289	1	-4.22127	Poorly characterized	General function prediction only	K07001 NTE family protein	K07001
sp3534	99.2946	357.051	1.7519	0.0823057	1	-4.24781	Protein families: genetic information processing	Chaperones and folding catalysts [BR:ko03110]	surA peptidyl-prolyl cis-trans isomerase SurA [EC:5.2.1.8]	K03771
sp442	-1.20027	5.00957	-1.7518	0.0823229	1	-4.22932	Carbohydrate metabolism	Amino sugar and nucleotide sugar metabolism [PATH:ko00520]	ascD, ddhD, rfbI CDP-4-dehydro-6-deoxyglucose reductase, E3 [EC:1.17.1.1]	K00523
sp3173	93.9933	909.508	1.7516	0.0823581	1	-4.26021	Poorly characterized	Function unknown	K07079 uncharacterized protein	K07079
sp2954	-9.07912	39.7165	-1.75113	0.0824389	1	-4.24951	Nucleotide metabolism	Purine metabolism [PATH:ko00230]|Pyrimidine metabolism [PATH:ko00240]	rihB ribosylpyrimidine nucleosidase [EC:3.2.2.8]	K10213
sp3494	-1.06719	6.99981	-1.75034	0.0825743	1	-4.24251	Poorly characterized	General function prediction only	ycjF putative membrane protein	K08990
sp3091	-6.58475	25.1973	-1.75018	0.0826036	1	-4.24423	Poorly characterized	Function unknown	K06910 uncharacterized protein	K06910
sp2112	-198.211	2011.47	-1.74851	0.0828937	1	-4.25124	Membrane transport|Protein families: signaling and cellular processes	ABC transporters [PATH:ko02010]|Transporters [BR:ko02000]	ecfA2 energy-coupling factor transport system ATP-binding protein [EC:3.6.3.-]	K16787
sp974	-10.664	36.5638	-1.74646	0.08325	1	-4.25333	Carbohydrate metabolism|Membrane transport|Protein families: signaling and cellular processes	Ascorbate and aldarate metabolism [PATH:ko00053]|Phosphotransferase system (PTS) [PATH:ko02060]|Transporters [BR:ko02000]	PTS-Ula-EIIA, ulaC, sgaA PTS system, ascorbate-specific IIA component [EC:2.7.1.194]	K02821
sp1677	-32.3557	126.535	-1.74379	0.0837177	1	-4.26356	Glycan biosynthesis and metabolism|Protein families: metabolism	Arabinogalactan biosynthesis - Mycobacterium [PATH:ko00572]|Glycosyltransferases [BR:ko01003]	glft2 galactofuranosylgalactofuranosylrhamnosyl-N-acetylglucosaminyl-diphospho-decaprenol beta-1,5/1,6-galactofuranosyltransferase [EC:2.4.1.288]	K16650
sp6280	-18.3095	110.524	-1.74203	0.0840264	1	-4.26313	Unclassified: signaling and cellular processes	Cell growth	kipA antagonist of KipI	K06350
sp3546	-13.4137	95.4217	-1.74088	0.0842288	1	-4.26174	Protein families: genetic information processing	Chromosome and associated proteins [BR:ko03036]	divIC, divA cell division protein DivIC	K13052
sp2752	42.1353	922.507	1.73575	0.0851326	1	-4.28296	Metabolism of terpenoids and polyketides	Terpenoid backbone biosynthesis [PATH:ko00900]	dxr 1-deoxy-D-xylulose-5-phosphate reductoisomerase [EC:1.1.1.267]	K00099
sp4048	-2.37261	6.26928	-1.7346	0.0853398	1	-4.27196	Protein families: genetic information processing|Protein families: signaling and cellular processes	Transcription machinery [BR:ko03021]|Transporters [BR:ko02000]	sspA, mglA stringent starvation protein A	K03599
sp4619	-0.315603	11.8053	-1.73303	0.0856123	1	-4.23498	Protein families: signaling and cellular processes	Secretion system [BR:ko02044]|Bacterial motility proteins [BR:ko02035]	fimH minor fimbrial subunit	K07350
sp3050	-7.10684	21.2441	-1.73271	0.0856761	1	-4.28189	Nucleotide metabolism|Transcription|Protein families: genetic information processing	Purine metabolism [PATH:ko00230]|Pyrimidine metabolism [PATH:ko00240]|RNA polymerase [PATH:ko03020]|Transcription machinery [BR:ko03021]|DNA repair and recombination proteins [BR:ko03400]	rpoE DNA-directed RNA polymerase subunit delta	K03048
sp3220	1.00514	2.67106	1.73195	0.0858109	1	-4.27539	Poorly characterized	Function unknown	K09004 uncharacterized protein	K09004
sp5741	-3.84422	13.5031	-1.73121	0.0859444	1	-4.28113	Unclassified: metabolism	Energy metabolism	fer ferredoxin	K05337
sp5104	35.4786	324.974	1.72947	0.0862564	1	-4.28221	Replication and repair|Protein families: genetic information processing	Homologous recombination [PATH:ko03440]|DNA repair and recombination proteins [BR:ko03400]	ruvC crossover junction endodeoxyribonuclease RuvC [EC:3.1.22.4]	K01159
sp3606	-26.245	179.742	-1.72893	0.0863543	1	-4.28806	Protein families: genetic information processing	DNA repair and recombination proteins [BR:ko03400]	recU recombination protein U	K03700
sp3049	174.817	3841.11	1.72871	0.086391	1	-4.28861	Nucleotide metabolism|Transcription|Protein families: genetic information processing	Purine metabolism [PATH:ko00230]|Pyrimidine metabolism [PATH:ko00240]|RNA polymerase [PATH:ko03020]|Transcription machinery [BR:ko03021]|DNA repair and recombination proteins [BR:ko03400]	rpoC DNA-directed RNA polymerase subunit beta' [EC:2.7.7.6]	K03046
sp112	-54.0425	795.826	-1.72744	0.0866214	1	-4.28592	Amino acid metabolism	Glycine, serine and threonine metabolism [PATH:ko00260]|Valine, leucine and isoleucine biosynthesis [PATH:ko00290]	E4.3.1.19, ilvA, tdcB threonine dehydratase [EC:4.3.1.19]	K01754
sp4438	-85.7565	561.861	-1.72522	0.0870226	1	-4.29315	Protein families: signaling and cellular processes	Cytoskeleton proteins [BR:ko04812]	parM plasmid segregation protein ParM	K18640
sp674	89.3622	929.192	1.72457	0.0871407	1	-4.29094	Carbohydrate metabolism	Pentose phosphate pathway [PATH:ko00030]	kdgK 2-dehydro-3-deoxygluconokinase [EC:2.7.1.45]	K00874
sp5954	10.0213	41.2868	1.72311	0.0874041	1	-4.29825	Unclassified: metabolism	Enzymes with EC numbers	disA diadenylate cyclase [EC:2.7.7.85]	K07067
sp3421	37.9278	198.911	1.72194	0.0876167	1	-4.30205	Poorly characterized	General function prediction only	K08974 putative membrane protein	K08974
sp1766	1.26306	5.84456	1.72117	0.0877579	1	-4.2921	Infectious diseases: Bacterial	Bacterial invasion of epithelial cells [PATH:ko05100]	sfb1 fibronectin-binding protein 1	K13734
sp1982	-16.8888	45.0217	-1.72075	0.0878346	1	-4.29216	Membrane transport|Cellular community - prokaryotes|Protein families: signaling and cellular processes	Bacterial secretion system [PATH:ko03070]|Biofilm formation - Vibrio cholerae [PATH:ko05111]|Secretion system [BR:ko02044]	gspI general secretion pathway protein I	K02458
sp6546	-0.240187	0.995007	-1.72058	0.0878578	1	-4.28506	Xenobiotics biodegradation and metabolism	Benzoate degradation [PATH:ko00362]|Polycyclic aromatic hydrocarbon degradation [PATH:ko00624]	pcaH protocatechuate 3,4-dioxygenase, beta subunit [EC:1.13.11.3]	K00449
sp3133	-97.995	1133.74	-1.71946	0.0880685	1	-4.29604	Poorly characterized	Function unknown	K07003 uncharacterized protein	K07003
sp3253	10.4267	28.1503	1.71787	0.0883606	1	-4.29987	Poorly characterized	Function unknown	K09167 uncharacterized protein	K09167
sp3638	-6.38564	19.3591	-1.71668	0.0885782	1	-4.30102	Protein families: genetic information processing	Messenger RNA biogenesis [BR:ko03019]|Transfer RNA biogenesis [BR:ko03016]	E3.1.27.3 ribonuclease T1 [EC:3.1.27.3]	K01167
sp880	86.8759	1400.65	1.71411	0.0890497	1	-4.31362	Carbohydrate metabolism|Energy metabolism|Amino acid metabolism	Glycolysis / Gluconeogenesis [PATH:ko00010]|Methane metabolism [PATH:ko00680]|Glycine, serine and threonine metabolism [PATH:ko00260]	gpmI 2,3-bisphosphoglycerate-independent phosphoglycerate mutase [EC:5.4.2.12]	K15633
sp1733	30.0879	785.916	1.71381	0.0891019	1	-4.31609	Glycan biosynthesis and metabolism|Protein families: metabolism	Peptidoglycan biosynthesis [PATH:ko00550]|Peptidoglycan biosynthesis and degradation proteins [BR:ko01011]	bacA undecaprenyl-diphosphatase [EC:3.6.1.27]	K06153
sp3809	-0.269668	1.7572	-1.71196	0.08944	1	-4.27033	Protein families: genetic information processing	Transcription factors [BR:ko03000]	idnR, gntH LacI family transcriptional regulator, gluconate utilization system Gnt-II transcriptional activator	K06146
sp5091	66.5807	1794.95	1.71191	0.0894526	1	-4.31164	Replication and repair|Protein families: genetic information processing	Homologous recombination [PATH:ko03440]|DNA repair and recombination proteins [BR:ko03400]	priA primosomal protein N' (replication factor Y) (superfamily II helicase) [EC:3.6.4.-]	K04066
sp4872	2.75781	7.05291	1.71004	0.0898023	1	-4.32198	Protein families: signaling and cellular processes	Transporters [BR:ko02000]	mnhE, mrpE multicomponent Na+:H+ antiporter subunit E	K05569
sp5067	35.9591	678.256	1.70961	0.0898798	1	-4.29487	Replication and repair|Protein families: genetic information processing	Base excision repair [PATH:ko03410]|DNA repair and recombination proteins [BR:ko03400]	E3.1.11.2, xthA exodeoxyribonuclease III [EC:3.1.11.2]	K01142
sp817	-10.9765	55.4337	-1.70823	0.0901388	1	-4.2942	Carbohydrate metabolism|Cellular community - prokaryotes|Protein families: metabolism|Protein families: signaling and cellular processes	Starch and sucrose metabolism [PATH:ko00500]|Biofilm formation - Escherichia coli [PATH:ko02026]|Glycosyltransferases [BR:ko01003]|Transporters [BR:ko02000]	bcsA cellulose synthase (UDP-forming) [EC:2.4.1.12]	K00694
sp138	-13.2414	48.6644	-1.70777	0.0902253	1	-4.30868	Amino acid metabolism	Lysine biosynthesis [PATH:ko00300]	dapD 2,3,4,5-tetrahydropyridine-2,6-dicarboxylate N-succinyltransferase [EC:2.3.1.117]	K00674
sp4342	-4.85076	11.6304	-1.70409	0.0909118	1	-4.31764	Protein families: metabolism|Protein families: genetic information processing	Peptidases [BR:ko01002]|Chaperones and folding catalysts [BR:ko03110]	wprA cell wall-associated protease [EC:3.4.21.-]	K13274
sp3703	20.9888	406.765	1.70292	0.0911264	1	-4.3307	Protein families: genetic information processing	Ribosome biogenesis [BR:ko03009]	ybeY, yqfG probable rRNA maturation factor	K07042
sp2447	21.9843	446.476	1.70242	0.091221	1	-4.33162	Metabolism of cofactors and vitamins	Pantothenate and CoA biosynthesis [PATH:ko00770]	coaE dephospho-CoA kinase [EC:2.7.1.24]	K00859
sp164	12.3419	66.5139	1.70096	0.0915005	1	-4.31479	Amino acid metabolism	Lysine degradation [PATH:ko00310]	kce 3-keto-5-aminohexanoate cleavage enzyme [EC:2.3.1.247]	K18013
sp1134	-9.93101	38.0609	-1.7003	0.0916246	1	-4.32617	Cell motility|Protein families: signaling and cellular processes	Flagellar assembly [PATH:ko02040]|Secretion system [BR:ko02044]|Bacterial motility proteins [BR:ko02035]	fliQ flagellar biosynthetic protein FliQ	K02420
sp1020	-0.470584	1.26338	-1.69992	0.0916887	1	-4.3028	Carbohydrate metabolism|Membrane transport|Protein families: signaling and cellular processes	Starch and sucrose metabolism [PATH:ko00500]|Phosphotransferase system (PTS) [PATH:ko02060]|Transporters [BR:ko02000]	PTS-Tre-EIIA, treP PTS system, trehalose-specific IIA component [EC:2.7.1.201]	K02817
sp2071	-21.9863	136.781	-1.69986	0.0917076	1	-4.32747	Membrane transport|Protein families: signaling and cellular processes	ABC transporters [PATH:ko02010]|Transporters [BR:ko02000]	bioN biotin transport system permease protein	K16783
sp4588	-0.601854	3.89086	-1.69612	0.0924089	1	-4.30971	Protein families: signaling and cellular processes	Secretion system [BR:ko02044]	traE conjugal transfer pilus assembly protein TraE	K12067
sp5459	-10.6579	39.6181	-1.69533	0.0925666	1	-4.33328	Signal transduction|Protein families: signaling and cellular processes	Two-component system [PATH:ko02020]|Two-component system [BR:ko02022]	trcR two-component system, OmpR family, response regulator TrcR	K07672
sp6239	-1.06847	5.66607	-1.69415	0.0927898	1	-4.32328	Unclassified: metabolism	Secondary metabolism	sufI suppressor of ftsI	K04753
sp2971	25.044	638.395	1.69401	0.0928128	1	-4.34015	Nucleotide metabolism	Pyrimidine metabolism [PATH:ko00240]	pyrH uridylate kinase [EC:2.7.4.22]	K09903
sp5201	9.67686	56.891	1.69398	0.0928232	1	-4.33326	Signal transduction|Cellular community - prokaryotes|Protein families: genetic information processing	Two-component system [PATH:ko02020]|Biofilm formation - Vibrio cholerae [PATH:ko05111]|Biofilm formation - Pseudomonas aeruginosa [PATH:ko02025]|Transcription factors [BR:ko03000]	fleQ, flrA sigma-54 dependent transcriptional regulator, flagellar regulatory protein	K10941
sp1104	-0.241795	2.11695	-1.69085	0.0934145	1	-4.30911	Cell motility|Protein families: signaling and cellular processes	Bacterial chemotaxis [PATH:ko02030]|Bacterial motility proteins [BR:ko02035]	cheZ chemotaxis protein CheZ	K03414
sp6473	-10.9721	60.0638	-1.68998	0.0935872	1	-4.33789	Xenobiotics biodegradation and metabolism	Aminobenzoate degradation [PATH:ko00627]	E3.1.3.41 4-nitrophenyl phosphatase [EC:3.1.3.41]	K01101
sp4988	28.5874	110.735	1.68859	0.0938555	1	-4.33144	Protein families: signaling and cellular processes	Transporters [BR:ko02000]	xanP xanthine permease XanP	K16345
sp4028	105.031	491.845	1.68854	0.0938648	1	-4.34318	Protein families: genetic information processing|Protein families: signaling and cellular processes	DNA replication proteins [BR:ko03032]|Chromosome and associated proteins [BR:ko03036]|Prokaryotic defense system [BR:ko02048]	parE topoisomerase IV subunit B [EC:5.99.1.-]	K02622
sp2075	-0.382929	1.97018	-1.68833	0.0938972	1	-4.32336	Membrane transport|Protein families: signaling and cellular processes	ABC transporters [PATH:ko02010]|Transporters [BR:ko02000]	bxlG xylobiose transport system permease protein	K17328
sp6520	35.9131	271.537	1.68731	0.0941008	1	-4.34567	Xenobiotics biodegradation and metabolism	Benzoate degradation [PATH:ko00362]	pcaL 3-oxoadipate enol-lactonase / 4-carboxymuconolactone decarboxylase [EC:3.1.1.24 4.1.1.44]	K14727
sp3940	-0.43672	1.79073	-1.68558	0.0944282	1	-4.31961	Protein families: genetic information processing	Transfer RNA biogenesis [BR:ko03016]	ATE1 arginyl-tRNA---protein transferase [EC:2.3.2.8]	K00685
sp6020	-10.3526	65.6356	-1.68505	0.0945368	1	-4.33985	Unclassified: metabolism	Enzymes with EC numbers	hydC iron-hydrogenase subunit gamma [EC:1.12.1.4]	K17999
sp2548	-31.8083	312.067	-1.68482	0.0945821	1	-4.35741	Metabolism of cofactors and vitamins	Thiamine metabolism [PATH:ko00730]	thiN, TPK1, THI80 thiamine pyrophosphokinase [EC:2.7.6.2]	K00949
sp3476	-0.445242	6.01777	-1.68476	0.0945855	1	-4.31137	Poorly characterized	General function prediction only	pqiA paraquat-inducible protein A	K03808
sp1492	-31.2294	152.89	-1.68417	0.0947079	1	-4.35713	Energy metabolism|Membrane transport|Protein families: signaling and cellular processes	Sulfur metabolism [PATH:ko00920]|ABC transporters [PATH:ko02010]|Transporters [BR:ko02000]	cysU sulfate transport system permease protein	K02046
sp4924	-0.495599	4.24573	-1.68345	0.0948404	1	-4.30147	Protein families: signaling and cellular processes	Transporters [BR:ko02000]	phoE outer membrane pore protein E	K11929
sp5762	-11.5039	33.497	-1.68324	0.0948879	1	-4.35198	Unclassified: metabolism	Energy metabolism	nifB nitrogen fixation protein NifB	K02585
sp5264	-12.1895	70.3854	-1.68279	0.0949753	1	-4.34959	Signal transduction|Drug resistance: Antimicrobial|Protein families: signaling and cellular processes	Two-component system [PATH:ko02020]|Cationic antimicrobial peptide (CAMP) resistance [PATH:ko01503]|Two-component system [BR:ko02022]	cpxR two-component system, OmpR family, response regulator CpxR	K07662
sp114	5.87273	32.0232	1.68128	0.0952701	1	-4.35906	Amino acid metabolism	Histidine metabolism [PATH:ko00340]	HIS7 imidazole glycerol-phosphate synthase [EC:4.3.2.10]	K01663
sp2674	44.2822	1112.29	1.68046	0.0954256	1	-4.35508	Metabolism of other amino acids|Glycan biosynthesis and metabolism|Protein families: metabolism	D-Glutamine and D-glutamate metabolism [PATH:ko00471]|Peptidoglycan biosynthesis [PATH:ko00550]|Peptidoglycan biosynthesis and degradation proteins [BR:ko01011]	murD UDP-N-acetylmuramoylalanine--D-glutamate ligase [EC:6.3.2.9]	K01925
sp4173	96.7316	441.528	1.68045	0.0954317	1	-4.35629	Protein families: metabolism	Peptidases [BR:ko01002]	DPP3 dipeptidyl-peptidase III [EC:3.4.14.4]	K01277
sp1065	-85.8158	352.053	-1.67987	0.095544	1	-4.35342	Carbohydrate metabolism|Signal transduction	Starch and sucrose metabolism [PATH:ko00500]|Two-component system [PATH:ko02020]	E2.4.1.5 dextransucrase [EC:2.4.1.5]	K00689
sp642	41.5561	593.161	1.67894	0.0957252	1	-4.3413	Carbohydrate metabolism	Pentose and glucuronate interconversions [PATH:ko00040]	uxaC glucuronate isomerase [EC:5.3.1.12]	K01812
sp6254	-59.0221	341.879	-1.67862	0.0957885	1	-4.35793	Unclassified: signaling and cellular processes	Cell growth	cotH spore coat protein H	K06330
sp3557	29.9799	541.995	1.67675	0.0961526	1	-4.36396	Protein families: genetic information processing	Chromosome and associated proteins [BR:ko03036]	mreC rod shape-determining protein MreC	K03570
sp6314	35.0179	205.724	1.67532	0.096435	1	-4.36087	Unclassified: signaling and cellular processes	Cell growth	spoVAF stage V sporulation protein AF	K06408
sp4492	-15.0981	42.8729	-1.67506	0.0964864	1	-4.35652	Protein families: signaling and cellular processes	Secretion system [BR:ko02044]	asp1 accessory secretory protein Asp1	K12268
sp4767	-0.378059	2.16537	-1.67425	0.096639	1	-4.34474	Protein families: signaling and cellular processes	Transporters [BR:ko02000]	ecnB entericidin B	K16348
sp4902	35.5734	86.9006	1.67406	0.096683	1	-4.37182	Protein families: signaling and cellular processes	Transporters [BR:ko02000]	oprB porin	K07267
sp3242	-0.676228	3.50971	-1.6732	0.0968477	1	-4.32421	Poorly characterized	Function unknown	K09146 uncharacterized protein	K09146
sp3929	-1.58765	7.89906	-1.67254	0.0969838	1	-4.34329	Protein families: genetic information processing	Transcription machinery [BR:ko03021]	rseA sigma-E factor negative regulatory protein RseA	K03597
sp2127	-15.2623	43.0483	-1.67119	0.0972497	1	-4.36175	Membrane transport|Protein families: signaling and cellular processes	ABC transporters [PATH:ko02010]|Transporters [BR:ko02000]	gluB glutamate transport system substrate-binding protein	K10005
sp3218	19.938	100.892	1.67057	0.0973726	1	-4.35648	Poorly characterized	Function unknown	K08999 uncharacterized protein	K08999
sp242	-2.26392	8.67261	-1.67031	0.0974238	1	-4.36328	Amino acid metabolism	Tyrosine metabolism [PATH:ko00350]	E4.1.99.2 tyrosine phenol-lyase [EC:4.1.99.2]	K01668
sp4358	20.7395	100.743	1.67009	0.0974676	1	-4.36781	Protein families: metabolism|Protein families: signaling and cellular processes	Peptidases [BR:ko01002]|Exosome [BR:ko04147]	ECE endothelin-converting enzyme [EC:3.4.24.71]	K01415
sp3868	29.1975	457.108	1.66944	0.0975946	1	-4.37646	Protein families: genetic information processing	Transcription factors [BR:ko03000]	rex redox-sensing transcriptional repressor	K01926
sp1882	133.107	538.89	1.66935	0.0976142	1	-4.35152	Lipid metabolism	Steroid hormone biosynthesis [PATH:ko00140]|Sphingolipid metabolism [PATH:ko00600]	E3.1.6.1, aslA arylsulfatase [EC:3.1.6.1]	K01130
sp887	-36.0887	240.057	-1.66898	0.097688	1	-4.35633	Carbohydrate metabolism|Energy metabolism|Amino acid metabolism|Endocrine system|Cancers: Overview|Protein families: genetic information processing|Protein families: signaling and cellular processes	Glycolysis / Gluconeogenesis [PATH:ko00010]|Methane metabolism [PATH:ko00680]|Glycine, serine and threonine metabolism [PATH:ko00260]|Glucagon signaling pathway [PATH:ko04922]|Central carbon metabolism in cancer [PATH:ko05230]|Membrane trafficking [BR:ko04131]|Exosome [BR:ko04147]	PGAM, gpmA 2,3-bisphosphoglycerate-dependent phosphoglycerate mutase [EC:5.4.2.11]	K01834
sp5333	-10.7478	35.8437	-1.66858	0.0977681	1	-4.36903	Signal transduction|Protein families: metabolism|Protein families: signaling and cellular processes	Two-component system [PATH:ko02020]|Protein kinases [BR:ko01001]|Two-component system [BR:ko02022]	narX two-component system, NarL family, nitrate/nitrite sensor histidine kinase NarX [EC:2.7.13.3]	K07673
sp4050	64.3713	1397.59	1.66832	0.0978176	1	-4.37477	Protein families: genetic information processing|Protein families: signaling and cellular processes	Translation factors [BR:ko03012]|Mitochondrial biogenesis [BR:ko03029]|Exosome [BR:ko04147]	tuf, TUFM elongation factor Tu	K02358
sp4923	-1.94685	7.2041	-1.66829	0.0978259	1	-4.36199	Protein families: signaling and cellular processes	Transporters [BR:ko02000]	pheP phenylalanine-specific permease	K11732
sp3213	-14.6394	86.3025	-1.66579	0.0983227	1	-4.36414	Poorly characterized	Function unknown	K07220 uncharacterized protein	K07220
sp1082	-141.447	908.288	-1.66385	0.0987112	1	-4.382	Cell growth and death	Cell cycle - Caulobacter [PATH:ko04112]	dgcB diguanylate cyclase [EC:2.7.7.65]	K13590
sp236	1.06787	4.38021	1.66383	0.0987142	1	-4.36033	Amino acid metabolism	Tryptophan metabolism [PATH:ko00380]	amnD 2-aminomuconate deaminase [EC:3.5.99.5]	K15067
sp2877	-11.2955	27.1029	-1.66362	0.0987567	1	-4.35326	NA	NA	NA	K05345
sp4096	74.1536	414.544	1.66281	0.0989209	1	-4.36224	Protein families: metabolism	Glycosyltransferases [BR:ko01003]	wcaL, amsK colanic acid/amylovoran biosynthesis glycosyltransferase [EC:2.4.-.-]	K16703
sp3021	7.90316	43.4099	1.6628	0.0989225	1	-4.37689	Nucleotide metabolism|Metabolism of other amino acids|Metabolism of cofactors and vitamins	Pyrimidine metabolism [PATH:ko00240]|beta-Alanine metabolism [PATH:ko00410]|Pantothenate and CoA biosynthesis [PATH:ko00770]	preT dihydropyrimidine dehydrogenase (NAD+) subunit PreT [EC:1.3.1.1]	K17722
sp3733	-0.399072	2.14478	-1.66226	0.0990234	1	-4.36201	Protein families: genetic information processing	Transcription factors [BR:ko03000]	allR IclR family transcriptional regulator, negative regulator of allantoin and glyoxylate utilization operons	K10973
sp6103	-0.236704	3.45963	-1.66201	0.0990734	1	-4.32517	Unclassified: metabolism	Enzymes with EC numbers	nudG (d)CTP diphosphatase [EC:3.6.1.65]	K08320
sp456	140.457	1057.24	1.66112	0.0992595	1	-4.3807	Carbohydrate metabolism	Amino sugar and nucleotide sugar metabolism [PATH:ko00520]	nagB, GNPDA glucosamine-6-phosphate deaminase [EC:3.5.99.6]	K02564
sp5704	-48.0441	396.027	-1.66081	0.099322	1	-4.38955	Unclassified: metabolism	Carbohydrate metabolism	chr, crh catabolite repression HPr-like protein	K11184
sp6281	-12.5994	72.0945	-1.6592	0.0996457	1	-4.38662	Unclassified: signaling and cellular processes	Cell growth	kipI inhibitor of KinA	K06351
sp6601	8.90718	24.1027	1.65909	0.0996697	1	-4.38947	Xenobiotics biodegradation and metabolism	Steroid degradation [PATH:ko00984]	hsaB 3-hydroxy-9,10-secoandrosta-1,3,5(10)-triene-9,17-dione monooxygenase reductase component [EC:1.5.1.-]	K16048
sp6323	9.19484	28.2545	1.65906	0.0996755	1	-4.37214	Unclassified: signaling and cellular processes	Cell growth	spsF spore coat polysaccharide biosynthesis protein SpsF	K07257
sp942	2.67217	5.90162	1.65736	0.100019	1	-4.38857	Carbohydrate metabolism|Lipid metabolism|Amino acid metabolism	Pyruvate metabolism [PATH:ko00620]|Glyoxylate and dicarboxylate metabolism [PATH:ko00630]|Propanoate metabolism [PATH:ko00640]|Fatty acid biosynthesis [PATH:ko00061]|Valine, leucine and isoleucine degradation [PATH:ko00280]	accD6 acetyl-CoA/propionyl-CoA carboxylase carboxyl transferase subunit [EC:6.4.1.2 6.4.1.3 2.1.3.15]	K18472
sp910	2.04827	9.79843	1.65717	0.100058	1	-4.38228	Carbohydrate metabolism|Energy metabolism|Protein families: genetic information processing|Protein families: signaling and cellular processes	Glycolysis / Gluconeogenesis [PATH:ko00010]|Pentose phosphate pathway [PATH:ko00030]|Fructose and mannose metabolism [PATH:ko00051]|Carbon fixation in photosynthetic organisms [PATH:ko00710]|Methane metabolism [PATH:ko00680]|Membrane trafficking [BR:ko04131]|Chromosome and associated proteins [BR:ko03036]|Exosome [BR:ko04147]	ALDO fructose-bisphosphate aldolase, class I [EC:4.1.2.13]	K01623
sp1257	-0.636282	2.84671	-1.65667	0.100152	1	-4.37824	Drug resistance: Antimicrobial|Protein families: genetic information processing|Protein families: signaling and cellular processes	Cationic antimicrobial peptide (CAMP) resistance [PATH:ko01503]|Transcription factors [BR:ko03000]|Antimicrobial resistance genes [BR:ko01504]	marA AraC family transcriptional regulator, mar-sox-rob regulon activator	K13632
sp804	43.0065	221.843	1.65641	0.100211	1	-4.38083	Carbohydrate metabolism|Biosynthesis of other secondary metabolites	Inositol phosphate metabolism [PATH:ko00562]|Streptomycin biosynthesis [PATH:ko00521]	INO1, ISYNA1 myo-inositol-1-phosphate synthase [EC:5.5.1.4]	K01858
sp771	16.1744	114.36	1.65626	0.100242	1	-4.38318	Carbohydrate metabolism|Amino acid metabolism	Glyoxylate and dicarboxylate metabolism [PATH:ko00630]|Tryptophan metabolism [PATH:ko00380]	kynB arylformamidase [EC:3.5.1.9]	K07130
sp3116	-16.6074	129.655	-1.65598	0.100298	1	-4.38827	Poorly characterized	Function unknown	K06960 uncharacterized protein	K06960
sp980	-48.6639	267.563	-1.65545	0.100406	1	-4.39185	Carbohydrate metabolism|Membrane transport|Protein families: signaling and cellular processes	Fructose and mannose metabolism [PATH:ko00051]|Amino sugar and nucleotide sugar metabolism [PATH:ko00520]|Phosphotransferase system (PTS) [PATH:ko02060]|Transporters [BR:ko02000]	PTS-Man-EIID, manZ PTS system, mannose-specific IID component	K02796
sp2750	9.12852	23.985	1.6554	0.100417	1	-4.39005	Metabolism of terpenoids and polyketides	Terpenoid backbone biosynthesis [PATH:ko00900]	ICMT, STE14 protein-S-isoprenylcysteine O-methyltransferase [EC:2.1.1.100]	K00587
sp4493	-16.4094	43.7758	-1.65457	0.100585	1	-4.38692	Protein families: signaling and cellular processes	Secretion system [BR:ko02044]	asp2 accessory secretory protein Asp2	K12269
sp3087	-32.3664	152.364	-1.65173	0.101164	1	-4.38222	Poorly characterized	Function unknown	K06905 uncharacterized protein	K06905
sp654	-95.1001	782.163	-1.65154	0.101203	1	-4.40129	Carbohydrate metabolism	Pentose and glucuronate interconversions [PATH:ko00040]|Fructose and mannose metabolism [PATH:ko00051]	SORD, gutB L-iditol 2-dehydrogenase [EC:1.1.1.14]	K00008
sp2434	20.7347	588.17	1.65089	0.101329	1	-4.39322	Metabolism of cofactors and vitamins	Nicotinate and nicotinamide metabolism [PATH:ko00760]	ppnK, NADK NAD+ kinase [EC:2.7.1.23]	K00858
sp1086	-1.49543	4.16927	-1.65017	0.101482	1	-4.39831	Cell growth and death	Cell cycle - Caulobacter [PATH:ko04112]	tipF cyclic-di-GMP phosphodiesterase, flagellum assembly factor TipF	K13593
sp5165	1.52285	4.71278	1.64778	0.101973	1	-4.40543	Signal transduction|Cell growth and death|Protein families: signaling and cellular processes	Two-component system [PATH:ko02020]|Cell cycle - Caulobacter [PATH:ko04112]|Two-component system [BR:ko02022]	cpdR two-component system, cell cycle response regulator CpdR	K13589
sp3792	-21.2669	124.207	-1.6475	0.102031	1	-4.40017	Protein families: genetic information processing	Transcription factors [BR:ko03000]	glcT transcriptional antiterminator	K03480
sp5005	-13.1098	38.119	-1.64658	0.102221	1	-4.39828	Protein families: signaling and cellular processes	Transporters [BR:ko02000]	ykoE energy-coupling factor transport system substrate-specific component	K16925
sp3252	0.626645	1.64261	1.64594	0.102347	1	-4.38873	Poorly characterized	Function unknown	K09165 uncharacterized protein	K09165
sp1647	75.6505	1666.25	1.64573	0.102394	1	-4.40007	Folding, sorting and degradation|Signal transduction|Cell growth and death|Immune system|Endocrine system|Environmental adaptation|Cancers: Overview|Cancers: Specific types|Cardiovascular diseases|Protein families: metabolism|Protein families: genetic information processing|Protein families: signaling and cellular processes	Protein processing in endoplasmic reticulum [PATH:ko04141]|PI3K-Akt signaling pathway [PATH:ko04151]|Necroptosis [PATH:ko04217]|NOD-like receptor signaling pathway [PATH:ko04621]|Antigen processing and presentation [PATH:ko04612]|Th17 cell differentiation [PATH:ko04659]|IL-17 signaling pathway [PATH:ko04657]|Estrogen signaling pathway [PATH:ko04915]|Progesterone-mediated oocyte maturation [PATH:k…	HSP90A, htpG molecular chaperone HtpG	K04079
sp4191	1.41988	4.64907	1.64566	0.10241	1	-4.38594	Protein families: metabolism	Peptidases [BR:ko01002]	SCRN secernin	K14358
sp3016	50.6987	585.398	1.64559	0.102425	1	-4.40207	Nucleotide metabolism|Metabolism of cofactors and vitamins|Drug resistance: Antineoplastic	Pyrimidine metabolism [PATH:ko00240]|One carbon pool by folate [PATH:ko00670]|Antifolate resistance [PATH:ko01523]	thyA, TYMS thymidylate synthase [EC:2.1.1.45]	K00560
sp5448	-135.897	1231.21	-1.64556	0.102432	1	-4.41011	Signal transduction|Protein families: signaling and cellular processes	Two-component system [PATH:ko02020]|Two-component system [BR:ko02022]	regX3 two-component system, OmpR family, response regulator RegX3	K07776
sp3269	3.64801	13.986	1.64527	0.102491	1	-4.40385	Poorly characterized	Function unknown	K09729 uncharacterized protein	K09729
sp3907	-20.3684	103.127	-1.64506	0.102533	1	-4.40533	Protein families: genetic information processing	Transcription factors [BR:ko03000]	ysiA, fadR TetR/AcrR family transcriptional regulator, fatty acid metabolism regulator protein	K13770
sp1094	60.9819	1060.26	1.64405	0.102742	1	-4.40906	Cell growth and death|Protein families: genetic information processing|Protein families: signaling and cellular processes	Cell cycle - Caulobacter [PATH:ko04112]|Chromosome and associated proteins [BR:ko03036]|Cytoskeleton proteins [BR:ko04812]|Prokaryotic defense system [BR:ko02048]	ftsZ cell division protein FtsZ	K03531
sp4826	-13.0153	46.5753	-1.64382	0.102789	1	-4.41031	Protein families: signaling and cellular processes	Transporters [BR:ko02000]	kefG glutathione-regulated potassium-efflux system ancillary protein KefG	K11748
sp5667	-25.656	212.892	-1.64353	0.102851	1	-4.407	Unclassified: genetic information processing	Transcription	spxA regulatory protein spx	K16509
sp3582	-0.313245	6.79556	-1.64336	0.102878	1	-4.37122	Protein families: genetic information processing	DNA repair and recombination proteins [BR:ko03400]	E3.1.21.7, nfi deoxyribonuclease V [EC:3.1.21.7]	K05982
sp1611	13.0928	236.765	1.64243	0.103071	1	-4.40405	Folding, sorting and degradation|Membrane transport|Cellular community - prokaryotes|Protein families: signaling and cellular processes	Protein export [PATH:ko03060]|Bacterial secretion system [PATH:ko03070]|Quorum sensing [PATH:ko02024]|Secretion system [BR:ko02044]	secG preprotein translocase subunit SecG	K03075
sp41	89.4622	413.602	1.64226	0.103114	1	-4.41018	Amino acid metabolism	Arginine and proline metabolism [PATH:ko00330]	speA arginine decarboxylase [EC:4.1.1.19]	K01585
sp3856	-72.7664	676.713	-1.64191	0.103187	1	-4.41598	Protein families: genetic information processing	Transcription factors [BR:ko03000]	pdhR GntR family transcriptional regulator, transcriptional repressor for pyruvate dehydrogenase complex	K05799
sp681	5.19423	28.3002	1.6397	0.103647	1	-4.40929	Carbohydrate metabolism	Propanoate metabolism [PATH:ko00640]	E2.1.3.1-12S methylmalonyl-CoA carboxyltransferase 12S subunit [EC:2.1.3.1]	K17489
sp186	-1.62992	5.67466	-1.63898	0.103795	1	-4.40253	Amino acid metabolism	Phenylalanine metabolism [PATH:ko00360]	padA phenylacetyl-CoA:acceptor oxidoreductase accessory protein	K18360
sp4894	52.1419	193.828	1.63883	0.103827	1	-4.41914	Protein families: signaling and cellular processes	Transporters [BR:ko02000]	nupG MFS transporter, NHS family, nucleoside permease	K03289
sp5431	-79.0674	602.037	-1.63833	0.103932	1	-4.41033	Signal transduction|Protein families: signaling and cellular processes	Two-component system [PATH:ko02020]|Two-component system [BR:ko02022]	lytT, lytR two-component system, LytTR family, response regulator LytT	K07705
sp5396	-3.93622	11.5356	-1.63804	0.103992	1	-4.41875	Signal transduction|Protein families: signaling and cellular processes	Two-component system [PATH:ko02020]|Transporters [BR:ko02000]	smeC outer membrane protein, multidrug efflux system	K18323
sp2237	-8.60241	39.9589	-1.63671	0.10427	1	-4.41898	Membrane transport|Protein families: signaling and cellular processes	ABC transporters [PATH:ko02010]|Transporters [BR:ko02000]	rhaQ rhamnose transport system permease protein	K10561
sp5567	40.7918	1054.4	1.63626	0.104361	1	-4.41822	Translation|Protein families: metabolism|Protein families: genetic information processing	Aminoacyl-tRNA biosynthesis [PATH:ko00970]|Amino acid related enzymes [BR:ko01007]|Transfer RNA biogenesis [BR:ko03016]|Mitochondrial biogenesis [BR:ko03029]	YARS, tyrS tyrosyl-tRNA synthetase [EC:6.1.1.1]	K01866
sp4636	-264.7	5744.82	-1.63557	0.104504	1	-4.4092	Protein families: signaling and cellular processes	Transporters [BR:ko02000]	ABC-2.A ABC-2 type transport system ATP-binding protein	K01990
sp5756	-30.2886	270.099	-1.63358	0.104928	1	-4.41448	Unclassified: metabolism	Energy metabolism	mosAB molybdenum storage protein	K00947
sp874	107.789	2244.93	1.63262	0.105129	1	-4.41415	Carbohydrate metabolism|Energy metabolism	Pyruvate metabolism [PATH:ko00620]|Carbon fixation in photosynthetic organisms [PATH:ko00710]|Carbon fixation pathways in prokaryotes [PATH:ko00720]	ppdK pyruvate, orthophosphate dikinase [EC:2.7.9.1]	K01006
sp1451	-1.99469	4.57059	-1.63135	0.105399	1	-4.41291	Energy metabolism	Sulfur metabolism [PATH:ko00920]	fccB sulfide dehydrogenase [flavocytochrome c] flavoprotein chain [EC:1.8.2.3]	K17229
sp5118	47.6367	1537.13	1.63131	0.105402	1	-4.42454	Replication and repair|Protein families: genetic information processing	Nucleotide excision repair [PATH:ko03420]|DNA repair and recombination proteins [BR:ko03400]	uvrC excinuclease ABC subunit C	K03703
sp5522	61.5674	1282.1	1.63117	0.105435	1	-4.42664	Translation|Protein families: genetic information processing	Ribosome [PATH:ko03010]|Ribosome [BR:ko03011]	RP-S1, rpsA small subunit ribosomal protein S1	K02945
sp4671	-23.7855	136.864	-1.63104	0.105463	1	-4.41919	Protein families: signaling and cellular processes	Transporters [BR:ko02000]	GLPF glycerol uptake facilitator protein	K02440
sp3634	-0.258664	1.78225	-1.63084	0.105499	1	-4.38194	Protein families: genetic information processing	Messenger RNA biogenesis [BR:ko03019]	rraA, menG regulator of ribonuclease activity A	K02553
sp2928	27.8153	647.216	1.63002	0.105676	1	-4.4229	Nucleotide metabolism	Purine metabolism [PATH:ko00230]	purC phosphoribosylaminoimidazole-succinocarboxamide synthase [EC:6.3.2.6]	K01923
sp4765	0.890291	2.57101	1.62875	0.105946	1	-4.42663	Protein families: signaling and cellular processes	Transporters [BR:ko02000]	ebrB multidrug resistance protein EbrB	K11815
sp936	54.9875	671.851	1.62689	0.106343	1	-4.42921	Carbohydrate metabolism|Lipid metabolism|Amino acid metabolism	Butanoate metabolism [PATH:ko00650]|Fatty acid degradation [PATH:ko00071]|Valine, leucine and isoleucine degradation [PATH:ko00280]	ACADS, bcd butyryl-CoA dehydrogenase [EC:1.3.8.1]	K00248
sp5302	-87.8068	646.72	-1.62665	0.106394	1	-4.44028	Signal transduction|Protein families: metabolism|Protein families: signaling and cellular processes	Two-component system [PATH:ko02020]|Protein kinases [BR:ko01001]|Two-component system [BR:ko02022]	baeS, smeS two-component system, OmpR family, sensor histidine kinase BaeS [EC:2.7.13.3]	K07642
sp867	0.862931	2.63357	1.6256	0.106617	1	-4.41839	Carbohydrate metabolism|Energy metabolism	Pentose phosphate pathway [PATH:ko00030]|Methane metabolism [PATH:ko00680]	hps-phi 3-hexulose-6-phosphate synthase / 6-phospho-3-hexuloisomerase [EC:4.1.2.43 5.3.1.27]	K13831
sp876	110.781	438.048	1.62468	0.106813	1	-4.42833	Carbohydrate metabolism|Energy metabolism	Pyruvate metabolism [PATH:ko00620]|Carbon fixation pathways in prokaryotes [PATH:ko00720]|Methane metabolism [PATH:ko00680]	pps, ppsA pyruvate, water dikinase [EC:2.7.9.2]	K01007
sp5885	-0.412682	2.49047	-1.62331	0.107098	1	-4.40921	Unclassified: metabolism	Enzymes with EC numbers	RTCA, rtcA RNA 3'-terminal phosphate cyclase (ATP) [EC:6.5.1.4]	K01974
sp3514	38.0357	160.013	1.62322	0.107126	1	-4.42664	Protein families: genetic information processing	Chaperones and folding catalysts [BR:ko03110]	fklB FKBP-type peptidyl-prolyl cis-trans isomerase FklB [EC:5.2.1.8]	K03773
sp710	-0.972371	5.16157	-1.62268	0.10724	1	-4.41366	Carbohydrate metabolism	Pyruvate metabolism [PATH:ko00620]	dld D-lactate dehydrogenase (quinone) [EC:1.1.5.12]	K03777
sp5546	32.4864	800.896	1.62209	0.107365	1	-4.43	Translation|Protein families: metabolism|Protein families: genetic information processing	Aminoacyl-tRNA biosynthesis [PATH:ko00970]|Amino acid related enzymes [BR:ko01007]|Transfer RNA biogenesis [BR:ko03016]	FARSA, pheS phenylalanyl-tRNA synthetase alpha chain [EC:6.1.1.20]	K01889
sp4489	-2.09927	6.27333	-1.62184	0.107422	1	-4.40835	Protein families: signaling and cellular processes	Secretion system [BR:ko02044]	K11905 type VI secretion system protein	K11905
sp3014	-8.31438	33.8505	-1.62169	0.107453	1	-4.4376	Nucleotide metabolism|Metabolism of cofactors and vitamins	Purine metabolism [PATH:ko00230]|Thiamine metabolism [PATH:ko00730]	NTPCR nucleoside-triphosphatase [EC:3.6.1.15]	K06928
sp2465	3.5963	15.27	1.62103	0.107596	1	-4.43437	Metabolism of cofactors and vitamins	Porphyrin and chlorophyll metabolism [PATH:ko00860]	bchM, chlM magnesium-protoporphyrin O-methyltransferase [EC:2.1.1.11]	K03428
sp23	-0.30642	3.14141	-1.6207	0.107659	1	-4.40052	Amino acid metabolism	Arginine and proline metabolism [PATH:ko00330]	astD succinylglutamic semialdehyde dehydrogenase [EC:1.2.1.71]	K06447
sp1745	118.47	476.432	1.62058	0.107691	1	-4.43024	Glycan biosynthesis and metabolism|Protein families: signaling and cellular processes	Glycosaminoglycan degradation [PATH:ko00531]|Bacterial toxins [BR:ko02042]|Glycosaminoglycan binding proteins [BR:ko00536]|Glycosylphosphatidylinositol (GPI)-anchored proteins [BR:ko00537]	hya hyaluronoglucosaminidase [EC:3.2.1.35]	K01197
sp2196	-32.5166	206.9	-1.61906	0.108019	1	-4.4445	Membrane transport|Protein families: signaling and cellular processes	ABC transporters [PATH:ko02010]|Transporters [BR:ko02000]	nikB nickel transport system permease protein	K15585
sp4178	249.128	2023.51	1.61906	0.10802	1	-4.43304	Protein families: metabolism	Peptidases [BR:ko01002]	E3.4.21.102, prc, ctpA carboxyl-terminal processing protease [EC:3.4.21.102]	K03797
sp3859	6.2662	42.0774	1.61844	0.108153	1	-4.43991	Protein families: genetic information processing	Transcription factors [BR:ko03000]	plmA GntR family transcriptional regulator	K07978
sp5481	27.5764	646.5	1.61823	0.108195	1	-4.44645	Translation|Cancers: Overview|Protein families: genetic information processing	Ribosome biogenesis in eukaryotes [PATH:ko03008]|Proteoglycans in cancer [PATH:ko05205]|Messenger RNA biogenesis [BR:ko03019]|Ribosome biogenesis [BR:ko03009]|Chromosome and associated proteins [BR:ko03036]	rnc, DROSHA, RNT1 ribonuclease III [EC:3.1.26.3]	K03685
sp349	-1.58889	9.57282	-1.61821	0.108203	1	-4.42956	Amino acid metabolism|Protein families: metabolism	Arginine and proline metabolism [PATH:ko00330]|Amino acid related enzymes [BR:ko01007]	astC succinylornithine aminotransferase [EC:2.6.1.81]	K00840
sp4795	-0.38541	6.09928	-1.6181	0.108219	1	-4.39419	Protein families: signaling and cellular processes	Transporters [BR:ko02000]	garP MFS transporter, ACS family, probable galactarate transporter	K12299
sp4036	-3.22896	11.5459	-1.61571	0.108743	1	-4.42652	Protein families: genetic information processing|Protein families: signaling and cellular processes	Transcription factors [BR:ko03000]|Antimicrobial resistance genes [BR:ko01504]	mexT LysR family transcriptional regulator, mexEF-oprN operon transcriptional activator	K18297
sp5717	-49.0965	282.122	-1.61467	0.108967	1	-4.44775	Unclassified: metabolism	Cofactor metabolism	ubiB, aarF ubiquinone biosynthesis protein	K03688
sp3689	-12.3757	54.7864	-1.61372	0.109175	1	-4.43944	Protein families: genetic information processing	Ribosome biogenesis [BR:ko03009]	rsmC 16S rRNA (guanine1207-N2)-methyltransferase [EC:2.1.1.172]	K00564
sp3843	-53.0646	440.961	-1.61253	0.109432	1	-4.44453	Protein families: genetic information processing	Transcription factors [BR:ko03000]	nemR TetR/AcrR family transcriptional regulator, transcriptional repressor for nem operon	K16137
sp6071	-39.8568	253.894	-1.61243	0.109455	1	-4.45188	Unclassified: metabolism	Enzymes with EC numbers	mop aldehyde oxidoreductase [EC:1.2.99.7]	K07469
sp1506	-0.358863	2.76796	-1.61105	0.109749	1	-4.40613	Energy metabolism|Metabolism of other amino acids	Sulfur metabolism [PATH:ko00920]|Taurine and hypotaurine metabolism [PATH:ko00430]	tauD taurine dioxygenase [EC:1.14.11.17]	K03119
sp4626	-18.6071	76.054	-1.61057	0.109861	1	-4.45821	Protein families: signaling and cellular processes	Secretion system [BR:ko02044]|Bacterial motility proteins [BR:ko02035]	pilO type IV pilus assembly protein PilO	K02664
sp1980	1.11514	3.27054	1.6105	0.109876	1	-4.45065	Membrane transport|Cellular community - prokaryotes|Protein families: signaling and cellular processes	Bacterial secretion system [PATH:ko03070]|Biofilm formation - Vibrio cholerae [PATH:ko05111]|Secretion system [BR:ko02044]	gspG general secretion pathway protein G	K02456
sp5911	-37.8939	173.765	-1.61004	0.109976	1	-4.44179	Unclassified: metabolism	Enzymes with EC numbers	assT arylsulfate sulfotransferase [EC:2.8.2.22]	K01023
sp2118	-67.4831	436.575	-1.60941	0.110113	1	-4.451	Membrane transport|Protein families: signaling and cellular processes	ABC transporters [PATH:ko02010]|Transporters [BR:ko02000]	ganP arabinogalactan oligomer / maltooligosaccharide transport system permease protein	K15771
sp2165	-0.922409	7.52417	-1.60667	0.110712	1	-4.43716	Membrane transport|Protein families: signaling and cellular processes	ABC transporters [PATH:ko02010]|Transporters [BR:ko02000]	malF maltose/maltodextrin transport system permease protein	K10109
sp2398	-9.44418	45.1533	-1.6066	0.11073	1	-4.45787	Metabolism of cofactors and vitamins	Folate biosynthesis [PATH:ko00790]	mobA molybdenum cofactor guanylyltransferase [EC:2.7.7.77]	K03752
sp889	98.97	2083.94	1.60634	0.110786	1	-4.4533	Carbohydrate metabolism|Energy metabolism|Amino acid metabolism|Signal transduction|Cell growth and death|Nervous system|Protein families: signaling and cellular processes	Glyoxylate and dicarboxylate metabolism [PATH:ko00630]|Nitrogen metabolism [PATH:ko00910]|Alanine, aspartate and glutamate metabolism [PATH:ko00250]|Arginine biosynthesis [PATH:ko00220]|Two-component system [PATH:ko02020]|Necroptosis [PATH:ko04217]|Glutamatergic synapse [PATH:ko04724]|GABAergic synapse [PATH:ko04727]|Exosome [BR:ko04147]	glnA, GLUL glutamine synthetase [EC:6.3.1.2]	K01915
sp5006	61.6905	627.318	1.60611	0.110838	1	-4.45013	Protein families: signaling and cellular processes	Transporters [BR:ko02000]	ynaI, mscMJ MscS family membrane protein	K16052
sp1744	-99.3402	597.218	-1.60541	0.110991	1	-4.44418	Glycan biosynthesis and metabolism|Protein families: metabolism|Protein families: signaling and cellular processes	Lipopolysaccharide biosynthesis [PATH:ko00540]|Lipopolysaccharide biosynthesis proteins [BR:ko01005]|Transporters [BR:ko02000]	waaL, rfaL O-antigen ligase [EC:2.4.1.-]	K02847
sp949	-1.03966	7.82549	-1.60462	0.111164	1	-4.42627	Carbohydrate metabolism|Lipid metabolism|Amino acid metabolism|Metabolism of other amino acids|Metabolism of terpenoids and polyketides|Xenobiotics biodegradation and metabolism	Propanoate metabolism [PATH:ko00640]|Butanoate metabolism [PATH:ko00650]|Fatty acid degradation [PATH:ko00071]|Valine, leucine and isoleucine degradation [PATH:ko00280]|Lysine degradation [PATH:ko00310]|Tryptophan metabolism [PATH:ko00380]|beta-Alanine metabolism [PATH:ko00410]|Limonene and pinene degradation [PATH:ko00903]|Geraniol degradation [PATH:ko00281]|Benzoate degradation [PATH:ko00362]|C…	fadB 3-hydroxyacyl-CoA dehydrogenase / enoyl-CoA hydratase / 3-hydroxybutyryl-CoA epimerase / enoyl-CoA isomerase [EC:1.1.1.35 4.2.1.17 5.1.2.3 5.3.3.8]	K01825
sp4233	-21.6368	92.2916	-1.60427	0.111243	1	-4.45731	Protein families: metabolism	Peptidases [BR:ko01002]	pepX X-Pro dipeptidyl-peptidase [EC:3.4.14.11]	K01281
sp4393	-23.57	109.176	-1.60359	0.111394	1	-4.46138	Protein families: signaling and cellular processes	Antimicrobial resistance genes [BR:ko01504]	qnr, mcbG fluoroquinolone resistance protein	K18555
sp2242	-0.396855	3.28101	-1.60264	0.111596	1	-4.41394	Membrane transport|Protein families: signaling and cellular processes	ABC transporters [PATH:ko02010]|Transporters [BR:ko02000]	sitC manganese/iron transport system permease protein	K11605
sp3086	40.06	144.8	1.60253	0.111628	1	-4.4649	Poorly characterized	Function unknown	K06904 uncharacterized protein	K06904
sp3178	3.25573	6.79324	1.60205	0.111734	1	-4.44455	Poorly characterized	Function unknown	K07092 uncharacterized protein	K07092
sp727	-39.945	188.565	-1.60144	0.111867	1	-4.46648	Carbohydrate metabolism	Starch and sucrose metabolism [PATH:ko00500]	E2.4.1.7 sucrose phosphorylase [EC:2.4.1.7]	K00690
sp1	10.6372	38.257	1.60136	0.111885	1	-4.46401	Protein families: signaling and cellular processes	Antimicrobial resistance genes [BR:ko01504]	aadA streptomycin 3-adenylyltransferase [EC:2.7.7.47]	K00984
sp3800	11.2206	79.9105	1.60118	0.111926	1	-4.45708	Protein families: genetic information processing	Transcription factors [BR:ko03000]	hcaR LysR family transcriptional regulator, hca operon transcriptional activator	K05817
sp2122	-31.3266	236.433	-1.59906	0.112396	1	-4.47046	Membrane transport|Protein families: signaling and cellular processes	ABC transporters [PATH:ko02010]|Transporters [BR:ko02000]	glnQ glutamine transport system ATP-binding protein [EC:7.4.2.1]	K10038
sp1428	55.7778	284.974	1.59872	0.112472	1	-4.46008	Energy metabolism	Oxidative phosphorylation [PATH:ko00190]	nuoN NADH-quinone oxidoreductase subunit N [EC:7.1.1.2]	K00343
sp527	112.106	534.372	1.59801	0.112631	1	-4.46143	Carbohydrate metabolism	Fructose and mannose metabolism [PATH:ko00051]	fruA fructan beta-fructosidase [EC:3.2.1.80]	K03332
sp4659	-15.0123	75.4578	-1.59711	0.112831	1	-4.4554	Protein families: signaling and cellular processes	Transporters [BR:ko02000]	ABC.X2.A putative ABC transport system ATP-binding protein	K02068
sp3228	23.115	175.194	1.59708	0.112837	1	-4.46179	Poorly characterized	Function unknown	K09125 uncharacterized protein	K09125
sp5810	0.58132	1.77476	1.59701	0.112847	1	-4.45645	Unclassified: metabolism	Enzymes with EC numbers	E2.2.1.8 fluorothreonine transaldolase [EC:2.2.1.8]	K18847
sp3379	-2.81393	10.2069	-1.59679	0.112901	1	-4.46662	Poorly characterized	Function unknown	K09976 uncharacterized protein	K09976
sp3033	27.2115	508.022	1.59629	0.11301	1	-4.47147	Nucleotide metabolism|Protein families: signaling and cellular processes	Pyrimidine metabolism [PATH:ko00240]|Secretion system [BR:ko02044]	comEB dCMP deaminase [EC:3.5.4.12]	K01493
sp882	30.2468	556.84	1.59471	0.113366	1	-4.46683	Carbohydrate metabolism|Energy metabolism|Amino acid metabolism	Glyoxylate and dicarboxylate metabolism [PATH:ko00630]|Methane metabolism [PATH:ko00680]|Glycine, serine and threonine metabolism [PATH:ko00260]	hprA glycerate dehydrogenase [EC:1.1.1.29]	K00018
sp2651	1.51853	5.32845	1.59461	0.113389	1	-4.47002	Metabolism of other amino acids	Phosphonate and phosphinate metabolism [PATH:ko00440]	phnG alpha-D-ribose 1-methylphosphonate 5-triphosphate synthase subunit PhnG [EC:2.7.8.37]	K06166
sp2405	32.164	154.206	1.59385	0.113558	1	-4.46315	Metabolism of cofactors and vitamins	Folate biosynthesis [PATH:ko00790]	pabB para-aminobenzoate synthetase component I [EC:2.6.1.85]	K01665
sp2212	-14.5771	80.9094	-1.59248	0.113867	1	-4.45316	Membrane transport|Protein families: signaling and cellular processes	ABC transporters [PATH:ko02010]|Transporters [BR:ko02000]	phnC phosphonate transport system ATP-binding protein [EC:7.3.2.2]	K02041
sp4098	9.12742	36.6891	1.59236	0.113893	1	-4.44719	Protein families: metabolism	Glycosyltransferases [BR:ko01003]	wecG, rffM UDP-N-acetyl-D-mannosaminouronate:lipid I N-acetyl-D-mannosaminouronosyltransferase [EC:2.4.1.180]	K02852
sp2481	1.31736	3.44182	1.59216	0.113939	1	-4.47327	Metabolism of cofactors and vitamins	Porphyrin and chlorophyll metabolism [PATH:ko00860]	chlB light-independent protochlorophyllide reductase subunit B [EC:1.3.7.7]	K04039
sp1621	-11.3385	34.1137	-1.59142	0.114104	1	-4.46469	Folding, sorting and degradation|Protein families: genetic information processing	Proteasome [PATH:ko03050]|Proteasome [BR:ko03051]	mpa proteasome-associated ATPase	K13527
sp1953	-4.47802	25.2303	-1.59126	0.114142	1	-4.46207	Membrane transport|Cell motility|Protein families: signaling and cellular processes	ABC transporters [PATH:ko02010]|Bacterial chemotaxis [PATH:ko02030]|Transporters [BR:ko02000]	dppA dipeptide transport system substrate-binding protein	K12368
sp4544	0.456836	1.12125	1.58938	0.114558	1	-4.47742	Protein families: signaling and cellular processes	Secretion system [BR:ko02044]	icmL, traM, dotI intracellular multiplication protein IcmL	K12214
sp2295	-8.20382	55.2036	-1.58927	0.11459	1	-4.46848	Membrane transport|Protein families: signaling and cellular processes	ABC transporters [PATH:ko02010]|Transporters [BR:ko02000]	xylH D-xylose transport system permease protein	K10544
sp5010	-0.257737	4.36865	-1.58862	0.114729	1	-4.41095	Protein families: signaling and cellular processes	Transporters [BR:ko02000]	ynfH Tat-targeted selenate reductase subunit YnfH	K07312
sp5111	33.6821	896.758	1.58804	0.114865	1	-4.48291	Replication and repair|Protein families: genetic information processing	Mismatch repair [PATH:ko03430]|DNA repair and recombination proteins [BR:ko03400]	xseA exodeoxyribonuclease VII large subunit [EC:3.1.11.6]	K03601
sp3758	-21.4822	202.705	-1.58749	0.114992	1	-4.48758	Protein families: genetic information processing	Transcription factors [BR:ko03000]	cspA cold shock protein (beta-ribbon, CspA family)	K03704
sp4275	157.222	1022.16	1.58728	0.115039	1	-4.48167	Protein families: metabolism	Peptidoglycan biosynthesis and degradation proteins [BR:ko01011]	mltD, dniR membrane-bound lytic murein transglycosylase D [EC:4.2.2.-]	K08307
sp3864	-6.99216	28.4736	-1.58644	0.115231	1	-4.48146	Protein families: genetic information processing	Transcription factors [BR:ko03000]	purR purine operon repressor	K09685
sp1237	-157.724	1948.81	-1.58523	0.115504	1	-4.49308	Cellular community - prokaryotes|Protein families: signaling and cellular processes	Quorum sensing [PATH:ko02024]|Transporters [BR:ko02000]	ABC.PE.S peptide/nickel transport system substrate-binding protein	K02035
sp266	43.7848	256.222	1.58445	0.115683	1	-4.49827	Amino acid metabolism	Valine, leucine and isoleucine degradation [PATH:ko00280]	vorB 2-oxoisovalerate ferredoxin oxidoreductase, beta subunit [EC:1.2.7.7]	K00187
sp4930	-0.753697	5.11155	-1.58398	0.115786	1	-4.46306	Protein families: signaling and cellular processes	Transporters [BR:ko02000]	proY proline-specific permease ProY	K11736
sp5997	-28.5474	92.3348	-1.58297	0.11602	1	-4.47833	Unclassified: metabolism	Enzymes with EC numbers	helY ATP-dependent RNA helicase HelY [EC:3.6.4.-]	K03727
sp1596	6.89851	23.7971	1.58268	0.116085	1	-4.48588	Environmental adaptation|Protein families: signaling and cellular processes	Plant-pathogen interaction [PATH:ko04626]|Transporters [BR:ko02000]|Secretion system [BR:ko02044]	raxA membrane fusion protein	K13408
sp4276	-0.813675	11.1154	-1.57989	0.116718	1	-4.45322	Protein families: metabolism	Peptidoglycan biosynthesis and degradation proteins [BR:ko01011]	mltE, emtA membrane-bound lytic murein transglycosylase E [EC:4.2.2.-]	K08308
sp1157	4.17097	10.6716	1.57946	0.116822	1	-4.47902	Cellular community - prokaryotes	Quorum sensing [PATH:ko02024]	rapE response regulator aspartate phosphatase E [EC:3.1.-.-]	K06363
sp5832	-86.7488	839.205	-1.57941	0.116834	1	-4.49206	Unclassified: metabolism	Enzymes with EC numbers	E3.1.3.16 protein phosphatase [EC:3.1.3.16]	K01090
sp290	-1.00268	4.33104	-1.57909	0.116906	1	-4.47251	Amino acid metabolism|Biosynthesis of other secondary metabolites|Protein families: metabolism	Alanine, aspartate and glutamate metabolism [PATH:ko00250]|Cysteine and methionine metabolism [PATH:ko00270]|Arginine biosynthesis [PATH:ko00220]|Arginine and proline metabolism [PATH:ko00330]|Tyrosine metabolism [PATH:ko00350]|Phenylalanine metabolism [PATH:ko00360]|Phenylalanine, tyrosine and tryptophan biosynthesis [PATH:ko00400]|Isoquinoline alkaloid biosynthesis [PATH:ko00950]|Tropane, piper…	aspC aspartate aminotransferase [EC:2.6.1.1]	K00813
sp5468	190.892	959.67	1.57897	0.116934	1	-4.47809	Signal transduction|Protein families: signaling and cellular processes	Two-component system [PATH:ko02020]|Two-component system [BR:ko02022]	zraR, hydG two-component system, NtrC family, response regulator HydG	K07713
sp2326	-0.292817	2.09793	-1.57789	0.117175	1	-4.4685	Membrane transport|Protein families: signaling and cellular processes	Bacterial secretion system [PATH:ko03070]|Secretion system [BR:ko02044]	impK, ompA, vasF, dotU type VI secretion system protein ImpK	K11892
sp47	29.4581	680.073	1.57696	0.117394	1	-4.50027	Amino acid metabolism	Arginine biosynthesis [PATH:ko00220]	argB acetylglutamate kinase [EC:2.7.2.8]	K00930
sp2070	-12.7789	50.9054	-1.57685	0.117422	1	-4.49123	Membrane transport|Protein families: signaling and cellular processes	ABC transporters [PATH:ko02010]|Transporters [BR:ko02000]	bioM biotin transport system ATP-binding protein [EC:3.6.3.-]	K16784
sp941	-36.4514	553.359	-1.57678	0.117438	1	-4.5019	Carbohydrate metabolism|Lipid metabolism|Amino acid metabolism	Glyoxylate and dicarboxylate metabolism [PATH:ko00630]|Glycerolipid metabolism [PATH:ko00561]|Glycine, serine and threonine metabolism [PATH:ko00260]	glxK, garK glycerate 2-kinase [EC:2.7.1.165]	K00865
sp2555	0.481369	1.31638	1.57509	0.117821	1	-4.4888	Metabolism of cofactors and vitamins	Ubiquinone and other terpenoid-quinone biosynthesis [PATH:ko00130]	VTE1, SXD1 tocopherol cyclase [EC:5.5.1.24]	K09834
sp6360	32.7725	310.923	1.57345	0.118206	1	-4.49478	Unclassified: signaling and cellular processes	Others	cutC copper homeostasis protein	K06201
sp3915	-2.21474	7.37201	-1.57244	0.11844	1	-4.49228	Protein families: genetic information processing	Transcription factors [BR:ko03000]|Chromosome and associated proteins [BR:ko03036]	slmA, ttk TetR/AcrR family transcriptional regulator	K05501
sp6274	-30.7511	258.851	-1.57145	0.118671	1	-4.49978	Unclassified: signaling and cellular processes	Cell growth	gerM germination protein M	K06298
sp216	38.5225	313.532	1.57122	0.118723	1	-4.51069	Amino acid metabolism	Phenylalanine, tyrosine and tryptophan biosynthesis [PATH:ko00400]	pheA2 prephenate dehydratase [EC:4.2.1.51]	K04518
sp5330	4.29664	16.1498	1.57019	0.118963	1	-4.51498	Signal transduction|Protein families: metabolism|Protein families: signaling and cellular processes	Two-component system [PATH:ko02020]|Protein kinases [BR:ko01001]|Two-component system [BR:ko02022]	mprB two-component system, OmpR family, sensor histidine kinase MprB [EC:2.7.13.3]	K07653
sp1097	38.6876	202.85	1.56961	0.119097	1	-4.51279	Cell growth and death|Protein families: signaling and cellular processes	Cell cycle - Caulobacter [PATH:ko04112]|Prokaryotic defense system [BR:ko02048]	ccrM modification methylase [EC:2.1.1.72]	K13581
sp5529	13.5617	334.074	1.56629	0.119866	1	-4.5109	Translation|Protein families: genetic information processing	Ribosome [PATH:ko03010]|Ribosome [BR:ko03011]	RP-S17, MRPS17, rpsQ small subunit ribosomal protein S17	K02961
sp1414	15.8783	72.8593	1.56625	0.119882	1	-4.50689	Energy metabolism	Oxidative phosphorylation [PATH:ko00190]	nuoA NADH-quinone oxidoreductase subunit A [EC:7.1.1.2]	K00330
sp1972	-15.8705	45.5038	-1.56516	0.120137	1	-4.51185	Membrane transport|Cellular community - prokaryotes|Protein families: signaling and cellular processes	Bacterial secretion system [PATH:ko03070]|Biofilm formation - Pseudomonas aeruginosa [PATH:ko02025]|Secretion system [BR:ko02044]	fha1 type VI secretion system protein	K11913
sp3483	-0.573573	2.14078	-1.56439	0.120313	1	-4.50638	Poorly characterized	General function prediction only	slyX SlyX protein	K03745
sp39	-8.66519	33.462	-1.5638	0.120457	1	-4.51959	Amino acid metabolism	Arginine and proline metabolism [PATH:ko00330]	puuB, ordL gamma-glutamylputrescine oxidase [EC:1.4.3.-]	K09471
sp4017	-6.50331	18.2276	-1.56357	0.120512	1	-4.51361	Protein families: genetic information processing	Ubiquitin system [BR:ko04121]	FBXO11 F-box protein 11	K10297
sp4905	-4.0284	24.2019	-1.56321	0.120595	1	-4.49825	Protein families: signaling and cellular processes	Transporters [BR:ko02000]	opuD, betL glycine betaine transporter	K05020
sp3598	-0.647746	4.37778	-1.56315	0.120606	1	-4.49324	Protein families: genetic information processing	DNA repair and recombination proteins [BR:ko03400]	phrB deoxyribodipyrimidine photo-lyase [EC:4.1.99.3]	K01669
sp2936	107.8	2148.58	1.56292	0.120665	1	-4.52183	Nucleotide metabolism	Purine metabolism [PATH:ko00230]	relA GTP pyrophosphokinase [EC:2.7.6.5]	K00951
sp3953	-10.5354	40.7753	-1.5621	0.120858	1	-4.52104	Protein families: genetic information processing	Transfer RNA biogenesis [BR:ko03016]	kptA putative RNA 2'-phosphotransferase [EC:2.7.1.-]	K07559
sp6317	-37.2453	312.739	-1.56137	0.121029	1	-4.50616	Unclassified: signaling and cellular processes	Cell growth	spoVG stage V sporulation protein G	K06412
sp5821	-103.021	650.513	-1.56074	0.121177	1	-4.51122	Unclassified: metabolism	Enzymes with EC numbers	E2.7.11.1 non-specific serine/threonine protein kinase [EC:2.7.11.1]	K08282
sp6182	-6.67877	37.2705	-1.55973	0.121416	1	-4.51271	Unclassified: metabolism	Enzymes with EC numbers	ybiC uncharacterized oxidoreductase [EC:1.1.1.-]	K13574
sp3000	69.5576	1848.51	1.55845	0.121718	1	-4.52058	Nucleotide metabolism|Folding, sorting and degradation|Protein families: genetic information processing	Purine metabolism [PATH:ko00230]|Pyrimidine metabolism [PATH:ko00240]|RNA degradation [PATH:ko03018]|Messenger RNA biogenesis [BR:ko03019]|Transfer RNA biogenesis [BR:ko03016]	pnp, PNPT1 polyribonucleotide nucleotidyltransferase [EC:2.7.7.8]	K00962
sp2444	-16.8438	115.116	-1.55739	0.12197	1	-4.52246	Metabolism of cofactors and vitamins	Pantothenate and CoA biosynthesis [PATH:ko00770]	acpS holo-[acyl-carrier protein] synthase [EC:2.7.8.7]	K00997
sp1726	37.2002	141.038	1.55637	0.122213	1	-4.5104	Glycan biosynthesis and metabolism|Protein families: metabolism	Peptidoglycan biosynthesis [PATH:ko00550]|Glycosyltransferases [BR:ko01003]|Peptidoglycan biosynthesis and degradation proteins [BR:ko01011]	mtgA monofunctional glycosyltransferase [EC:2.4.1.129]	K03814
sp995	-11.7787	52.9281	-1.55611	0.122275	1	-4.51822	Carbohydrate metabolism|Membrane transport|Protein families: signaling and cellular processes	Fructose and mannose metabolism [PATH:ko00051]|Phosphotransferase system (PTS) [PATH:ko02060]|Transporters [BR:ko02000]	PTS-Sor-EIIC, sorA PTS system, sorbose-specific IIC component	K02814
sp5771	-28.912	120.487	-1.55552	0.122415	1	-4.52538	Unclassified: metabolism	Energy metabolism	norQ nitric oxide reductase NorQ protein	K04748
sp3182	1.85573	6.81681	1.55548	0.122425	1	-4.51723	Poorly characterized	Function unknown	K07097 uncharacterized protein	K07097
sp5058	95.6041	742.666	1.55408	0.122759	1	-4.52269	Protein families: signaling and cellular processes	Two-component system [BR:ko02022]	K02479 two-component system, NarL family, response regulator	K02479
sp5948	19.9717	686.899	1.55323	0.122953	1	-4.51657	Unclassified: metabolism	Enzymes with EC numbers	dacA diadenylate cyclase [EC:2.7.7.85]	K18672
sp2157	-112.879	968.671	-1.55326	0.122953	1	-4.52262	Membrane transport|Protein families: signaling and cellular processes	ABC transporters [PATH:ko02010]|Transporters [BR:ko02000]	lplB putative aldouronate transport system permease protein	K17319
sp6595	1.53457	8.16707	1.55318	0.122972	1	-4.50858	Xenobiotics biodegradation and metabolism	Polycyclic aromatic hydrocarbon degradation [PATH:ko00624]	pht4 phthalate 4,5-cis-dihydrodiol dehydrogenase [EC:1.3.1.64]	K18067
sp4838	-2.56034	9.34508	-1.55263	0.123105	1	-4.52215	Protein families: signaling and cellular processes	Transporters [BR:ko02000]	lplT MFS transporter, LPLT family, lysophospholipid transporter	K08227
sp4230	103.265	1341.25	1.55231	0.123182	1	-4.53084	Protein families: metabolism	Peptidases [BR:ko01002]	pepP Xaa-Pro aminopeptidase [EC:3.4.11.9]	K01262
sp1529	5.34631	17.5288	1.55055	0.123603	1	-4.51567	Energy metabolism|Protein families: metabolism	Photosynthesis - antenna proteins [PATH:ko00196]|Photosynthesis proteins [BR:ko00194]	cpeU, mpeU bilin biosynthesis protein	K05384
sp4833	39.8173	235.026	1.54642	0.124595	1	-4.53528	Protein families: signaling and cellular processes	Transporters [BR:ko02000]	lctP lactate permease	K03303
sp2277	-21.6408	118.277	-1.54564	0.124784	1	-4.52859	Membrane transport|Protein families: signaling and cellular processes	ABC transporters [PATH:ko02010]|Transporters [BR:ko02000]	tupC, vupC tungstate transport system ATP-binding protein [EC:7.3.2.6]	K06857
sp707	-35.732	360.97	-1.54543	0.124835	1	-4.5331	Carbohydrate metabolism	Pyruvate metabolism [PATH:ko00620]	GLO1, gloA lactoylglutathione lyase [EC:4.4.1.5]	K01759
sp3588	-56.893	888.903	-1.54518	0.124896	1	-4.54141	Protein families: genetic information processing	DNA repair and recombination proteins [BR:ko03400]	dinB DNA polymerase IV [EC:2.7.7.7]	K02346
sp5432	1.35625	4.13142	1.54486	0.124973	1	-4.53264	Signal transduction|Protein families: signaling and cellular processes	Two-component system [PATH:ko02020]|Two-component system [BR:ko02022]	malR two-component system, CitB family, response regulator MalR	K11615
sp952	4.01568	16.0068	1.54375	0.125242	1	-4.54147	Carbohydrate metabolism|Lipid metabolism|Amino acid metabolism|Metabolism of terpenoids and polyketides|Transport and catabolism	Butanoate metabolism [PATH:ko00650]|Synthesis and degradation of ketone bodies [PATH:ko00072]|Valine, leucine and isoleucine degradation [PATH:ko00280]|Geraniol degradation [PATH:ko00281]|Peroxisome [PATH:ko04146]	E4.1.3.4, HMGCL, hmgL hydroxymethylglutaryl-CoA lyase [EC:4.1.3.4]	K01640
sp994	-3.22272	11.7279	-1.54355	0.125291	1	-4.53086	Carbohydrate metabolism|Membrane transport|Protein families: signaling and cellular processes	Fructose and mannose metabolism [PATH:ko00051]|Phosphotransferase system (PTS) [PATH:ko02060]|Transporters [BR:ko02000]	PTS-Sor-EIIB, sorB PTS system, sorbose-specific IIB component [EC:2.7.1.206]	K02813
sp3109	-57.9693	607.435	-1.54354	0.125292	1	-4.53806	Poorly characterized	Function unknown	K06950 uncharacterized protein	K06950
sp5528	-13.3896	294.257	-1.54218	0.125614	1	-4.54404	Translation|Protein families: genetic information processing	Ribosome [PATH:ko03010]|Ribosome [BR:ko03011]	RP-S15, MRPS15, rpsO small subunit ribosomal protein S15	K02956
sp562	-87.8163	2293.82	-1.54184	0.125704	1	-4.53299	Carbohydrate metabolism	Galactose metabolism [PATH:ko00052]|Amino sugar and nucleotide sugar metabolism [PATH:ko00520]	galE, GALE UDP-glucose 4-epimerase [EC:5.1.3.2]	K01784
sp5438	3.18578	16.627	1.5412	0.12586	1	-4.53682	Signal transduction|Protein families: signaling and cellular processes	Two-component system [PATH:ko02020]|Two-component system [BR:ko02022]	nblR two-component system, OmpR family, response regulator NblR	K11332
sp1833	1.61084	7.8904	1.54087	0.12594	1	-4.5514	Lipid metabolism	Fatty acid degradation [PATH:ko00071]	rubB, alkT rubredoxin---NAD+ reductase [EC:1.18.1.1]	K05297
sp1689	-58.4249	242.278	-1.53993	0.126171	1	-4.54339	Glycan biosynthesis and metabolism|Protein families: metabolism	Lipoarabinomannan (LAM) biosynthesis [PATH:ko00571]|Glycosyltransferases [BR:ko01003]	pimA phosphatidyl-myo-inositol alpha-mannosyltransferase [EC:2.4.1.345]	K08256
sp3216	-27.4096	274.407	-1.53986	0.126186	1	-4.54616	Poorly characterized	Function unknown	K07807 uncharacterized protein	K07807
sp2086	-68.9075	287.057	-1.53942	0.126294	1	-4.5514	Membrane transport|Protein families: signaling and cellular processes	ABC transporters [PATH:ko02010]|Transporters [BR:ko02000]	cebE cellobiose transport system substrate-binding protein	K10240
sp6398	4.24529	13.1023	1.53797	0.126647	1	-4.53404	Unclassified: signaling and cellular processes	Signaling proteins	uspF universal stress protein F	K14061
sp2258	-0.8548	5.299	-1.53752	0.126757	1	-4.52264	Membrane transport|Protein families: signaling and cellular processes	ABC transporters [PATH:ko02010]|Transporters [BR:ko02000]	thiP thiamine transport system permease protein	K02063
sp72	1.37787	5.88215	1.53592	0.127151	1	-4.55125	Amino acid metabolism	Cysteine and methionine metabolism [PATH:ko00270]	slcC (S)-sulfolactate dehydrogenase [EC:1.1.1.310]	K16843
sp6081	0.914135	4.73819	1.53506	0.12736	1	-4.52326	Unclassified: metabolism	Enzymes with EC numbers	msrP methionine sulfoxide reductase catalytic subunit [EC:1.8.-.-]	K07147
sp586	0.510571	1.76231	1.535	0.127369	1	-4.5397	Carbohydrate metabolism	Glyoxylate and dicarboxylate metabolism [PATH:ko00630]	ccr crotonyl-CoA carboxylase/reductase [EC:1.3.1.85]	K14446
sp2311	33.2577	451.207	1.53484	0.127416	1	-4.55876	Membrane transport|Protein families: signaling and cellular processes	ABC transporters [PATH:ko02010]|Transporters [BR:ko02000]	znuB zinc transport system permease protein	K09816
sp32	41.26	582.457	1.53459	0.127477	1	-4.5503	Amino acid metabolism	Arginine and proline metabolism [PATH:ko00330]	nspC carboxynorspermidine decarboxylase [EC:4.1.1.96]	K13747
sp3594	-0.390386	1.19387	-1.53323	0.127804	1	-4.53509	Protein families: genetic information processing	DNA repair and recombination proteins [BR:ko03400]	imuA protein ImuA	K14160
sp4696	14.0872	35.2437	1.53238	0.128019	1	-4.54643	Protein families: signaling and cellular processes	Transporters [BR:ko02000]	TC.FEV.OM1, fhuE, fpvA, fptA outer-membrane receptor for ferric coprogen and ferric-rhodotorulic acid	K16088
sp5933	-6.26448	46.4503	-1.53235	0.128027	1	-4.55573	Unclassified: metabolism	Enzymes with EC numbers	coxL, cutL aerobic carbon-monoxide dehydrogenase large subunit [EC:1.2.5.3]	K03520
sp5397	32.194	250.39	1.53074	0.128425	1	-4.55444	Signal transduction|Protein families: signaling and cellular processes	Two-component system [PATH:ko02020]|Transporters [BR:ko02000]	tctA putative tricarboxylic transport membrane protein	K07793
sp5132	-0.976816	6.3445	-1.5303	0.128532	1	-4.53304	Signal transduction	Two-component system [PATH:ko02020]	fdnH formate dehydrogenase-N, beta subunit	K08349
sp203	7.1355	38.3848	1.52956	0.128717	1	-4.56646	Amino acid metabolism	Phenylalanine, tyrosine and tryptophan biosynthesis [PATH:ko00400]	aroDE, DHQ-SDH 3-dehydroquinate dehydratase / shikimate dehydrogenase [EC:4.2.1.10 1.1.1.25]	K13832
sp5191	-8.43327	20.7635	-1.52951	0.128729	1	-4.5518	Signal transduction|Cellular community - prokaryotes	Two-component system [PATH:ko02020]|Quorum sensing [PATH:ko02024]	luxC long-chain-fatty-acyl-CoA reductase [EC:1.2.1.50]	K03400
sp2872	-8.6313	31.712	-1.52913	0.128823	1	-4.55335	NA	NA	NA	K03080
sp1802	12.9002	43.7504	1.52908	0.128837	1	-4.54696	Infectious diseases: Bacterial	Tuberculosis [PATH:ko05152]	namH UDP-MurNAc hydroxylase	K14952
sp3130	1.15014	4.28447	1.52694	0.129367	1	-4.51968	Poorly characterized	Function unknown	K06996 uncharacterized protein	K06996
sp4245	72.3089	388.509	1.52521	0.129797	1	-4.55587	Protein families: metabolism	Peptidases [BR:ko01002]	sppA protease IV [EC:3.4.21.-]	K04773
sp2395	30.9591	448.317	1.52445	0.129987	1	-4.56675	Metabolism of cofactors and vitamins	Folate biosynthesis [PATH:ko00790]	folP dihydropteroate synthase [EC:2.5.1.15]	K00796
sp3202	63.7128	1783.18	1.52366	0.13018	1	-4.55184	Poorly characterized	Function unknown	K07137 uncharacterized protein	K07137
sp2285	-1.06552	4.64157	-1.52363	0.130191	1	-4.55047	Membrane transport|Protein families: signaling and cellular processes	ABC transporters [PATH:ko02010]|Transporters [BR:ko02000]	urtD urea transport system ATP-binding protein	K11962
sp3198	1.37259	7.90821	1.52324	0.130289	1	-4.52401	Poorly characterized	Function unknown	K07128 uncharacterized protein	K07128
sp5149	-0.969344	5.31507	-1.52264	0.130438	1	-4.53992	Signal transduction	Two-component system [PATH:ko02020]	narJ, narW nitrate reductase molybdenum cofactor assembly chaperone NarJ/NarW	K00373
sp2009	-28.5355	200.252	-1.52036	0.131009	1	-4.5796	Membrane transport|Protein families: signaling and cellular processes	ABC transporters [PATH:ko02010]|Transporters [BR:ko02000]	ABC.NGC.P N-acetylglucosamine transport system permease protein	K10201
sp166	5.66925	31.4897	1.52007	0.131084	1	-4.57493	Amino acid metabolism	Lysine degradation [PATH:ko00310]	lhgO L-2-hydroxyglutarate oxidase [EC:1.1.5.-]	K15736
sp4985	85.8421	1295.1	1.51853	0.131469	1	-4.57383	Protein families: signaling and cellular processes	Transporters [BR:ko02000]	uup ABC transport system ATP-binding/permease protein	K15738
sp2869	-4.3222	31.7518	-1.51808	0.131584	1	-4.57246	NA	NA	NA	K01786
sp6069	-20.1273	96.846	-1.51808	0.131585	1	-4.57487	Unclassified: metabolism	Enzymes with EC numbers	mngB mannosylglycerate hydrolase [EC:3.2.1.170]	K15524
sp5682	-7.289	43.5503	-1.51712	0.131827	1	-4.57098	Unclassified: metabolism	Amino acid metabolism	eutJ ethanolamine utilization protein EutJ	K04024
sp3639	0.351	1.00999	1.51672	0.131919	1	-4.57378	Protein families: genetic information processing	Mitochondrial biogenesis [BR:ko03029]	ATAD3A_B ATPase family AAA domain-containing protein 3A/B	K17681
sp3227	46.5514	146.777	1.51622	0.132052	1	-4.57969	Poorly characterized	Function unknown	K09124 uncharacterized protein	K09124
sp6553	0.637111	1.52577	1.51586	0.132141	1	-4.57243	Xenobiotics biodegradation and metabolism	Benzoate degradation [PATH:ko00362]|Xylene degradation [PATH:ko00622]|Styrene degradation [PATH:ko00643]	dmpD, xylF 2-hydroxymuconate-semialdehyde hydrolase [EC:3.7.1.9]	K10216
sp5585	-2.13252	8.04873	-1.51506	0.132347	1	-4.56936	Unclassified: genetic information processing	Protein processing	fdhE FdhE protein	K02380
sp2156	22.0503	104.529	1.51445	0.132501	1	-4.56381	Membrane transport|Protein families: signaling and cellular processes	ABC transporters [PATH:ko02010]|Transporters [BR:ko02000]	lolD lipoprotein-releasing system ATP-binding protein [EC:3.6.3.-]	K09810
sp3654	43.4918	263.433	1.51395	0.132628	1	-4.57964	Protein families: genetic information processing	Ribosome biogenesis [BR:ko03009]	dbpA ATP-independent RNA helicase DbpA [EC:3.6.4.13]	K05591
sp2611	22.0143	157.952	1.51235	0.133032	1	-4.58352	Metabolism of cofactors and vitamins|Protein families: genetic information processing	Folate biosynthesis [PATH:ko00790]|Transfer RNA biogenesis [BR:ko03016]	queF 7-cyano-7-deazaguanine reductase [EC:1.7.1.13]	K09457
sp516	-7.19869	17.7464	-1.51204	0.133113	1	-4.56662	Carbohydrate metabolism	Fructose and mannose metabolism [PATH:ko00051]	E3.1.3.70 mannosyl-3-phosphoglycerate phosphatase [EC:3.1.3.70]	K07026
sp99	11.5437	58.9388	1.51137	0.133284	1	-4.58579	Amino acid metabolism	Glycine, serine and threonine metabolism [PATH:ko00260]	tdh threonine 3-dehydrogenase [EC:1.1.1.103]	K00060
sp4360	-20.7093	107.254	-1.51071	0.133449	1	-4.58997	Protein families: metabolism|Protein families: signaling and cellular processes	Peptidases [BR:ko01002]|Secretion system [BR:ko02044]|Bacterial motility proteins [BR:ko02035]	cpaA, tadV prepilin peptidase CpaA [EC:3.4.23.43]	K02278
sp1491	-37.6076	216.519	-1.51035	0.133543	1	-4.5888	Energy metabolism|Membrane transport|Protein families: signaling and cellular processes	Sulfur metabolism [PATH:ko00920]|ABC transporters [PATH:ko02010]|Transporters [BR:ko02000]	cysP, sbp sulfate transport system substrate-binding protein	K02048
sp1988	-21.1723	84.284	-1.5095	0.13376	1	-4.57563	Membrane transport|Environmental adaptation|Protein families: signaling and cellular processes	ABC transporters [PATH:ko02010]|Plant-pathogen interaction [PATH:ko04626]|Transporters [BR:ko02000]|Secretion system [BR:ko02044]	raxB, cvaB ATP-binding cassette, subfamily B, bacterial RaxB	K13409
sp4645	-121.706	1163.15	-1.50872	0.133959	1	-4.58965	Protein families: signaling and cellular processes	Transporters [BR:ko02000]	ABC.MS.P1 multiple sugar transport system permease protein	K02026
sp4200	169.692	855.782	1.50868	0.133968	1	-4.58394	Protein families: metabolism	Peptidases [BR:ko01002]	dcp peptidyl-dipeptidase Dcp [EC:3.4.15.5]	K01284
sp6179	-0.674998	4.3711	-1.50824	0.134078	1	-4.56424	Unclassified: metabolism	Enzymes with EC numbers	ybdH uncharacterized oxidoreductase [EC:1.1.-.-]	K08317
sp5355	-88.2138	1003.87	-1.50757	0.134251	1	-4.58928	Signal transduction|Protein families: metabolism|Protein families: signaling and cellular processes	Two-component system [PATH:ko02020]|Protein kinases [BR:ko01001]|Two-component system [BR:ko02022]	vicK two-component system, OmpR family, sensor histidine kinase VicK [EC:2.7.13.3]	K07652
sp3826	3.04873	9.70908	1.50666	0.134485	1	-4.57136	Protein families: genetic information processing	Transcription factors [BR:ko03000]	mcbR GntR family transcriptional regulator, colanic acid and biofilm gene transcriptional regulator	K13654
sp3951	34.136	1070.45	1.50616	0.134609	1	-4.58198	Protein families: genetic information processing	Transfer RNA biogenesis [BR:ko03016]	dusB tRNA-dihydrouridine synthase B [EC:1.-.-.-]	K05540
sp3172	-16.4966	70.7064	-1.50608	0.134634	1	-4.57108	Poorly characterized	Function unknown	K07078 uncharacterized protein	K07078
sp5049	1.49677	3.48425	1.5057	0.134733	1	-4.58239	Protein families: signaling and cellular processes	Transporters [BR:ko02000]|Secretion system [BR:ko02044]	hasF, prtF outer membrane protein, protease secretion system	K12538
sp4299	-0.531984	12.1242	-1.50417	0.135118	1	-4.54354	Protein families: metabolism	Polyketide biosynthesis proteins [BR:ko01008]	ofaC, arfC arthrofactin-type cyclic lipopeptide synthetase C	K15660
sp4449	35.0038	142.299	1.50391	0.135191	1	-4.59766	Protein families: signaling and cellular processes	Prokaryotic defense system [BR:ko02048]	E3.1.21.4 type II restriction enzyme [EC:3.1.21.4]	K01155
sp5950	-20.7657	91.9093	-1.50363	0.135262	1	-4.59583	Unclassified: metabolism	Enzymes with EC numbers	dexB glucan 1,6-alpha-glucosidase [EC:3.2.1.70]	K01215
sp5241	-83.5261	559.779	-1.50362	0.135265	1	-4.58592	Signal transduction|Cellular community - prokaryotes|Protein families: signaling and cellular processes	Two-component system [PATH:ko02020]|Quorum sensing [PATH:ko02024]|Two-component system [BR:ko02022]	agrA, blpR, fsrA two-component system, LytTR family, response regulator AgrA	K07707
sp6030	-24.1804	155.426	-1.50324	0.135363	1	-4.5885	Unclassified: metabolism	Enzymes with EC numbers	hypBA1 non-reducing end beta-L-arabinofuranosidase [EC:3.2.1.185]	K18205
sp2254	-4.97264	15.8417	-1.50323	0.135365	1	-4.58252	Membrane transport|Protein families: signaling and cellular processes	ABC transporters [PATH:ko02010]|Transporters [BR:ko02000]	tcyL L-cystine transport system permease protein	K16958
sp4711	4.25554	13.8656	1.50276	0.135488	1	-4.5915	Protein families: signaling and cellular processes	Transporters [BR:ko02000]	adiC arginine:agmatine antiporter	K03759
sp1737	-28.1866	208.45	-1.50273	0.135496	1	-4.58281	Glycan biosynthesis and metabolism|Protein families: metabolism	Peptidoglycan biosynthesis [PATH:ko00550]|Peptidoglycan biosynthesis and degradation proteins [BR:ko01011]	murE UDP-N-acetylmuramoyl-L-alanyl-D-glutamate-L-lysine ligase [EC:6.3.2.7]	K05362
sp5899	-93.7603	963.103	-1.50254	0.135543	1	-4.59189	Unclassified: metabolism	Enzymes with EC numbers	aes acetyl esterase [EC:3.1.1.-]	K01066
sp2158	-115.131	973.072	-1.50207	0.135664	1	-4.59105	Membrane transport|Protein families: signaling and cellular processes	ABC transporters [PATH:ko02010]|Transporters [BR:ko02000]	lplC putative aldouronate transport system permease protein	K17320
sp3007	32.4988	309.858	1.50016	0.136159	1	-4.59392	Nucleotide metabolism|Metabolism of cofactors and vitamins	Purine metabolism [PATH:ko00230]|Pyrimidine metabolism [PATH:ko00240]|Nicotinate and nicotinamide metabolism [PATH:ko00760]	deoD purine-nucleoside phosphorylase [EC:2.4.2.1]	K03784
sp4350	-6.56836	20.954	-1.50001	0.136198	1	-4.58987	Protein families: metabolism|Protein families: genetic information processing	Protein kinases [BR:ko01001]|Transcription machinery [BR:ko03021]	rsbW serine/threonine-protein kinase RsbW [EC:2.7.11.1]	K04757
sp188	1.77964	6.19148	1.49972	0.136273	1	-4.60141	Amino acid metabolism	Phenylalanine metabolism [PATH:ko00360]	padC phenylacetyl-CoA:acceptor oxidoreductase 27-kDa subunit	K18362
sp4916	-66.8483	1114.23	-1.49905	0.136446	1	-4.5845	Protein families: signaling and cellular processes	Transporters [BR:ko02000]	perM putative permease	K03548
sp142	35.5873	420.468	1.4989	0.136484	1	-4.59682	Amino acid metabolism	Lysine biosynthesis [PATH:ko00300]	dapdh diaminopimelate dehydrogenase [EC:1.4.1.16]	K03340
sp111	53.3021	444.601	1.4988	0.136512	1	-4.60545	Amino acid metabolism	Glycine, serine and threonine metabolism [PATH:ko00260]|Phenylalanine, tyrosine and tryptophan biosynthesis [PATH:ko00400]	trpB tryptophan synthase beta chain [EC:4.2.1.20]	K06001
sp4054	11.7159	77.7679	1.49872	0.136531	1	-4.60968	Protein families: metabolism	Amino acid related enzymes [BR:ko01007]	alaC alanine-synthesizing transaminase [EC:2.6.1.-]	K14261
sp1377	73.1493	786.6	1.49824	0.136657	1	-4.60877	Energy metabolism	Oxidative phosphorylation [PATH:ko00190]	ATPVB, ntpB, atpB V/A-type H+/Na+-transporting ATPase subunit B	K02118
sp4081	3.1262	12.9759	1.49691	0.137002	1	-4.60464	Protein families: metabolism	Glycosyltransferases [BR:ko01003]	gumM beta-1,4-glucosyltransferase [EC:2.4.1.-]	K13660
sp6369	3.33846	13.6127	1.49662	0.137078	1	-4.60522	Unclassified: signaling and cellular processes	Others	phnK putative phosphonate transport system ATP-binding protein	K05781
sp721	-83.1402	2488.49	-1.49645	0.137119	1	-4.59433	Carbohydrate metabolism	Pyruvate metabolism [PATH:ko00620]|Propanoate metabolism [PATH:ko00640]|Butanoate metabolism [PATH:ko00650]	E2.3.1.54, pflD formate C-acetyltransferase [EC:2.3.1.54]	K00656
sp3878	-86.7897	973.646	-1.49635	0.137149	1	-4.60103	Protein families: genetic information processing	Transcription factors [BR:ko03000]	scrR LacI family transcriptional regulator, sucrose operon repressor	K03484
sp3682	48.407	540.21	1.49622	0.13718	1	-4.60747	Protein families: genetic information processing	Ribosome biogenesis [BR:ko03009]	rluB 23S rRNA pseudouridine2605 synthase [EC:5.4.99.22]	K06178
sp3690	17.9993	453.125	1.49476	0.137555	1	-4.60256	Protein families: genetic information processing	Ribosome biogenesis [BR:ko03009]	rsmD 16S rRNA (guanine966-N2)-methyltransferase [EC:2.1.1.171]	K08316
sp2535	52.3695	717.366	1.49369	0.13784	1	-4.60244	Metabolism of cofactors and vitamins	Riboflavin metabolism [PATH:ko00740]|Folate biosynthesis [PATH:ko00790]	ribBA 3,4-dihydroxy 2-butanone 4-phosphate synthase / GTP cyclohydrolase II [EC:4.1.99.12 3.5.4.25]	K14652
sp2441	-7.67363	35.7716	-1.49306	0.138006	1	-4.61028	Metabolism of cofactors and vitamins	Pantothenate and CoA biosynthesis [PATH:ko00770]	PPCDC, coaC phosphopantothenoylcysteine decarboxylase [EC:4.1.1.36]	K01598
sp2681	98.2284	1177.89	1.49305	0.138008	1	-4.61301	Metabolism of other amino acids|Protein families: metabolism	Glutathione metabolism [PATH:ko00480]|Peptidases [BR:ko01002]	pepD dipeptidase D [EC:3.4.13.-]	K01270
sp5616	-18.6469	145.16	-1.49263	0.138118	1	-4.61165	Unclassified: genetic information processing	Replication and repair	K07461 putative endonuclease	K07461
sp4639	-505.593	9340.3	-1.49115	0.138503	1	-4.60414	Protein families: signaling and cellular processes	Transporters [BR:ko02000]	ABC.CD.P putative ABC transport system permease protein	K02004
sp4628	21.0577	107.588	1.49082	0.138592	1	-4.58348	Protein families: signaling and cellular processes	Secretion system [BR:ko02044]|Bacterial motility proteins [BR:ko02035]	pilQ type IV pilus assembly protein PilQ	K02666
sp88	-0.386668	1.40888	-1.49033	0.138713	1	-4.58889	Amino acid metabolism	Glycine, serine and threonine metabolism [PATH:ko00260]	doeC aspartate-semialdehyde dehydrogenase [EC:1.2.1.-]	K15786
sp4929	-21.1294	74.4985	-1.49023	0.138747	1	-4.61085	Protein families: signaling and cellular processes	Transporters [BR:ko02000]	proP MFS transporter, MHS family, proline/betaine transporter	K03762
sp4803	-4.19011	18.3938	-1.4898	0.138859	1	-4.61081	Protein families: signaling and cellular processes	Transporters [BR:ko02000]	gltP, gltT proton glutamate symport protein	K11102
sp1694	53.0211	275.884	1.48974	0.138875	1	-4.61459	Glycan biosynthesis and metabolism|Protein families: metabolism	Lipopolysaccharide biosynthesis [PATH:ko00540]|Glycosyltransferases [BR:ko01003]|Lipopolysaccharide biosynthesis proteins [BR:ko01005]	lpxB lipid-A-disaccharide synthase [EC:2.4.1.182]	K00748
sp6187	3.61773	15.9459	1.48951	0.138936	1	-4.60586	Unclassified: metabolism	Enzymes with EC numbers	yesX rhamnogalacturonan exolyase [EC:4.2.2.24]	K18198
sp3154	-27.3053	363.034	-1.48883	0.139114	1	-4.61054	Poorly characterized	Function unknown	K07043 uncharacterized protein	K07043
sp4772	-1.18797	5.65246	-1.48842	0.139224	1	-4.57846	Protein families: signaling and cellular processes	Transporters [BR:ko02000]	emrD MFS transporter, DHA1 family, 2-module integral membrane pump EmrD	K08154
sp3493	-29.8722	272.966	-1.48631	0.139779	1	-4.61572	Poorly characterized	General function prediction only	ycgQ putative membrane protein	K08986
sp2096	-70.239	603.212	-1.48582	0.13991	1	-4.59677	Membrane transport|Protein families: signaling and cellular processes	ABC transporters [PATH:ko02010]|Transporters [BR:ko02000]	cycB, ganO arabinogalactan oligomer / maltooligosaccharide transport system substrate-binding protein	K15770
sp1928	4.27895	20.1885	1.48429	0.140313	1	-4.62565	Lipid metabolism|Protein families: metabolism	Glycerolipid metabolism [PATH:ko00561]|Glycosyltransferases [BR:ko01003]	MGD 1,2-diacylglycerol 3-beta-galactosyltransferase [EC:2.4.1.46]	K03715
sp2700	3.73927	12.072	1.48423	0.14033	1	-4.61198	Metabolism of terpenoids and polyketides	Biosynthesis of ansamycins [PATH:ko01051]	rifL, asm44 oxidoreductase [EC:1.1.1.-]	K16015
sp6131	266.218	2048.8	1.48398	0.140394	1	-4.59962	Unclassified: metabolism	Enzymes with EC numbers	ramA alpha-L-rhamnosidase [EC:3.2.1.40]	K05989
sp4160	-1.40423	6.96534	-1.48352	0.140519	1	-4.6055	Protein families: metabolism	Lipopolysaccharide biosynthesis proteins [BR:ko01005]	lpxP KDO2-lipid IV(A) palmitoleoyltransferase [EC:2.3.1.242]	K12974
sp2113	-94.1606	809.296	-1.48349	0.140525	1	-4.62307	Membrane transport|Protein families: signaling and cellular processes	ABC transporters [PATH:ko02010]|Transporters [BR:ko02000]	ecfT energy-coupling factor transport system permease protein	K16785
sp3348	-17.6307	116.788	-1.48267	0.140744	1	-4.60927	Poorly characterized	Function unknown	K09935 uncharacterized protein	K09935
sp2006	-19.5269	164.296	-1.48248	0.140794	1	-4.61892	Membrane transport|Protein families: signaling and cellular processes	ABC transporters [PATH:ko02010]|Transporters [BR:ko02000]	ABC.GGU.A, gguA putative multiple sugar transport system ATP-binding protein [EC:3.6.3.17]	K10548
sp1484	93.8824	1672.72	1.48228	0.140846	1	-4.6149	Energy metabolism|Folding, sorting and degradation|Protein families: genetic information processing	Oxidative phosphorylation [PATH:ko00190]|RNA degradation [PATH:ko03018]|Messenger RNA biogenesis [BR:ko03019]	ppk polyphosphate kinase [EC:2.7.4.1]	K00937
sp1003	3.93042	16.013	1.4818	0.140975	1	-4.61202	Carbohydrate metabolism|Membrane transport|Protein families: signaling and cellular processes	Galactose metabolism [PATH:ko00052]|Phosphotransferase system (PTS) [PATH:ko02060]|Transporters [BR:ko02000]	PTS-Gam-EIID, agaD PTS system, galactosamine-specific IID component	K10986
sp4025	54.6882	1372.59	1.48107	0.141166	1	-4.61578	Protein families: genetic information processing|Protein families: signaling and cellular processes	Chromosome and associated proteins [BR:ko03036]|Cytoskeleton proteins [BR:ko04812]|Prokaryotic defense system [BR:ko02048]	mreB rod shape-determining protein MreB and related proteins	K03569
sp5625	-230.057	1377.08	-1.47998	0.14146	1	-4.59811	Unclassified: genetic information processing	Replication and repair	K07487 transposase	K07487
sp5011	43.447	196.063	1.47963	0.141552	1	-4.61119	Protein families: signaling and cellular processes	Transporters [BR:ko02000]	ynfM MFS transporter, YNFM family, putative membrane transport protein	K08224
sp5775	-2.10708	9.55104	-1.47921	0.141663	1	-4.6086	Unclassified: metabolism	Energy metabolism	nrfE cytochrome c-type biogenesis protein NrfE	K04016
sp1606	51.6761	1128.56	1.47714	0.142217	1	-4.62636	Folding, sorting and degradation|Membrane transport|Cellular community - prokaryotes|Protein families: signaling and cellular processes	Protein export [PATH:ko03060]|Bacterial secretion system [PATH:ko03070]|Quorum sensing [PATH:ko02024]|Secretion system [BR:ko02044]	SRP54, ffh signal recognition particle subunit SRP54 [EC:3.6.5.4]	K03106
sp5179	-19.9758	116.088	-1.47636	0.142425	1	-4.62764	Signal transduction|Cell motility|Protein families: signaling and cellular processes	Two-component system [PATH:ko02020]|Bacterial chemotaxis [PATH:ko02030]|Flagellar assembly [PATH:ko02040]|Transporters [BR:ko02000]|Bacterial motility proteins [BR:ko02035]	motA chemotaxis protein MotA	K02556
sp1902	81.6299	490.93	1.47621	0.142465	1	-4.59874	Lipid metabolism|Glycan biosynthesis and metabolism|Transport and catabolism|Protein families: signaling and cellular processes	Sphingolipid metabolism [PATH:ko00600]|Other glycan degradation [PATH:ko00511]|Lysosome [PATH:ko04142]|Bacterial toxins [BR:ko02042]	NEU1 sialidase-1 [EC:3.2.1.18]	K01186
sp592	63.6386	357.535	1.47568	0.142608	1	-4.60781	Carbohydrate metabolism	Glyoxylate and dicarboxylate metabolism [PATH:ko00630]	glcF glycolate oxidase iron-sulfur subunit	K11473
sp4753	42.5299	399.46	1.47561	0.142628	1	-4.61895	Protein families: signaling and cellular processes	Transporters [BR:ko02000]	cvrA, nhaP2 cell volume regulation protein A	K11105
sp3029	-4.39839	23.1783	-1.47537	0.142692	1	-4.62661	Nucleotide metabolism|Protein families: metabolism	Purine metabolism [PATH:ko00230]|Peptidases [BR:ko01002]	allC allantoate deiminase [EC:3.5.3.9]	K02083
sp1655	32.675	981.244	1.47254	0.143449	1	-4.63171	Glycan biosynthesis and metabolism|Cell growth and death|Drug resistance: Antimicrobial|Protein families: metabolism	Peptidoglycan biosynthesis [PATH:ko00550]|Cell cycle - Caulobacter [PATH:ko04112]|Vancomycin resistance [PATH:ko01502]|Peptidoglycan biosynthesis and degradation proteins [BR:ko01011]	murG UDP-N-acetylglucosamine--N-acetylmuramyl-(pentapeptide) pyrophosphoryl-undecaprenol N-acetylglucosamine transferase [EC:2.4.1.227]	K02563
sp1372	-0.315744	1.36099	-1.47066	0.143952	1	-4.58813	Energy metabolism	Nitrogen metabolism [PATH:ko00910]	norB nitric oxide reductase subunit B [EC:1.7.2.5]	K04561
sp3970	27.0111	564.599	1.47062	0.143969	1	-4.63226	Protein families: genetic information processing	Transfer RNA biogenesis [BR:ko03016]	tadA tRNA(adenine34) deaminase [EC:3.5.4.33]	K11991
sp5906	38.7418	195.673	1.46989	0.144168	1	-4.63086	Unclassified: metabolism	Enzymes with EC numbers	argF N-succinyl-L-ornithine transcarbamylase [EC:2.1.3.11]	K13043
sp1978	-9.6897	45.0705	-1.46985	0.144179	1	-4.63744	Membrane transport|Cellular community - prokaryotes|Protein families: signaling and cellular processes	Bacterial secretion system [PATH:ko03070]|Biofilm formation - Vibrio cholerae [PATH:ko05111]|Secretion system [BR:ko02044]	gspE general secretion pathway protein E	K02454
sp6582	7.91848	40.5987	1.46945	0.144288	1	-4.62714	Xenobiotics biodegradation and metabolism	Furfural degradation [PATH:ko00365]	hmfF 2,5-furandicarboxylate decarboxylase 1	K16874
sp939	1.43755	4.75932	1.46789	0.14471	1	-4.63197	Carbohydrate metabolism|Lipid metabolism|Amino acid metabolism	Butanoate metabolism [PATH:ko00650]|Synthesis and degradation of ketone bodies [PATH:ko00072]|Valine, leucine and isoleucine degradation [PATH:ko00280]	OXCT 3-oxoacid CoA-transferase [EC:2.8.3.5]	K01027
sp6019	-2.80959	14.702	-1.46776	0.144745	1	-4.63325	Unclassified: metabolism	Enzymes with EC numbers	hydB quinone-reactive Ni/Fe-hydrogenase large subunit [EC:1.12.5.1]	K05922
sp3669	39.7132	1082.87	1.46674	0.145019	1	-4.62777	Protein families: genetic information processing	Ribosome biogenesis [BR:ko03009]	rimO ribosomal protein S12 methylthiotransferase [EC:2.8.4.4]	K14441
sp3413	33.2916	491.564	1.4664	0.145116	1	-4.63744	Poorly characterized	General function prediction only	K07058 membrane protein	K07058
sp1210	-0.314471	1.66793	-1.46611	0.145187	1	-4.59841	Cellular community - prokaryotes|Protein families: signaling and cellular processes	Biofilm formation - Pseudomonas aeruginosa [PATH:ko02025]|Secretion system [BR:ko02044]	impB type VI secretion system protein ImpB	K11901
sp4104	-24.8746	86.5593	-1.46554	0.145347	1	-4.63127	Protein families: metabolism	Glycosyltransferases [BR:ko01003]|Lipopolysaccharide biosynthesis proteins [BR:ko01005]	rfbV abequosyltransferase [EC:2.4.1.60]	K13005
sp1296	-0.905631	2.91622	-1.46511	0.145465	1	-4.61689	Energy metabolism	Carbon fixation pathways in prokaryotes [PATH:ko00720]	frdA NADH-dependent fumarate reductase subunit A [EC:1.3.1.6]	K18556
sp4170	156.818	729.042	1.46502	0.145491	1	-4.62755	Protein families: metabolism	Peptidases [BR:ko01002]	APEH acylaminoacyl-peptidase [EC:3.4.19.1]	K01303
sp2281	-17.8439	116.182	-1.46394	0.145784	1	-4.6412	Membrane transport|Protein families: signaling and cellular processes	ABC transporters [PATH:ko02010]|Transporters [BR:ko02000]	ugpE sn-glycerol 3-phosphate transport system permease protein	K05815
sp3921	82.7311	1469.51	1.46376	0.145834	1	-4.63763	Protein families: genetic information processing	Transcription machinery [BR:ko03021]	rpoD RNA polymerase primary sigma factor	K03086
sp1096	71.7331	2135.06	1.4627	0.146121	1	-4.63643	Cell growth and death|Protein families: metabolism	Cell cycle - Caulobacter [PATH:ko04112]|Peptidases [BR:ko01002]	lon ATP-dependent Lon protease [EC:3.4.21.53]	K01338
sp6440	-23.368	187.319	-1.46147	0.146461	1	-4.64618	Unclassified: signaling and cellular processes	Structural proteins	ybbJ inner membrane protein	K07340
sp2884	1.8194	5.97946	1.46051	0.146724	1	-4.6338	NA	NA	NA	K05968
sp4575	-0.354411	2.32222	-1.46046	0.14673	1	-4.64162	Protein families: signaling and cellular processes	Secretion system [BR:ko02044]	ppdD prepilin peptidase dependent protein D	K02682
sp4845	-120.184	767.75	-1.46047	0.146733	1	-4.65028	Protein families: signaling and cellular processes	Transporters [BR:ko02000]	macA membrane fusion protein, macrolide-specific efflux system	K13888
sp514	77.2227	337.677	1.45932	0.147048	1	-4.65046	Carbohydrate metabolism	Citrate cycle (TCA cycle) [PATH:ko00020]|Pyruvate metabolism [PATH:ko00620]|Butanoate metabolism [PATH:ko00650]	aarC, cat1 succinyl-CoA:acetate CoA-transferase [EC:2.8.3.18]	K18118
sp1716	42.2009	197.414	1.45903	0.14713	1	-4.63325	Glycan biosynthesis and metabolism|Protein families: metabolism	Lipopolysaccharide biosynthesis [PATH:ko00540]|Lipopolysaccharide biosynthesis proteins [BR:ko01005]	lpxH UDP-2,3-diacylglucosamine hydrolase [EC:3.6.1.54]	K03269
sp2773	2.01025	7.31415	1.45896	0.147148	1	-4.65332	Metabolism of terpenoids and polyketides|Cellular community - prokaryotes|Protein families: metabolism	Nonribosomal peptide structures [PATH:ko01054]|Quorum sensing [PATH:ko02024]|Polyketide biosynthesis proteins [BR:ko01008]	srfAC, lchAC surfactin family lipopeptide synthetase C	K15656
sp3404	3.92337	23.6355	1.45873	0.147211	1	-4.63205	Poorly characterized	General function prediction only	K03791 putative chitinase	K03791
sp5984	-3.76078	18.0617	-1.45857	0.147254	1	-4.63245	Unclassified: metabolism	Enzymes with EC numbers	fsaA, mipB fructose-6-phosphate aldolase 1 [EC:4.1.2.-]	K08313
sp5345	-28.5635	188.074	-1.4583	0.14733	1	-4.65053	Signal transduction|Protein families: metabolism|Protein families: signaling and cellular processes	Two-component system [PATH:ko02020]|Protein kinases [BR:ko01001]|Two-component system [BR:ko02022]	saeS two-component system, OmpR family, sensor histidine kinase SaeS [EC:2.7.13.3]	K10681
sp4505	-10.8034	40.8515	-1.45683	0.147736	1	-4.63682	Protein families: signaling and cellular processes	Secretion system [BR:ko02044]	comFA competence protein ComFA	K02240
sp6403	130.556	711.427	1.45236	0.148971	1	-4.64226	Unclassified: signaling and cellular processes	Structural proteins	ABC.CD.TX HlyD family secretion protein	K02005
sp3428	0.493911	1.26686	1.45224	0.149	1	-4.65453	Poorly characterized	General function prediction only	K08988 putative membrane protein	K08988
sp3223	-7.79032	34.9647	-1.45169	0.149157	1	-4.66101	Poorly characterized	Function unknown	K09116 uncharacterized protein	K09116
sp5399	19	91.3306	1.45053	0.149479	1	-4.65511	Signal transduction|Protein families: signaling and cellular processes	Two-component system [PATH:ko02020]|Transporters [BR:ko02000]	tctC putative tricarboxylic transport membrane protein	K07795
sp2569	-49.0652	630.186	-1.45052	0.149482	1	-4.64986	Metabolism of cofactors and vitamins	Ubiquinone and other terpenoid-quinone biosynthesis [PATH:ko00130]	ubiE demethylmenaquinone methyltransferase / 2-methoxy-6-polyprenyl-1,4-benzoquinol methylase [EC:2.1.1.163 2.1.1.201]	K03183
sp789	-9.54285	42.9843	-1.44844	0.150062	1	-4.65835	Carbohydrate metabolism|Amino acid metabolism|Metabolism of other amino acids	Propanoate metabolism [PATH:ko00640]|Inositol phosphate metabolism [PATH:ko00562]|Valine, leucine and isoleucine degradation [PATH:ko00280]|beta-Alanine metabolism [PATH:ko00410]	mmsA, iolA, ALDH6A1 malonate-semialdehyde dehydrogenase (acetylating) / methylmalonate-semialdehyde dehydrogenase [EC:1.2.1.18 1.2.1.27]	K00140
sp1135	-16.8606	82.0421	-1.44768	0.150274	1	-4.6575	Cell motility|Protein families: signaling and cellular processes	Flagellar assembly [PATH:ko02040]|Secretion system [BR:ko02044]|Bacterial motility proteins [BR:ko02035]	fliR flagellar biosynthetic protein FliR	K02421
sp4747	0.536665	1.83458	1.44762	0.150284	1	-4.64649	Protein families: signaling and cellular processes	Transporters [BR:ko02000]	clrb, serB complex iron-sulfur molybdoenzyme family reductase subunit beta	K17051
sp5245	2.17387	7.95612	1.44731	0.150378	1	-4.66445	Signal transduction|Cellular community - prokaryotes|Protein families: signaling and cellular processes	Two-component system [PATH:ko02020]|Quorum sensing [PATH:ko02024]|Two-component system [BR:ko02022]	degU two-component system, NarL family, response regulator DegU	K07692
sp6097	27.1369	159.772	1.44705	0.150449	1	-4.66046	Unclassified: metabolism	Enzymes with EC numbers	nqrD Na+-transporting NADH:ubiquinone oxidoreductase subunit D [EC:7.2.1.1]	K00349
sp978	-33.4387	201.28	-1.44628	0.150667	1	-4.66665	Carbohydrate metabolism|Membrane transport|Protein families: signaling and cellular processes	Fructose and mannose metabolism [PATH:ko00051]|Amino sugar and nucleotide sugar metabolism [PATH:ko00520]|Phosphotransferase system (PTS) [PATH:ko02060]|Transporters [BR:ko02000]	PTS-Man-EIIB, manX PTS system, mannose-specific IIB component [EC:2.7.1.191]	K02794
sp3296	-0.79681	4.22157	-1.44592	0.150763	1	-4.60287	Poorly characterized	Function unknown	K09795 uncharacterized protein	K09795
sp5973	-3.4697	14.1327	-1.4447	0.151108	1	-4.65603	Unclassified: metabolism	Enzymes with EC numbers	flA adenosyl-fluoride synthase [EC:2.5.1.63]	K09134
sp6237	-43.9179	270.107	-1.4441	0.151277	1	-4.66706	Unclassified: metabolism	Secondary metabolism	lpqC polyhydroxybutyrate depolymerase	K03932
sp230	3.15225	14.6944	1.44379	0.151362	1	-4.66633	Amino acid metabolism	Tryptophan metabolism [PATH:ko00380]	ACMSD aminocarboxymuconate-semialdehyde decarboxylase [EC:4.1.1.45]	K03392
sp5175	-0.606618	8.77019	-1.44329	0.151499	1	-4.63433	Signal transduction|Cell motility|Protein families: signaling and cellular processes	Two-component system [PATH:ko02020]|Bacterial chemotaxis [PATH:ko02030]|Bacterial motility proteins [BR:ko02035]	tap methyl-accepting chemotaxis protein IV, peptide sensor receptor	K05877
sp1422	41.5687	226.838	1.44272	0.151663	1	-4.66774	Energy metabolism	Oxidative phosphorylation [PATH:ko00190]	nuoH NADH-quinone oxidoreductase subunit H [EC:7.1.1.2]	K00337
sp3297	23.2221	127.057	1.44197	0.151877	1	-4.66544	Poorly characterized	Function unknown	K09797 uncharacterized protein	K09797
sp5654	13.3	285.56	1.44138	0.152036	1	-4.67447	Unclassified: genetic information processing	Replication and repair	yraN putative endonuclease	K07460
sp2450	29.4997	322.95	1.44134	0.152054	1	-4.67375	Metabolism of cofactors and vitamins	Pantothenate and CoA biosynthesis [PATH:ko00770]	panB 3-methyl-2-oxobutanoate hydroxymethyltransferase [EC:2.1.2.11]	K00606
sp5003	97.7907	2072.78	1.44075	0.152219	1	-4.67229	Protein families: signaling and cellular processes	Transporters [BR:ko02000]	yjbB phosphate:Na+ symporter	K03324
sp1713	38.2862	237.644	1.44042	0.152313	1	-4.66674	Glycan biosynthesis and metabolism|Protein families: metabolism	Lipopolysaccharide biosynthesis [PATH:ko00540]|Lipopolysaccharide biosynthesis proteins [BR:ko01005]	kdsD, kpsF arabinose-5-phosphate isomerase [EC:5.3.1.13]	K06041
sp4395	-100.763	1653.87	-1.44022	0.152368	1	-4.67523	Protein families: signaling and cellular processes	Antimicrobial resistance genes [BR:ko01504]	tetM, tetO ribosomal protection tetracycline resistance protein	K18220
sp1893	32.0113	599.125	1.43963	0.152536	1	-4.67599	Lipid metabolism|Biosynthesis of other secondary metabolites|Protein families: metabolism	Fatty acid biosynthesis [PATH:ko00061]|Prodigiosin biosynthesis [PATH:ko00333]|Lipid biosynthesis proteins [BR:ko01004]	fabD [acyl-carrier-protein] S-malonyltransferase [EC:2.3.1.39]	K00645
sp2863	-67.0105	571.989	-1.43884	0.152758	1	-4.67071	NA	NA	NA	K01552
sp371	-8.00807	61.5753	-1.43751	0.153135	1	-4.66761	Amino acid metabolism|Xenobiotics biodegradation and metabolism	Arginine and proline metabolism [PATH:ko00330]|Phenylalanine metabolism [PATH:ko00360]|Tryptophan metabolism [PATH:ko00380]|Aminobenzoate degradation [PATH:ko00627]|Styrene degradation [PATH:ko00643]	E3.5.1.4, amiE amidase [EC:3.5.1.4]	K01426
sp5261	-69.3393	553.105	-1.43653	0.153412	1	-4.67796	Signal transduction|Drug resistance: Antimicrobial|Protein families: metabolism|Protein families: signaling and cellular processes	Two-component system [PATH:ko02020]|Vancomycin resistance [PATH:ko01502]|Protein kinases [BR:ko01001]|Two-component system [BR:ko02022]|Antimicrobial resistance genes [BR:ko01504]	vanSC, vanSE, vanSG two-component system, OmpR family, sensor histidine kinase VanS [EC:2.7.13.3]	K18350
sp1693	54.3088	270.61	1.43638	0.153456	1	-4.67433	Glycan biosynthesis and metabolism|Protein families: metabolism	Lipopolysaccharide biosynthesis [PATH:ko00540]|Glycosyltransferases [BR:ko01003]|Lipopolysaccharide biosynthesis proteins [BR:ko01005]	kdtA, waaA 3-deoxy-D-manno-octulosonic-acid transferase [EC:2.4.99.12 2.4.99.13 2.4.99.14 2.4.99.15]	K02527
sp5163	9.97381	68.3061	1.43358	0.154253	1	-4.67654	Signal transduction|Cell growth and death|Protein families: metabolism|Protein families: signaling and cellular processes	Two-component system [PATH:ko02020]|Cell cycle - Caulobacter [PATH:ko04112]|Protein kinases [BR:ko01001]|Two-component system [BR:ko02022]	divJ two-component system, cell cycle sensor histidine kinase DivJ [EC:2.7.13.3]	K11357
sp783	-4.5056	23.0775	-1.43244	0.154577	1	-4.6667	Carbohydrate metabolism|Amino acid metabolism|Metabolism of cofactors and vitamins	Butanoate metabolism [PATH:ko00650]|Alanine, aspartate and glutamate metabolism [PATH:ko00250]|Lysine degradation [PATH:ko00310]|Tyrosine metabolism [PATH:ko00350]|Nicotinate and nicotinamide metabolism [PATH:ko00760]	gabD succinate-semialdehyde dehydrogenase / glutarate-semialdehyde dehydrogenase [EC:1.2.1.16 1.2.1.79 1.2.1.20]	K00135
sp4167	-11.3993	48.6974	-1.43241	0.154587	1	-4.64803	Protein families: metabolism	Lipopolysaccharide biosynthesis proteins [BR:ko01005]	wzy O-antigen polymerase [EC:2.4.1.-]	K13009
sp6243	1.20573	4.80308	1.43203	0.154693	1	-4.67465	Unclassified: signaling and cellular processes	Cell growth	SASP-B, sspB small acid-soluble spore protein B (major beta-type SASP)	K06419
sp2151	-32.1663	266.314	-1.43073	0.155066	1	-4.67757	Membrane transport|Protein families: signaling and cellular processes	ABC transporters [PATH:ko02010]|Transporters [BR:ko02000]	lacE, araN lactose/L-arabinose transport system substrate-binding protein	K10188
sp5015	-1.01841	4.55671	-1.43054	0.155122	1	-4.65438	Protein families: signaling and cellular processes	Transporters [BR:ko02000]	yxjA, nupG purine nucleoside transport protein	K16323
sp2824	21.4211	617.708	1.43028	0.15519	1	-4.68491	Metabolism of terpenoids and polyketides|Protein families: metabolism	Terpenoid backbone biosynthesis [PATH:ko00900]|Prenyltransferases [BR:ko01006]	uppS undecaprenyl diphosphate synthase [EC:2.5.1.31]	K00806
sp1009	10.574	37.643	1.42863	0.155667	1	-4.67974	Carbohydrate metabolism|Membrane transport|Protein families: signaling and cellular processes	Glycolysis / Gluconeogenesis [PATH:ko00010]|Phosphotransferase system (PTS) [PATH:ko02060]|Transporters [BR:ko02000]	PTS-Asc-EIIC, ascF PTS system, beta-glucoside (arbutin/salicin/cellobiose)-specific IIC component	K02753
sp6409	-137.604	1188.41	-1.42718	0.156086	1	-4.69732	Unclassified: signaling and cellular processes	Structural proteins	acm lysozyme	K07273
sp5478	-22.2044	249.968	-1.42633	0.156328	1	-4.68692	Transcription|Protein families: genetic information processing	Spliceosome [PATH:ko03040]|Spliceosome [BR:ko03041]|Chaperones and folding catalysts [BR:ko03110]	PPIL1 peptidyl-prolyl cis-trans isomerase-like 1 [EC:5.2.1.8]	K12733
sp5338	54.0551	314.723	1.42578	0.156487	1	-4.65158	Signal transduction|Protein families: metabolism|Protein families: signaling and cellular processes	Two-component system [PATH:ko02020]|Protein kinases [BR:ko01001]|Two-component system [BR:ko02022]	ntrY two-component system, NtrC family, nitrogen regulation sensor histidine kinase NtrY [EC:2.7.13.3]	K13598
sp5748	-0.57359	3.26422	-1.42521	0.156647	1	-4.66939	Unclassified: metabolism	Energy metabolism	hycD formate hydrogenlyase subunit 4	K15829
sp6226	-0.57023	4.9249	-1.42497	0.156715	1	-4.64281	Unclassified: metabolism	Lipid metabolism	aidB putative acyl-CoA dehydrogenase	K09456
sp4563	-19.9223	51.2757	-1.42289	0.157321	1	-4.69257	Protein families: signaling and cellular processes	Secretion system [BR:ko02044]	mshO MSHA biogenesis protein MshO	K12285
sp5427	2.0869	14.5307	1.42195	0.157595	1	-4.65669	Signal transduction|Protein families: signaling and cellular processes	Two-component system [PATH:ko02020]|Two-component system [BR:ko02022]	fimZ two-component system, NarL family, response regulator, fimbrial Z protein, FimZ	K07688
sp2638	36.3117	414.92	1.42119	0.157816	1	-4.67736	Metabolism of cofactors and vitamins|Transport and catabolism	Nicotinate and nicotinamide metabolism [PATH:ko00760]|Peroxisome [PATH:ko04146]	E3.6.1.22, NUDT12, nudC NAD+ diphosphatase [EC:3.6.1.22]	K03426
sp315	-17.4838	78.7354	-1.42118	0.157817	1	-4.69724	Amino acid metabolism|Metabolism of cofactors and vitamins	Tyrosine metabolism [PATH:ko00350]|Riboflavin metabolism [PATH:ko00740]	hpaC flavin reductase (NADH) [EC:1.5.1.36]	K00484
sp2051	2.29731	9.77021	1.42114	0.15783	1	-4.68479	Membrane transport|Protein families: signaling and cellular processes	ABC transporters [PATH:ko02010]|Transporters [BR:ko02000]	araF L-arabinose transport system substrate-binding protein	K10537
sp4181	46.3062	204.567	1.42105	0.157857	1	-4.69266	Protein families: metabolism	Peptidases [BR:ko01002]	K07387 metalloprotease [EC:3.4.24.-]	K07387
sp12	-16.8855	116.506	-1.42081	0.157926	1	-4.66512	Amino acid metabolism	Arginine and proline metabolism [PATH:ko00330]	E3.5.2.10 creatinine amidohydrolase [EC:3.5.2.10]	K01470
sp4677	-9.35757	56.0601	-1.41899	0.158455	1	-4.69037	Protein families: signaling and cellular processes	Transporters [BR:ko02000]	K10122, msmG fructooligosaccharide transport system permease protein	K10122
sp627	-35.3338	300.751	-1.41863	0.15856	1	-4.67022	Carbohydrate metabolism	Pentose and glucuronate interconversions [PATH:ko00040]	kduD 2-dehydro-3-deoxy-D-gluconate 5-dehydrogenase [EC:1.1.1.127]	K00065
sp1426	69.0412	372.104	1.41861	0.158565	1	-4.69322	Energy metabolism	Oxidative phosphorylation [PATH:ko00190]	nuoL NADH-quinone oxidoreductase subunit L [EC:7.1.1.2]	K00341
sp1515	1.3331	4.25371	1.41769	0.158832	1	-4.70106	Energy metabolism|Nucleotide metabolism|Metabolism of other amino acids|Biosynthesis of other secondary metabolites	Sulfur metabolism [PATH:ko00920]|Purine metabolism [PATH:ko00230]|Selenocompound metabolism [PATH:ko00450]|Monobactam biosynthesis [PATH:ko00261]	sat, met3 sulfate adenylyltransferase [EC:2.7.7.4]	K00958
sp3134	65.857	258.478	1.41749	0.15889	1	-4.69107	Poorly characterized	Function unknown	K07004 uncharacterized protein	K07004
sp5684	-11.211	48.7684	-1.41748	0.158893	1	-4.69168	Unclassified: metabolism	Amino acid metabolism	eutL ethanolamine utilization protein EutL	K04026
sp1240	-11.2112	69.14	-1.4171	0.159006	1	-4.70275	Cellular community - prokaryotes|Protein families: signaling and cellular processes	Quorum sensing [PATH:ko02024]|Transporters [BR:ko02000]	ABC.SP.P1 putative spermidine/putrescine transport system permease protein	K02054
sp2816	0.983733	3.77467	1.41708	0.159011	1	-4.68435	Metabolism of terpenoids and polyketides|Protein families: metabolism	Nonribosomal peptide structures [PATH:ko01054]|Polyketide biosynthesis proteins [BR:ko01008]	ituC, mycC, bmyC iturin family lipopeptide synthetase C	K15663
sp1619	27.3349	238.093	1.41691	0.159059	1	-4.68666	Folding, sorting and degradation|Membrane transport|Protein families: signaling and cellular processes	Protein export [PATH:ko03060]|Bacterial secretion system [PATH:ko03070]|Secretion system [BR:ko02044]	tatC sec-independent protein translocase protein TatC	K03118
sp3491	-0.518416	2.82226	-1.41673	0.159105	1	-4.66364	Poorly characterized	General function prediction only	yagU putative membrane protein	K08996
sp3406	-80.2694	347.823	-1.41522	0.159554	1	-4.70272	Poorly characterized	General function prediction only	K06877 DEAD/DEAH box helicase domain-containing protein	K06877
sp2433	-11.6445	43.4339	-1.41499	0.159621	1	-4.68653	Metabolism of cofactors and vitamins	Nicotinate and nicotinamide metabolism [PATH:ko00760]	pntB H+-translocating NAD(P) transhydrogenase subunit beta [EC:1.6.1.2 7.1.1.1]	K00325
sp4986	1.44833	6.22103	1.41415	0.159866	1	-4.69702	Protein families: signaling and cellular processes	Transporters [BR:ko02000]	wzxC lipopolysaccharide exporter	K16695
sp833	-1.20659	17.033	-1.41369	0.160002	1	-4.66898	Carbohydrate metabolism|Energy metabolism	Citrate cycle (TCA cycle) [PATH:ko00020]|Glyoxylate and dicarboxylate metabolism [PATH:ko00630]|Propanoate metabolism [PATH:ko00640]|Carbon fixation pathways in prokaryotes [PATH:ko00720]	acnB aconitate hydratase 2 / 2-methylisocitrate dehydratase [EC:4.2.1.3 4.2.1.99]	K01682
sp2627	1.19314	5.02828	1.41351	0.160054	1	-4.67853	Metabolism of cofactors and vitamins|Protein families: signaling and cellular processes	Folate biosynthesis [PATH:ko00790]|One carbon pool by folate [PATH:ko00670]|Antimicrobial resistance genes [BR:ko01504]	dfrA1, dhfr dihydrofolate reductase (trimethoprim resistance protein) [EC:1.5.1.3]	K18589
sp3988	20.1643	544.456	1.4131	0.160172	1	-4.71049	Protein families: genetic information processing	Transfer RNA biogenesis [BR:ko03016]	tsaB tRNA threonylcarbamoyladenosine biosynthesis protein TsaB	K14742
sp5679	2.83047	19.7958	1.4109	0.160823	1	-4.7058	Unclassified: metabolism	Amino acid metabolism	K11325 L-cysteine/cystine lyase	K11325
sp4953	-5.59979	23.7417	-1.40872	0.161463	1	-4.68983	Protein families: signaling and cellular processes	Transporters [BR:ko02000]	shiA MFS transporter, MHS family, shikimate and dehydroshikimate transport protein	K08172
sp1088	31.0284	873.458	1.40856	0.161508	1	-4.71455	Cell growth and death|Cellular community - prokaryotes|Protein families: metabolism	Cell cycle - Caulobacter [PATH:ko04112]|Quorum sensing [PATH:ko02024]|Peptidases [BR:ko01002]	rseP regulator of sigma E protease [EC:3.4.24.-]	K11749
sp4423	-64.0131	390.132	-1.40836	0.16157	1	-4.71418	Protein families: signaling and cellular processes	Bacterial toxins [BR:ko02042]	entB probable enterotoxin B	K11060
sp3074	-164.036	897.804	-1.40825	0.161603	1	-4.70753	Poorly characterized	Function unknown	K06882 uncharacterized protein	K06882
sp4527	-1.41291	8.51669	-1.40804	0.161664	1	-4.69531	Protein families: signaling and cellular processes	Secretion system [BR:ko02044]	hofB protein transport protein HofB	K02504
sp5348	-17.7811	73.4497	-1.40795	0.161691	1	-4.68647	Signal transduction|Protein families: metabolism|Protein families: signaling and cellular processes	Two-component system [PATH:ko02020]|Protein kinases [BR:ko01001]|Two-component system [BR:ko02022]	senX3 two-component system, OmpR family, sensor histidine kinase SenX3 [EC:2.7.13.3]	K07768
sp54	3.40641	15.9894	1.40792	0.161702	1	-4.70747	Amino acid metabolism	Cysteine and methionine metabolism [PATH:ko00270]	comC (2R)-3-sulfolactate dehydrogenase (NADP+) [EC:1.1.1.338]	K16844
sp5097	-116.714	1842.22	-1.40765	0.161781	1	-4.72051	Replication and repair|Protein families: genetic information processing	Homologous recombination [PATH:ko03440]|DNA repair and recombination proteins [BR:ko03400]	recD exodeoxyribonuclease V alpha subunit [EC:3.1.11.5]	K03581
sp4029	123.753	676.169	1.40737	0.161864	1	-4.7132	Protein families: genetic information processing|Protein families: signaling and cellular processes	Mitochondrial biogenesis [BR:ko03029]|Transporters [BR:ko02000]	SAM50, TOB55, bamA outer membrane protein insertion porin family	K07277
sp2992	-4.71024	24.2058	-1.40693	0.161994	1	-4.70632	Nucleotide metabolism|Amino acid metabolism|Xenobiotics biodegradation and metabolism	Purine metabolism [PATH:ko00230]|Arginine biosynthesis [PATH:ko00220]|Atrazine degradation [PATH:ko00791]	ureA urease subunit gamma [EC:3.5.1.5]	K01430
sp1581	6.31621	36.3176	1.40673	0.162051	1	-4.70443	Energy metabolism|Signal transduction|Protein families: signaling and cellular processes	Sulfur metabolism [PATH:ko00920]|Two-component system [PATH:ko02020]|Transporters [BR:ko02000]	ttrB tetrathionate reductase subunit B	K08358
sp738	-83.8712	592.727	-1.40592	0.162291	1	-4.71114	Carbohydrate metabolism	Starch and sucrose metabolism [PATH:ko00500]	glgX glycogen debranching enzyme [EC:3.2.1.196]	K02438
sp841	71.8905	559.848	1.40581	0.162326	1	-4.6844	Carbohydrate metabolism|Energy metabolism	Citrate cycle (TCA cycle) [PATH:ko00020]|Pyruvate metabolism [PATH:ko00620]|Carbon fixation pathways in prokaryotes [PATH:ko00720]	pycB pyruvate carboxylase subunit B [EC:6.4.1.1]	K01960
sp288	0.783296	3.54199	1.40193	0.163475	1	-4.69628	Amino acid metabolism|Biosynthesis of other secondary metabolites|Nervous system|Substance dependence|Protein families: signaling and cellular processes	Tyrosine metabolism [PATH:ko00350]|Phenylalanine metabolism [PATH:ko00360]|Tryptophan metabolism [PATH:ko00380]|Indole alkaloid biosynthesis [PATH:ko00901]|Isoquinoline alkaloid biosynthesis [PATH:ko00950]|Betalain biosynthesis [PATH:ko00965]|Dopaminergic synapse [PATH:ko04728]|Serotonergic synapse [PATH:ko04726]|Cocaine addiction [PATH:ko05030]|Amphetamine addiction [PATH:ko05031]|Alcoholism [PA…	DDC, TDC aromatic-L-amino-acid/L-tryptophan decarboxylase [EC:4.1.1.28 4.1.1.105]	K01593
sp2952	22.8504	366.29	1.40183	0.163507	1	-4.70162	Nucleotide metabolism	Purine metabolism [PATH:ko00230]|Pyrimidine metabolism [PATH:ko00240]	ppnN pyrimidine/purine-5'-nucleotide nucleosidase [EC:3.2.2.10 3.2.2.-]	K06966
sp4379	-7.67346	45.1172	-1.40134	0.163653	1	-4.69426	Protein families: signaling and cellular processes	Antimicrobial resistance genes [BR:ko01504]	aacC aminoglycoside 3-N-acetyltransferase [EC:2.3.1.81]	K00662
sp5800	4.21186	20.8658	1.40093	0.163776	1	-4.71541	Unclassified: metabolism	Enzymes with EC numbers	E1.12.7.2G ferredoxin hydrogenase gamma subunit [EC:1.12.7.2]	K06441
sp2280	-41.3459	571.598	-1.40019	0.163997	1	-4.70503	Membrane transport|Protein families: signaling and cellular processes	ABC transporters [PATH:ko02010]|Transporters [BR:ko02000]	ugpC sn-glycerol 3-phosphate transport system ATP-binding protein [EC:3.6.3.20]	K05816
sp4851	-21.1085	80.9053	-1.39989	0.164087	1	-4.72103	Protein families: signaling and cellular processes	Transporters [BR:ko02000]	mdtG MFS transporter, DHA1 family, multidrug resistance protein	K08161
sp3937	24.817	412.157	1.39967	0.164152	1	-4.71633	Protein families: genetic information processing	Transcription machinery [BR:ko03021]|Ribosome biogenesis [BR:ko03009]	nusB N utilization substance protein B	K03625
sp1220	11.2052	48.0261	1.39857	0.164482	1	-4.72634	Cellular community - prokaryotes|Protein families: signaling and cellular processes	Biofilm formation - Vibrio cholerae [PATH:ko05111]|Secretion system [BR:ko02044]	mshE MSHA biogenesis protein MshE	K12276
sp5216	7.72653	30.4668	1.39834	0.164549	1	-4.71064	Signal transduction|Cellular community - prokaryotes|Protein families: metabolism|Protein families: signaling and cellular processes	Two-component system [PATH:ko02020]|Biofilm formation - Vibrio cholerae [PATH:ko05111]|Protein kinases [BR:ko01001]|Two-component system [BR:ko02022]	flrB, fleS two-component system, sensor histidine kinase FlrB [EC:2.7.13.3]	K10942
sp4949	-0.135199	3.26526	-1.39718	0.164891	1	-4.63027	Protein families: signaling and cellular processes	Transporters [BR:ko02000]	sbmA, bacA peptide/bleomycin uptake transporter	K17938
sp6095	43.4773	238.051	1.39699	0.164955	1	-4.72229	Unclassified: metabolism	Enzymes with EC numbers	nqrB Na+-transporting NADH:ubiquinone oxidoreductase subunit B [EC:7.2.1.1]	K00347
sp3757	1.1499	6.44504	1.3968	0.165012	1	-4.70312	Protein families: genetic information processing	Transcription factors [BR:ko03000]	csiR GntR family transcriptional regulator, carbon starvation induced regulator	K15735
sp2240	-0.929534	6.09784	-1.39623	0.165183	1	-4.70648	Membrane transport|Protein families: signaling and cellular processes	ABC transporters [PATH:ko02010]|Transporters [BR:ko02000]	sitA manganese/iron transport system substrate-binding protein	K11604
sp284	-1.62374	5.87854	-1.39601	0.16525	1	-4.71424	Amino acid metabolism|Biosynthesis of other secondary metabolites	Phenylalanine, tyrosine and tryptophan biosynthesis [PATH:ko00400]|Novobiocin biosynthesis [PATH:ko00401]	tyrC cyclohexadieny/prephenate dehydrogenase [EC:1.3.1.43 1.3.1.12]	K00220
sp1430	-55.0392	703.617	-1.39567	0.165351	1	-4.73079	Energy metabolism	Oxidative phosphorylation [PATH:ko00190]	ppaC manganese-dependent inorganic pyrophosphatase [EC:3.6.1.1]	K15986
sp3846	-5.00707	27.5477	-1.39551	0.165399	1	-4.71501	Protein families: genetic information processing	Transcription factors [BR:ko03000]	nikR CopG family transcriptional regulator, nickel-responsive regulator	K07722
sp1660	-11.2773	60.7097	-1.39483	0.165603	1	-4.71026	Glycan biosynthesis and metabolism|Drug resistance: Antimicrobial|Protein families: metabolism	Peptidoglycan biosynthesis [PATH:ko00550]|beta-Lactam resistance [PATH:ko01501]|Glycosyltransferases [BR:ko01003]|Peptidoglycan biosynthesis and degradation proteins [BR:ko01011]	pbp1b penicillin-binding protein 1B	K03693
sp2926	-32.2519	581.904	-1.39471	0.16564	1	-4.72166	Nucleotide metabolism	Purine metabolism [PATH:ko00230]	nudF ADP-ribose pyrophosphatase [EC:3.6.1.13]	K01515
sp1658	28.8593	943.758	1.39385	0.165894	1	-4.72066	Glycan biosynthesis and metabolism|Drug resistance: Antimicrobial|Protein families: metabolism	Peptidoglycan biosynthesis [PATH:ko00550]|Vancomycin resistance [PATH:ko01502]|Peptidoglycan biosynthesis and degradation proteins [BR:ko01011]	mraY phospho-N-acetylmuramoyl-pentapeptide-transferase [EC:2.7.8.13]	K01000
sp3747	-0.812707	11.9127	-1.39338	0.166038	1	-4.68842	Protein families: genetic information processing	Transcription factors [BR:ko03000]	cadC transcriptional activator of cad operon	K03765
sp6123	-12.1868	65.3332	-1.39329	0.166068	1	-4.72299	Unclassified: metabolism	Enzymes with EC numbers	ptcA putrescine carbamoyltransferase [EC:2.1.3.6]	K13252
sp2685	18.5914	87.9885	1.39257	0.166285	1	-4.72998	Metabolism of other amino acids|Protein families: metabolism	Taurine and hypotaurine metabolism [PATH:ko00430]|Cyanoamino acid metabolism [PATH:ko00460]|Glutathione metabolism [PATH:ko00480]|Peptidases [BR:ko01002]	ggt gamma-glutamyltranspeptidase / glutathione hydrolase [EC:2.3.2.2 3.4.19.13]	K00681
sp2313	-54.2346	341.402	-1.39129	0.166673	1	-4.72921	Membrane transport|Protein families: signaling and cellular processes	ABC transporters [PATH:ko02010]|Transporters [BR:ko02000]|Antimicrobial resistance genes [BR:ko01504]	msrA, vmlR macrolide transport system ATP-binding/permease protein	K18231
sp5443	34.0954	393.975	1.39095	0.166774	1	-4.72668	Signal transduction|Protein families: signaling and cellular processes	Two-component system [PATH:ko02020]|Two-component system [BR:ko02022]	phoB two-component system, OmpR family, phosphate regulon response regulator PhoB	K07657
sp2003	44.3507	1038.86	1.39066	0.166863	1	-4.72852	Membrane transport|Protein families: signaling and cellular processes	ABC transporters [PATH:ko02010]|Transporters [BR:ko02000]	ABC.FEV.A iron complex transport system ATP-binding protein [EC:3.6.3.34]	K02013
sp1138	-25.6886	142.655	-1.38945	0.16723	1	-4.73372	Cellular community - prokaryotes	Biofilm formation - Escherichia coli [PATH:ko02026]	pgaB poly-beta-1,6-N-acetyl-D-glucosamine N-deacetylase [EC:3.5.1.-]	K11931
sp271	2.15203	9.84142	1.38887	0.167405	1	-4.73711	Amino acid metabolism|Biosynthesis of other secondary metabolites	Glycine, serine and threonine metabolism [PATH:ko00260]|Cysteine and methionine metabolism [PATH:ko00270]|Lysine biosynthesis [PATH:ko00300]|Monobactam biosynthesis [PATH:ko00261]	lysAC bifunctional diaminopimelate decarboxylase / aspartate kinase [EC:4.1.1.20 2.7.2.4]	K12526
sp4547	0.502062	1.24153	1.38882	0.167415	1	-4.72858	Protein families: signaling and cellular processes	Secretion system [BR:ko02044]	icmP, trbA intracellular multiplication protein IcmP	K12218
sp836	64.2682	449.259	1.38852	0.167511	1	-4.73304	Carbohydrate metabolism|Energy metabolism	Citrate cycle (TCA cycle) [PATH:ko00020]|Pyruvate metabolism [PATH:ko00620]|Carbon fixation pathways in prokaryotes [PATH:ko00720]	E4.2.1.2A, fumA, fumB fumarate hydratase, class I [EC:4.2.1.2]	K01676
sp6247	-65.6	237.81	-1.38815	0.167623	1	-4.72366	Unclassified: signaling and cellular processes	Cell growth	cgeB spore maturation protein CgeB	K06320
sp1769	4.60901	13.1693	1.38749	0.167824	1	-4.72928	Infectious diseases: Bacterial	Legionellosis [PATH:ko05134]	enhC enhanced entry protein EnhC	K15474
sp204	28.9861	563.762	1.38664	0.168081	1	-4.7399	Amino acid metabolism	Phenylalanine, tyrosine and tryptophan biosynthesis [PATH:ko00400]	aroE shikimate dehydrogenase [EC:1.1.1.25]	K00014
sp5057	-166.27	1902.72	-1.38539	0.168463	1	-4.738	Protein families: signaling and cellular processes	Two-component system [BR:ko02022]	K02477 two-component system, LytTR family, response regulator	K02477
sp3626	28.2623	115.895	1.38519	0.168524	1	-4.72162	Protein families: genetic information processing	DNA replication proteins [BR:ko03032]|Chromosome and associated proteins [BR:ko03036]|DNA repair and recombination proteins [BR:ko03400]	ihfA, himA integration host factor subunit alpha	K04764
sp2307	9.79954	94.1773	1.38496	0.168593	1	-4.71788	Membrane transport|Protein families: signaling and cellular processes	ABC transporters [PATH:ko02010]|Transporters [BR:ko02000]	yxeO putative amino-acid transport system ATP-binding protein [EC:3.6.3.-]	K16963
sp3183	93.046	1275.58	1.38386	0.16893	1	-4.71023	Poorly characterized	Function unknown	K07098 uncharacterized protein	K07098
sp5516	18.5044	610.989	1.38379	0.168945	1	-4.73436	Translation|Protein families: genetic information processing	Ribosome [PATH:ko03010]|Ribosome [BR:ko03011]	RP-L4, MRPL4, rplD large subunit ribosomal protein L4	K02926
sp5398	10.4272	45.6639	1.38366	0.168993	1	-4.73548	Signal transduction|Protein families: signaling and cellular processes	Two-component system [PATH:ko02020]|Transporters [BR:ko02000]	tctB putative tricarboxylic transport membrane protein	K07794
sp4644	-125.445	1296.56	-1.38319	0.169135	1	-4.74689	Protein families: signaling and cellular processes	Transporters [BR:ko02000]	ABC.MS.P multiple sugar transport system permease protein	K02025
sp6583	-4.41707	21.6015	-1.38204	0.169486	1	-4.72754	Xenobiotics biodegradation and metabolism	Furfural degradation [PATH:ko00365]	hmfG 2,5-furandicarboxylate decarboxylase 2	K16875
sp2271	-0.638905	3.33337	-1.38167	0.169597	1	-4.68742	Membrane transport|Protein families: signaling and cellular processes	ABC transporters [PATH:ko02010]|Transporters [BR:ko02000]	troA, mntA, znuA manganese/zinc/iron transport system substrate-binding protein	K11707
sp5316	6.42281	32.5012	1.38166	0.169602	1	-4.73611	Signal transduction|Protein families: metabolism|Protein families: signaling and cellular processes	Two-component system [PATH:ko02020]|Protein kinases [BR:ko01001]|Two-component system [BR:ko02022]	dpiB, citA two-component system, CitB family, cit operon sensor histidine kinase CitA [EC:2.7.13.3]	K07700
sp6128	4.93229	24.6314	1.38139	0.169685	1	-4.73032	Unclassified: metabolism	Enzymes with EC numbers	qodI quercetin 2,3-dioxygenase [EC:1.13.11.24]	K07155
sp4650	-38.177	428.155	-1.37979	0.170176	1	-4.73855	Protein families: signaling and cellular processes	Transporters [BR:ko02000]	ABC.SN.A NitT/TauT family transport system ATP-binding protein	K02049
sp2179	-23.8817	231.196	-1.37825	0.17065	1	-4.75565	Membrane transport|Protein families: signaling and cellular processes	ABC transporters [PATH:ko02010]|Transporters [BR:ko02000]	modB molybdate transport system permease protein	K02018
sp4261	-47.9264	247.875	-1.37772	0.170814	1	-4.75057	Protein families: metabolism	Peptidases [BR:ko01002]|Peptidoglycan biosynthesis and degradation proteins [BR:ko01011]	erfK L,D-transpeptidase ErfK/SrfK	K16291
sp3512	78.6019	473.961	1.37724	0.170964	1	-4.71781	Protein families: genetic information processing	Chaperones and folding catalysts [BR:ko03110]	dsbD thiol:disulfide interchange protein DsbD [EC:1.8.1.8]	K04084
sp6528	0.221219	0.827082	1.37695	0.171043	1	-4.71989	Xenobiotics biodegradation and metabolism	Benzoate degradation [PATH:ko00362]|Aminobenzoate degradation [PATH:ko00627]	ligI 2-pyrone-4,6-dicarboxylate lactonase [EC:3.1.1.57]	K10221
sp4553	-1.03974	6.05845	-1.37677	0.171108	1	-4.71499	Protein families: signaling and cellular processes	Secretion system [BR:ko02044]	impG, vasA type VI secretion system protein ImpG	K11896
sp6028	-1.31707	5.19404	-1.37675	0.171112	1	-4.74123	Unclassified: metabolism	Enzymes with EC numbers	hyfI hydrogenase-4 component I [EC:1.-.-.-]	K12144
sp2005	64.0977	1156.71	1.37659	0.171164	1	-4.73439	Membrane transport|Protein families: signaling and cellular processes	ABC transporters [PATH:ko02010]|Transporters [BR:ko02000]	ABC.FEV.S iron complex transport system substrate-binding protein	K02016
sp4561	-0.345152	3.81463	-1.37622	0.171268	1	-4.71013	Protein families: signaling and cellular processes	Secretion system [BR:ko02044]	mshM MSHA biogenesis protein MshM	K12283
sp3097	10.2265	42.7294	1.3749	0.171683	1	-4.75134	Poorly characterized	Function unknown	K06922 uncharacterized protein	K06922
sp4866	-4.16775	17.32	-1.37455	0.171794	1	-4.74094	Protein families: signaling and cellular processes	Transporters [BR:ko02000]	mmr MFS transporter, DHA2 family, methylenomycin A resistance protein	K08166
sp1654	5.20039	50.5096	1.37409	0.171936	1	-4.73743	Glycan biosynthesis and metabolism	Peptidoglycan biosynthesis [PATH:ko00550]	dgkA undecaprenol kinase [EC:2.7.1.66]	K00887
sp4094	21.0613	97.709	1.37364	0.172076	1	-4.75796	Protein families: metabolism	Glycosyltransferases [BR:ko01003]	wcaC putative colanic acid biosynthesis glycosyltransferase [EC:2.4.-.-]	K13684
sp4440	8.21249	34.6821	1.37361	0.172083	1	-4.73988	Protein families: signaling and cellular processes	Exosome [BR:ko04147]	APOD apolipoprotein D and lipocalin family protein	K03098
sp194	14.351	146.603	1.37271	0.172362	1	-4.74266	Amino acid metabolism	Phenylalanine, tyrosine and tryptophan biosynthesis [PATH:ko00400]	AROA1, aroA chorismate mutase [EC:5.4.99.5]	K04516
sp4578	-9.7849	47.5491	-1.37122	0.172825	1	-4.74358	Protein families: signaling and cellular processes	Secretion system [BR:ko02044]	tadB tight adherence protein B	K12510
sp28	-2.38581	15.6925	-1.37061	0.173017	1	-4.73664	Amino acid metabolism	Arginine and proline metabolism [PATH:ko00330]	hyuB N-methylhydantoinase B [EC:3.5.2.14]	K01474
sp2110	-0.720707	3.46196	-1.37044	0.173066	1	-4.73192	Membrane transport|Protein families: signaling and cellular processes	ABC transporters [PATH:ko02010]|Transporters [BR:ko02000]	dppF dipeptide transport system ATP-binding protein	K12372
sp504	-1.47951	9.52981	-1.36998	0.17321	1	-4.74669	Carbohydrate metabolism	Butanoate metabolism [PATH:ko00650]	yihU 4-hydroxybutyrate dehydrogenase / sulfolactaldehyde 3-reductase [EC:1.1.1.61 1.1.1.373]	K08318
sp3225	-22.2079	93.8194	-1.36914	0.173474	1	-4.74982	Poorly characterized	Function unknown	K09118 uncharacterized protein	K09118
sp803	64.6762	1090.33	1.36896	0.173529	1	-4.75185	Carbohydrate metabolism|Biosynthesis of other secondary metabolites	Glycolysis / Gluconeogenesis [PATH:ko00010]|Galactose metabolism [PATH:ko00052]|Starch and sucrose metabolism [PATH:ko00500]|Amino sugar and nucleotide sugar metabolism [PATH:ko00520]|Streptomycin biosynthesis [PATH:ko00521]|Neomycin, kanamycin and gentamicin biosynthesis [PATH:ko00524]	glk glucokinase [EC:2.7.1.2]	K00845
sp2573	-0.265219	3.59341	-1.3688	0.173572	1	-4.68139	Metabolism of cofactors and vitamins	Ubiquinone and other terpenoid-quinone biosynthesis [PATH:ko00130]	ubiI 2-polyprenylphenol 6-hydroxylase [EC:1.14.13.240]	K18800
sp5703	0.480275	1.49787	1.36856	0.173649	1	-4.74042	Unclassified: metabolism	Carbohydrate metabolism	ccmO carbon dioxide concentrating mechanism protein CcmO	K08700
sp6408	-6.82431	29.27	-1.36848	0.173679	1	-4.74121	Unclassified: signaling and cellular processes	Structural proteins	PGRP peptidoglycan recognition protein	K01446
sp455	53.6954	734.88	1.36835	0.173719	1	-4.73382	Carbohydrate metabolism	Amino sugar and nucleotide sugar metabolism [PATH:ko00520]	nagA, AMDHD2 N-acetylglucosamine-6-phosphate deacetylase [EC:3.5.1.25]	K01443
sp3351	40.1313	155.16	1.36831	0.173732	1	-4.73452	Poorly characterized	Function unknown	K09939 uncharacterized protein	K09939
sp807	-9.79705	41.8248	-1.36772	0.173918	1	-4.7313	Carbohydrate metabolism|Biosynthesis of other secondary metabolites|Signal transduction|Endocrine system|Digestive system|Cancers: Overview|Endocrine and metabolic diseases|Protein families: genetic information processing	Glycolysis / Gluconeogenesis [PATH:ko00010]|Fructose and mannose metabolism [PATH:ko00051]|Galactose metabolism [PATH:ko00052]|Starch and sucrose metabolism [PATH:ko00500]|Amino sugar and nucleotide sugar metabolism [PATH:ko00520]|Streptomycin biosynthesis [PATH:ko00521]|Neomycin, kanamycin and gentamicin biosynthesis [PATH:ko00524]|HIF-1 signaling pathway [PATH:ko04066]|Insulin signaling pathway…	HK hexokinase [EC:2.7.1.1]	K00844
sp4016	34.1715	820.342	1.36761	0.17395	1	-4.7642	Protein families: genetic information processing	Translation factors [BR:ko03012]|Mitochondrial biogenesis [BR:ko03029]	tsf, TSFM elongation factor Ts	K02357
sp3132	3.01767	9.48734	1.36754	0.173972	1	-4.75905	Poorly characterized	Function unknown	K07002 uncharacterized protein	K07002
sp57	-10.8	60.2948	-1.36731	0.174045	1	-4.74648	Amino acid metabolism	Cysteine and methionine metabolism [PATH:ko00270]	dcyD D-cysteine desulfhydrase [EC:4.4.1.15]	K05396
sp885	16.5137	80.8109	1.36619	0.174396	1	-4.7534	Carbohydrate metabolism|Energy metabolism|Amino acid metabolism	Glyoxylate and dicarboxylate metabolism [PATH:ko00630]|Propanoate metabolism [PATH:ko00640]|Carbon fixation pathways in prokaryotes [PATH:ko00720]|Valine, leucine and isoleucine degradation [PATH:ko00280]	MCEE, epi methylmalonyl-CoA/ethylmalonyl-CoA epimerase [EC:5.1.99.1]	K05606
sp2400	-31.0201	337.626	-1.36477	0.174841	1	-4.76552	Metabolism of cofactors and vitamins	Folate biosynthesis [PATH:ko00790]	mocA molybdenum cofactor cytidylyltransferase [EC:2.7.7.76]	K07141
sp4490	2.25558	13.3667	1.36475	0.174845	1	-4.71435	Protein families: signaling and cellular processes	Secretion system [BR:ko02044]	K12055, parA chromosome partitioning related protein ParA	K12055
sp2848	-14.0755	82.4291	-1.36455	0.174909	1	-4.76736	NA	NA	NA	K00539
sp5143	-13.572	51.5032	-1.36452	0.174917	1	-4.74599	Signal transduction	Two-component system [PATH:ko02020]	liaF lia operon protein LiaF	K11622
sp759	-9.88134	45.7571	-1.36385	0.175127	1	-4.74036	Carbohydrate metabolism|Amino acid metabolism	Citrate cycle (TCA cycle) [PATH:ko00020]|Lysine degradation [PATH:ko00310]	DLST, sucB 2-oxoglutarate dehydrogenase E2 component (dihydrolipoamide succinyltransferase) [EC:2.3.1.61]	K00658
sp5518	22.0946	642.416	1.36354	0.17522	1	-4.76385	Translation|Protein families: genetic information processing	Ribosome [PATH:ko03010]|Ribosome [BR:ko03011]	RP-L6, MRPL6, rplF large subunit ribosomal protein L6	K02933
sp6625	-2.39026	7.79504	-1.36333	0.175292	1	-4.7463	Xenobiotics biodegradation and metabolism|Protein families: metabolism	Caprolactam degradation [PATH:ko00930]|Peptidases [BR:ko01002]	inhA cyclohexyl-isocyanide hydratase [EC:4.2.1.103]	K18199
sp5359	-309.891	2866.23	-1.36325	0.175317	1	-4.76167	Signal transduction|Protein families: metabolism|Protein families: signaling and cellular processes	Two-component system [PATH:ko02020]|Protein kinases [BR:ko01001]|Two-component system [BR:ko02022]	yesM two-component system, sensor histidine kinase YesM [EC:2.7.13.3]	K07718
sp4106	35.6919	295.386	1.36287	0.175437	1	-4.75731	Protein families: metabolism	Glycosyltransferases [BR:ko01003]|Lipopolysaccharide biosynthesis proteins [BR:ko01005]	rgpB rhamnosyltransferase [EC:2.4.1.-]	K12997
sp354	47.5477	366.833	1.36285	0.175442	1	-4.76913	Amino acid metabolism|Protein families: metabolism	Arginine biosynthesis [PATH:ko00220]|Amino acid related enzymes [BR:ko01007]	E2.6.1.11, argD acetylornithine aminotransferase [EC:2.6.1.11]	K00818
sp523	1.55583	4.81686	1.36249	0.175555	1	-4.75605	Carbohydrate metabolism	Fructose and mannose metabolism [PATH:ko00051]	algG mannuronan 5-epimerase [EC:5.1.3.37]	K01795
sp2633	-6.99763	22.4618	-1.36235	0.1756	1	-4.74618	Metabolism of cofactors and vitamins|Signal transduction	Riboflavin metabolism [PATH:ko00740]|Two-component system [PATH:ko02020]	phoN acid phosphatase (class A) [EC:3.1.3.2]	K09474
sp4590	-1.4017	17.8371	-1.36204	0.175697	1	-4.74241	Protein families: signaling and cellular processes	Secretion system [BR:ko02044]	traG conjugal transfer mating pair stabilization protein TraG	K12056
sp5676	13.973	431.346	1.36181	0.175763	1	-4.75757	Unclassified: genetic information processing|Unclassified: signaling and cellular processes	Protein processing|Unclassified viral proteins	smpB SsrA-binding protein	K03664
sp748	7.39536	38.9712	1.36154	0.175855	1	-4.7643	Carbohydrate metabolism	Starch and sucrose metabolism [PATH:ko00500]	sacC, levB levanase [EC:3.2.1.65]	K01212
sp6162	-50.4742	295.992	-1.36149	0.175871	1	-4.76696	Unclassified: metabolism	Enzymes with EC numbers	tarL CDP-ribitol ribitolphosphotransferase / teichoic acid ribitol-phosphate polymerase [EC:2.7.8.14 2.7.8.47]	K18704
sp3958	40.338	1420.9	1.36077	0.176094	1	-4.76336	Protein families: genetic information processing	Transfer RNA biogenesis [BR:ko03016]	mnmE, trmE, MSS1 tRNA modification GTPase [EC:3.6.-.-]	K03650
sp2678	23.8742	754.589	1.36068	0.176122	1	-4.77024	Metabolism of other amino acids|Protein families: metabolism	D-Glutamine and D-glutamate metabolism [PATH:ko00471]|Peptidoglycan biosynthesis and degradation proteins [BR:ko01011]	murI glutamate racemase [EC:5.1.1.3]	K01776
sp1690	-75.0503	691.978	-1.36005	0.176325	1	-4.76078	Glycan biosynthesis and metabolism|Protein families: metabolism	Lipoarabinomannan (LAM) biosynthesis [PATH:ko00571]|Glycosyltransferases [BR:ko01003]	pimB phosphatidyl-myo-inositol dimannoside synthase [EC:2.4.1.346]	K13668
sp4263	145.281	1986.05	1.35978	0.17641	1	-4.74927	Protein families: metabolism	Peptidases [BR:ko01002]|Peptidoglycan biosynthesis and degradation proteins [BR:ko01011]	lytM lysostaphin [EC:3.4.24.75]	K08259
sp4150	-0.939387	2.77646	-1.35954	0.176484	1	-4.767	Protein families: metabolism	Lipid biosynthesis proteins [BR:ko01004]	ppsE phthiocerol/phenolphthiocerol synthesis type-I polyketide synthase E	K12444
sp4056	-26.8615	231.084	-1.35934	0.176548	1	-4.77276	Protein families: metabolism	Amino acid related enzymes [BR:ko01007]	wecE, rffA dTDP-4-amino-4,6-dideoxygalactose transaminase [EC:2.6.1.59]	K02805
sp1671	3.49459	19.1227	1.35703	0.177278	1	-4.7511	Glycan biosynthesis and metabolism|Folding, sorting and degradation|Protein families: metabolism	N-Glycan biosynthesis [PATH:ko00510]|Various types of N-glycan biosynthesis [PATH:ko00513]|Protein processing in endoplasmic reticulum [PATH:ko04141]|Glycosyltransferases [BR:ko01003]	STT3 dolichyl-diphosphooligosaccharide---protein glycosyltransferase [EC:2.4.99.18]	K07151
sp1382	-5.32862	23.917	-1.35668	0.177391	1	-4.77394	Energy metabolism	Oxidative phosphorylation [PATH:ko00190]	ATPVG, ahaH, atpH V/A-type H+/Na+-transporting ATPase subunit G/H	K02107
sp5289	-6.18518	22.4749	-1.35635	0.177494	1	-4.75394	Signal transduction|Infectious diseases: Bacterial|Protein families: signaling and cellular processes	Two-component system [PATH:ko02020]|Pertussis [PATH:ko05133]|Two-component system [BR:ko02022]|Antimicrobial resistance genes [BR:ko01504]	evgA, bvgA two-component system, NarL family, response regulator EvgA	K07690
sp2278	-21.7625	168.117	-1.35588	0.177643	1	-4.77135	Membrane transport|Protein families: signaling and cellular processes	ABC transporters [PATH:ko02010]|Transporters [BR:ko02000]	ugpA sn-glycerol 3-phosphate transport system permease protein	K05814
sp2802	-4.40909	13.0932	-1.35439	0.178119	1	-4.76605	Metabolism of terpenoids and polyketides|Protein families: metabolism	Biosynthesis of type II polyketide products [PATH:ko01057]|Polyketide biosynthesis proteins [BR:ko01008]	actIV cyclase [EC:4.-.-.-]	K05555
sp4594	-0.287759	2.3267	-1.35297	0.178562	1	-4.7404	Protein families: signaling and cellular processes	Secretion system [BR:ko02044]	traL conjugal transfer pilus assembly protein TraL	K12068
sp2602	64.9775	1906.46	1.35288	0.178598	1	-4.76882	Metabolism of cofactors and vitamins|Metabolism of terpenoids and polyketides	Thiamine metabolism [PATH:ko00730]|Terpenoid backbone biosynthesis [PATH:ko00900]	dxs 1-deoxy-D-xylulose-5-phosphate synthase [EC:2.2.1.7]	K01662
sp2016	-2.21029	8.44717	-1.35252	0.178712	1	-4.75885	Membrane transport|Protein families: signaling and cellular processes	ABC transporters [PATH:ko02010]|Transporters [BR:ko02000]	K16906 fluoroquinolone transport system permease protein	K16906
sp1872	-51.1616	938.31	-1.35247	0.178729	1	-4.77849	Lipid metabolism	Primary bile acid biosynthesis [PATH:ko00120]|Secondary bile acid biosynthesis [PATH:ko00121]	E3.5.1.24 choloylglycine hydrolase [EC:3.5.1.24]	K01442
sp5215	-52.1525	420.13	-1.35172	0.178969	1	-4.78174	Signal transduction|Cellular community - prokaryotes|Protein families: metabolism|Protein families: signaling and cellular processes	Two-component system [PATH:ko02020]|Biofilm formation - Vibrio cholerae [PATH:ko05111]|Biofilm formation - Pseudomonas aeruginosa [PATH:ko02025]|Biofilm formation - Escherichia coli [PATH:ko02026]|Protein kinases [BR:ko01001]|Two-component system [BR:ko02022]	barA, gacS, varS two-component system, NarL family, sensor histidine kinase BarA [EC:2.7.13.3]	K07678
sp2317	-0.755561	2.53655	-1.35124	0.179119	1	-4.76497	Membrane transport|Protein families: signaling and cellular processes	ABC transporters [PATH:ko02010]|Transporters [BR:ko02000]|Antimicrobial resistance genes [BR:ko01504]	steB, tetB46 ATP-binding cassette, subfamily B, tetracycline resistant protein	K18217
sp1384	26.3116	232.64	1.35106	0.179179	1	-4.78984	Energy metabolism	Oxidative phosphorylation [PATH:ko00190]	ATPVK, ntpK, atpK V/A-type H+/Na+-transporting ATPase subunit K	K02124
sp4152	-15.824	64.7815	-1.35095	0.179213	1	-4.75896	Protein families: metabolism	Lipid biosynthesis proteins [BR:ko01004]|Polyketide biosynthesis proteins [BR:ko01008]	pksJ polyketide synthase PksJ	K13611
sp3152	17.785	333.565	1.35057	0.179332	1	-4.77126	Poorly characterized	Function unknown	K07040 uncharacterized protein	K07040
sp2832	0.95946	2.88149	1.35058	0.179333	1	-4.76715	Metabolism of terpenoids and polyketides|Protein families: metabolism	Type I polyketide structures [PATH:ko01052]|Polyketide biosynthesis proteins [BR:ko01008]	mxaD myxalamid-type polyketide synthase MxaD	K15642
sp5485	-9.61479	63.7185	-1.35038	0.179395	1	-4.77301	Translation|Protein families: genetic information processing	Aminoacyl-tRNA biosynthesis [PATH:ko00970]|Transfer RNA biogenesis [BR:ko03016]	glyQS glycyl-tRNA synthetase [EC:6.1.1.14]	K14164
sp6427	9.67606	38.4009	1.34985	0.179567	1	-4.77644	Unclassified: signaling and cellular processes	Structural proteins	nlpI lipoprotein NlpI	K05803
sp1018	14.8294	91.0941	1.3498	0.179581	1	-4.77388	Carbohydrate metabolism|Membrane transport|Protein families: signaling and cellular processes	Starch and sucrose metabolism [PATH:ko00500]|Phosphotransferase system (PTS) [PATH:ko02060]|Transporters [BR:ko02000]	PTS-Glv-EIIC, glvC, malP, aglA PTS system, alpha-glucoside-specific IIC component	K02750
sp2312	22.8444	384.327	1.34971	0.17961	1	-4.76213	Membrane transport|Protein families: signaling and cellular processes	ABC transporters [PATH:ko02010]|Transporters [BR:ko02000]	znuC zinc transport system ATP-binding protein [EC:3.6.3.-]	K09817
sp5649	82.5574	599.731	1.34879	0.179904	1	-4.78058	Unclassified: genetic information processing	Replication and repair	xtmB phage terminase large subunit	K06909
sp1417	63.2251	319.229	1.34875	0.179918	1	-4.78011	Energy metabolism	Oxidative phosphorylation [PATH:ko00190]	nuoCD NADH-quinone oxidoreductase subunit C/D [EC:7.1.1.2]	K13378
sp716	-20.457	158.926	-1.34864	0.179952	1	-4.77302	Carbohydrate metabolism	Pyruvate metabolism [PATH:ko00620]	nifV homocitrate synthase NifV [EC:2.3.3.14]	K02594
sp1349	-33.2533	403.622	-1.34822	0.180089	1	-4.78125	Energy metabolism	Methane metabolism [PATH:ko00680]	mttC trimethylamine corrinoid protein	K14084
sp3680	-0.773841	4.60528	-1.34731	0.18038	1	-4.76359	Protein families: genetic information processing	Ribosome biogenesis [BR:ko03009]	rlmM 23S rRNA (cytidine2498-2'-O)-methyltransferase [EC:2.1.1.186]	K06968
sp3734	-0.671289	9.54004	-1.34628	0.180707	1	-4.73512	Protein families: genetic information processing	Transcription factors [BR:ko03000]	allS LysR family transcriptional regulator, transcriptional activator of the allD operon	K10972
sp665	-4.10061	14.586	-1.34546	0.180974	1	-4.75947	Carbohydrate metabolism	Pentose phosphate pathway [PATH:ko00030]	E2.7.1.12, gntK, idnK gluconokinase [EC:2.7.1.12]	K00851
sp512	-30.1267	368.238	-1.34491	0.181151	1	-4.78118	Carbohydrate metabolism	Citrate cycle (TCA cycle) [PATH:ko00020]|Glyoxylate and dicarboxylate metabolism [PATH:ko00630]	CS, gltA citrate synthase [EC:2.3.3.1]	K01647
sp4713	-0.906117	4.70934	-1.34475	0.181203	1	-4.77115	Protein families: signaling and cellular processes	Transporters [BR:ko02000]	allP allantoin permease	K10975
sp2153	-23.9541	172.854	-1.34459	0.181255	1	-4.78411	Membrane transport|Protein families: signaling and cellular processes	ABC transporters [PATH:ko02010]|Transporters [BR:ko02000]	lacG, araQ lactose/L-arabinose transport system permease protein	K10190
sp684	-15.3932	60.0254	-1.34458	0.181257	1	-4.78556	Carbohydrate metabolism	Propanoate metabolism [PATH:ko00640]	acmB methyl acetate hydrolase [EC:3.1.1.-]	K18372
sp5504	12.7367	372.097	1.34428	0.181349	1	-4.78911	Translation|Protein families: genetic information processing	Ribosome [PATH:ko03010]|Ribosome [BR:ko03011]	RP-L23, MRPL23, rplW large subunit ribosomal protein L23	K02892
sp4469	-0.268589	3.46152	-1.34411	0.181403	1	-4.74555	Protein families: signaling and cellular processes	Prokaryotic defense system [BR:ko02048]	hha haemolysin expression modulating protein	K05839
sp2037	-0.256663	1.08119	-1.34354	0.181586	1	-4.76431	Membrane transport|Protein families: signaling and cellular processes	ABC transporters [PATH:ko02010]|Transporters [BR:ko02000]	aglE, ggtB alpha-glucoside transport system substrate-binding protein	K10232
sp3959	31.9635	950.834	1.34327	0.181678	1	-4.78422	Protein families: genetic information processing	Transfer RNA biogenesis [BR:ko03016]	mtaB threonylcarbamoyladenosine tRNA methylthiotransferase MtaB [EC:2.8.4.5]	K18707
sp3552	13.4367	122.825	1.34305	0.18175	1	-4.78227	Protein families: genetic information processing	Chromosome and associated proteins [BR:ko03036]	ftsB cell division protein FtsB	K05589
sp6407	9.05357	55.1581	1.34188	0.182131	1	-4.7958	Unclassified: signaling and cellular processes	Structural proteins	K09153 small membrane protein	K09153
sp651	-6.81157	35.912	-1.34115	0.182365	1	-4.77726	Carbohydrate metabolism	Pentose and glucuronate interconversions [PATH:ko00040]|Ascorbate and aldarate metabolism [PATH:ko00053]	ulaE, sgaU, sgbU L-ribulose-5-phosphate 3-epimerase [EC:5.1.3.22]	K03079
sp4171	52.2277	517.317	1.33922	0.18299	1	-4.78914	Protein families: metabolism	Peptidases [BR:ko01002]	AXL1 protease AXL1 [EC:3.4.24.-]	K01422
sp3936	37.459	950.73	1.33855	0.183208	1	-4.79707	Protein families: genetic information processing	Transcription machinery [BR:ko03021]|Ribosome biogenesis [BR:ko03009]	nusA N utilization substance protein A	K02600
sp2501	100.4	488.593	1.33841	0.183254	1	-4.78342	Metabolism of cofactors and vitamins	Porphyrin and chlorophyll metabolism [PATH:ko00860]	cobN cobaltochelatase CobN [EC:6.6.1.2]	K02230
sp6413	-1.32338	6.29348	-1.33771	0.183481	1	-4.78351	Unclassified: signaling and cellular processes	Structural proteins	ccmE cytochrome c-type biogenesis protein CcmE	K02197
sp4882	-18.5447	166.666	-1.33746	0.183564	1	-4.78669	Protein families: signaling and cellular processes	Transporters [BR:ko02000]	mtsT energy-coupling factor transport system substrate-specific component	K16924
sp1641	0.974829	3.25757	1.33738	0.18359	1	-4.78779	Folding, sorting and degradation|Protein families: genetic information processing	Sulfur relay system [PATH:ko04122]|Transfer RNA biogenesis [BR:ko03016]	tusE, dsrC tRNA 2-thiouridine synthesizing protein E [EC:2.8.1.-]	K11179
sp4848	7.48749	26.3268	1.33521	0.184297	1	-4.80311	Protein families: signaling and cellular processes	Transporters [BR:ko02000]	mdcA malonate decarboxylase alpha subunit [EC:2.3.1.187]	K13929
sp3707	-20.3652	396.494	-1.33483	0.184417	1	-4.79182	Protein families: genetic information processing	Ribosome biogenesis [BR:ko03009]	yhbH putative sigma-54 modulation protein	K05808
sp5732	6.68286	36.0349	1.33484	0.184418	1	-4.79617	Unclassified: metabolism	Energy metabolism	echC ech hydrogenase subunit C	K14088
sp6064	110.101	670.056	1.33431	0.18459	1	-4.79199	Unclassified: metabolism	Enzymes with EC numbers	mdoB phosphoglycerol transferase [EC:2.7.8.20]	K01002
sp6026	7.53913	44.5175	1.33379	0.184759	1	-4.78679	Unclassified: metabolism	Enzymes with EC numbers	hyfF hydrogenase-4 component F [EC:1.-.-.-]	K12141
sp3335	-0.314634	2.90404	-1.33309	0.184983	1	-4.77186	Poorly characterized	Function unknown	K09921 uncharacterized protein	K09921
sp18	42.4144	428.928	1.33261	0.185145	1	-4.7986	Amino acid metabolism	Arginine and proline metabolism [PATH:ko00330]	aguA agmatine deiminase [EC:3.5.3.12]	K10536
sp3470	-1.07743	8.22946	-1.33158	0.185483	1	-4.75584	Poorly characterized	General function prediction only	nfrA bacteriophage N4 adsorption protein A	K11739
sp4664	-6.44573	53.2141	-1.33069	0.185775	1	-4.7809	Protein families: signaling and cellular processes	Transporters [BR:ko02000]	ABC.ZM.A zinc/manganese transport system ATP-binding protein	K02074
sp265	41.9954	281.489	1.3304	0.185872	1	-4.80814	Amino acid metabolism	Valine, leucine and isoleucine degradation [PATH:ko00280]	vorA 2-oxoisovalerate ferredoxin oxidoreductase, alpha subunit [EC:1.2.7.7]	K00186
sp5952	3.66536	11.934	1.3302	0.185935	1	-4.78075	Unclassified: metabolism	Enzymes with EC numbers	dhaa 3-hydroxy-D-aspartate aldolase [EC:4.1.3.41]	K18425
sp585	-0.395099	4.26812	-1.33008	0.185969	1	-4.7289	Carbohydrate metabolism	Glyoxylate and dicarboxylate metabolism [PATH:ko00630]	E4.1.3.1, aceA isocitrate lyase [EC:4.1.3.1]	K01637
sp1440	-45.0099	334.628	-1.32736	0.186869	1	-4.8045	Energy metabolism	Sulfur metabolism [PATH:ko00920]	aprA adenylylsulfate reductase, subunit A [EC:1.8.99.2]	K00394
sp2545	-24.7767	104.414	-1.32687	0.187031	1	-4.7997	Metabolism of cofactors and vitamins	Thiamine metabolism [PATH:ko00730]	thiK thiamine kinase [EC:2.7.1.89]	K07251
sp5689	-11.5476	72.2949	-1.32658	0.187129	1	-4.80738	Unclassified: metabolism	Amino acid metabolism	eutS ethanolamine utilization protein EutS	K04031
sp63	5.38455	23.5421	1.32478	0.187722	1	-4.81348	Amino acid metabolism	Cysteine and methionine metabolism [PATH:ko00270]	mtaP, MTAP 5'-methylthioadenosine phosphorylase [EC:2.4.2.28]	K00772
sp2310	29.5885	443.273	1.32467	0.187759	1	-4.80948	Membrane transport|Protein families: signaling and cellular processes	ABC transporters [PATH:ko02010]|Transporters [BR:ko02000]	znuA zinc transport system substrate-binding protein	K09815
sp1444	-30.5754	189.012	-1.32453	0.187807	1	-4.81222	Energy metabolism	Sulfur metabolism [PATH:ko00920]	asrC anaerobic sulfite reductase subunit C	K00385
sp1607	25.121	730.444	1.32442	0.187838	1	-4.80116	Folding, sorting and degradation|Membrane transport|Cellular community - prokaryotes|Protein families: signaling and cellular processes	Protein export [PATH:ko03060]|Bacterial secretion system [PATH:ko03070]|Quorum sensing [PATH:ko02024]|Secretion system [BR:ko02044]	ftsY fused signal recognition particle receptor	K03110
sp3286	3.0419	12.9983	1.32413	0.187939	1	-4.77942	Poorly characterized	Function unknown	K09780 uncharacterized protein	K09780
sp96	-44.9852	489.975	-1.32382	0.188039	1	-4.79327	Amino acid metabolism	Glycine, serine and threonine metabolism [PATH:ko00260]	soxA sarcosine oxidase, subunit alpha [EC:1.5.3.1]	K00302
sp6079	35.375	245.122	1.32374	0.188068	1	-4.81142	Unclassified: metabolism	Enzymes with EC numbers	msrAB peptide methionine sulfoxide reductase msrA/msrB [EC:1.8.4.11 1.8.4.12]	K12267
sp3054	6.18173	34.1424	1.32334	0.1882	1	-4.80533	Nucleotide metabolism|Xenobiotics biodegradation and metabolism	Pyrimidine metabolism [PATH:ko00240]|Drug metabolism - other enzymes [PATH:ko00983]	UMPS uridine monophosphate synthetase [EC:2.4.2.10 4.1.1.23]	K13421
sp5512	9.72199	163.716	1.32293	0.188329	1	-4.79349	Translation|Protein families: genetic information processing	Ribosome [PATH:ko03010]|Ribosome [BR:ko03011]	RP-L33, MRPL33, rpmG large subunit ribosomal protein L33	K02913
sp4593	-0.344646	4.14386	-1.32245	0.188487	1	-4.76252	Protein families: signaling and cellular processes	Secretion system [BR:ko02044]	traK conjugal transfer pilus assembly protein TraK	K12066
sp3851	-47.4011	555.646	-1.32211	0.188607	1	-4.81588	Protein families: genetic information processing	Transcription factors [BR:ko03000]	padR PadR family transcriptional regulator, regulatory protein PadR	K10947
sp5400	-0.675373	6.01983	-1.32178	0.188714	1	-4.75361	Signal transduction|Protein families: signaling and cellular processes	Two-component system [PATH:ko02020]|Transporters [BR:ko02000]	torA trimethylamine-N-oxide reductase (cytochrome c) [EC:1.7.2.3]	K07811
sp202	-28.214	305.066	-1.32114	0.188931	1	-4.81943	Amino acid metabolism	Phenylalanine, tyrosine and tryptophan biosynthesis [PATH:ko00400]	aroD 3-dehydroquinate dehydratase I [EC:4.2.1.10]	K03785
sp3806	2.69165	6.95659	1.32077	0.189051	1	-4.81942	Protein families: genetic information processing	Transcription factors [BR:ko03000]	hutP hut operon positive regulatory protein	K09683
sp2234	-53.9157	526.332	-1.32063	0.189099	1	-4.80467	Membrane transport|Protein families: signaling and cellular processes	ABC transporters [PATH:ko02010]|Transporters [BR:ko02000]	rbsA ribose transport system ATP-binding protein [EC:3.6.3.17]	K10441
sp576	49.6081	277.386	1.31968	0.189416	1	-4.80714	Carbohydrate metabolism	Glycolysis / Gluconeogenesis [PATH:ko00010]|Pentose phosphate pathway [PATH:ko00030]|Fructose and mannose metabolism [PATH:ko00051]	pfp, PFP diphosphate-dependent phosphofructokinase [EC:2.7.1.90]	K00895
sp3766	-20.6032	112.783	-1.31944	0.189496	1	-4.81924	Protein families: genetic information processing	Transcription factors [BR:ko03000]	deoR deoxyribonucleoside regulator	K05346
sp2503	40.0012	653.439	1.3189	0.189675	1	-4.8241	Metabolism of cofactors and vitamins	Porphyrin and chlorophyll metabolism [PATH:ko00860]	cobQ, cbiP adenosylcobyric acid synthase [EC:6.3.5.10]	K02232
sp5007	-20.0245	82.3282	-1.31836	0.189854	1	-4.8197	Protein families: signaling and cellular processes	Transporters [BR:ko02000]	yndE spore germination protein	K06311
sp975	-4.88016	20.5852	-1.31832	0.189868	1	-4.80379	Carbohydrate metabolism|Membrane transport|Protein families: signaling and cellular processes	Ascorbate and aldarate metabolism [PATH:ko00053]|Phosphotransferase system (PTS) [PATH:ko02060]|Transporters [BR:ko02000]	PTS-Ula-EIIB, ulaB, sgaB PTS system, ascorbate-specific IIB component [EC:2.7.1.194]	K02822
sp4943	-9.8593	77.2046	-1.31794	0.189994	1	-4.80904	Protein families: signaling and cellular processes	Transporters [BR:ko02000]	rhtA inner membrane transporter RhtA	K11939
sp3755	-23.1466	212.996	-1.31727	0.190218	1	-4.81237	Protein families: genetic information processing	Transcription factors [BR:ko03000]	codY transcriptional pleiotropic repressor	K03706
sp4963	-33.2422	357.586	-1.31716	0.190256	1	-4.82058	Protein families: signaling and cellular processes	Transporters [BR:ko02000]	thiT thiamine transporter	K16789
sp75	9.48971	48.596	1.31659	0.190446	1	-4.81683	Amino acid metabolism	Cysteine and methionine metabolism [PATH:ko00270]	yrrT putative AdoMet-dependent methyltransferase [EC:2.1.1.-]	K17462
sp5565	105.57	2390.09	1.316	0.190643	1	-4.82151	Translation|Protein families: metabolism|Protein families: genetic information processing	Aminoacyl-tRNA biosynthesis [PATH:ko00970]|Amino acid related enzymes [BR:ko01007]|Transfer RNA biogenesis [BR:ko03016]|Mitochondrial biogenesis [BR:ko03029]	LARS, leuS leucyl-tRNA synthetase [EC:6.1.1.4]	K01869
sp1624	72.4389	420.883	1.31564	0.190764	1	-4.80947	Folding, sorting and degradation|Protein families: genetic information processing	RNA degradation [PATH:ko03018]|Messenger RNA biogenesis [BR:ko03019]	DIS3, RRP44 exosome complex exonuclease DIS3/RRP44 [EC:3.1.13.-]	K12585
sp1728	-26.5897	111.82	-1.31499	0.190981	1	-4.8278	Glycan biosynthesis and metabolism|Protein families: metabolism	Peptidoglycan biosynthesis [PATH:ko00550]|Glycosyltransferases [BR:ko01003]|Peptidoglycan biosynthesis and degradation proteins [BR:ko01011]	pbpD penicillin-binding protein 4 [EC:2.4.1.129 3.4.16.4]	K18770
sp3819	-71.1226	440.829	-1.31476	0.191059	1	-4.81287	Protein families: genetic information processing	Transcription factors [BR:ko03000]	licR lichenan operon transcriptional antiterminator	K03491
sp2617	24.2861	157.413	1.31474	0.191065	1	-4.7982	Metabolism of cofactors and vitamins|Protein families: metabolism	Biotin metabolism [PATH:ko00780]|Amino acid related enzymes [BR:ko01007]	bioF 8-amino-7-oxononanoate synthase [EC:2.3.1.47]	K00652
sp3235	1.14731	3.18401	1.31458	0.19112	1	-4.81435	Poorly characterized	Function unknown	K09137 uncharacterized protein	K09137
sp4880	-0.787391	2.53436	-1.31406	0.191292	1	-4.802	Protein families: signaling and cellular processes	Transporters [BR:ko02000]	mtaT energy-coupling factor transport system substrate-specific component	K16928
sp4117	-13.1251	47.4624	-1.31354	0.191469	1	-4.80212	Protein families: metabolism	Glycosyltransferases [BR:ko01003]|Lipopolysaccharide biosynthesis proteins [BR:ko01005]	wbpL Fuc2NAc and GlcNAc transferase [EC:2.4.1.-]	K13007
sp6411	201.235	738.98	1.31346	0.191494	1	-4.80149	Unclassified: signaling and cellular processes	Structural proteins	asmA AsmA protein	K07289
sp3739	-42.407	590.084	-1.31339	0.19152	1	-4.82798	Protein families: genetic information processing	Transcription factors [BR:ko03000]	arsR ArsR family transcriptional regulator, arsenate/arsenite/antimonite-responsive transcriptional repressor	K03892
sp1717	43.9415	248.043	1.3133	0.191549	1	-4.81712	Glycan biosynthesis and metabolism|Protein families: metabolism	Lipopolysaccharide biosynthesis [PATH:ko00540]|Lipopolysaccharide biosynthesis proteins [BR:ko01005]	lpxK tetraacyldisaccharide 4'-kinase [EC:2.7.1.130]	K00912
sp2119	-42.842	301.633	-1.31232	0.191877	1	-4.82168	Membrane transport|Protein families: signaling and cellular processes	ABC transporters [PATH:ko02010]|Transporters [BR:ko02000]	ganQ arabinogalactan oligomer / maltooligosaccharide transport system permease protein	K15772
sp2402	-6.9539	29.2315	-1.31224	0.191907	1	-4.81795	Metabolism of cofactors and vitamins	Folate biosynthesis [PATH:ko00790]	nudB, ntpA dihydroneopterin triphosphate diphosphatase [EC:3.6.1.67]	K08310
sp6194	-21.8913	229.033	-1.312	0.191986	1	-4.8142	Unclassified: metabolism	Enzymes with EC numbers	yiaC putative acetyltransferase [EC:2.3.1.-]	K03826
sp4791	203.778	1114.32	1.31183	0.192043	1	-4.80365	Protein families: signaling and cellular processes	Transporters [BR:ko02000]	fucP MFS transporter, FHS family, L-fucose permease	K02429
sp6093	37.2439	278.613	1.31181	0.19205	1	-4.81246	Unclassified: metabolism	Enzymes with EC numbers	npr NADH peroxidase [EC:1.11.1.1]	K05910
sp6401	-25.3076	174.232	-1.3112	0.192256	1	-4.82821	Unclassified: signaling and cellular processes	Signaling proteins	ygiM SH3 domain protein	K07184
sp143	-36.7042	1250.84	-1.31098	0.192327	1	-4.81849	Amino acid metabolism	Lysine biosynthesis [PATH:ko00300]	lysA diaminopimelate decarboxylase [EC:4.1.1.20]	K01586
sp3233	16.3873	99.4197	1.31064	0.192445	1	-4.80769	Poorly characterized	Function unknown	K09132 uncharacterized protein	K09132
sp1568	-1.99249	9.57554	-1.31056	0.19247	1	-4.80701	Energy metabolism|Signal transduction	Nitrogen metabolism [PATH:ko00910]|Two-component system [PATH:ko02020]	narI, narV nitrate reductase gamma subunit [EC:1.7.5.1 1.7.99.-]	K00374
sp5116	133.285	3746.68	1.3101	0.192625	1	-4.82023	Replication and repair|Protein families: genetic information processing	Nucleotide excision repair [PATH:ko03420]|DNA repair and recombination proteins [BR:ko03400]	uvrA excinuclease ABC subunit A	K03701
sp4630	-1.53994	6.67387	-1.30979	0.192731	1	-4.82477	Protein families: signaling and cellular processes	Secretion system [BR:ko02044]|Bacterial motility proteins [BR:ko02035]	pilU twitching motility protein PilU	K02670
sp3783	-33.524	447.457	-1.30974	0.192748	1	-4.81431	Protein families: genetic information processing	Transcription factors [BR:ko03000]	fruR2, fruR DeoR family transcriptional regulator, fructose operon transcriptional repressor	K03436
sp2977	-27.9307	262.681	-1.30964	0.192782	1	-4.82962	Nucleotide metabolism	Pyrimidine metabolism [PATH:ko00240]	rutF flavin reductase [EC:1.5.1.-]	K09024
sp1275	-0.667689	2.93784	-1.30885	0.193043	1	-4.77464	Drug resistance: Antimicrobial|Protein families: signaling and cellular processes	beta-Lactam resistance [PATH:ko01501]|Antimicrobial resistance genes [BR:ko01504]	blaZ beta-lactamase class A BlaZ [EC:3.5.2.6]	K18766
sp3661	-0.224124	1.37786	-1.30855	0.193143	1	-4.7948	Protein families: genetic information processing	Ribosome biogenesis [BR:ko03009]	raiA ribosome-associated inhibitor A	K05809
sp1907	71.4165	1324.66	1.30815	0.193284	1	-4.82563	Lipid metabolism|Metabolism of cofactors and vitamins|Protein families: metabolism	Fatty acid biosynthesis [PATH:ko00061]|Biotin metabolism [PATH:ko00780]|Lipid biosynthesis proteins [BR:ko01004]	fabF 3-oxoacyl-[acyl-carrier-protein] synthase II [EC:2.3.1.179]	K09458
sp888	49.9285	1033.66	1.308	0.193334	1	-4.82939	Carbohydrate metabolism|Energy metabolism|Amino acid metabolism|Metabolism of other amino acids|Metabolism of cofactors and vitamins|Drug resistance: Antineoplastic	Glyoxylate and dicarboxylate metabolism [PATH:ko00630]|Methane metabolism [PATH:ko00680]|Glycine, serine and threonine metabolism [PATH:ko00260]|Cyanoamino acid metabolism [PATH:ko00460]|One carbon pool by folate [PATH:ko00670]|Antifolate resistance [PATH:ko01523]	glyA, SHMT glycine hydroxymethyltransferase [EC:2.1.2.1]	K00600
sp326	3.43671	12.3753	1.30721	0.193603	1	-4.82542	Amino acid metabolism|Metabolism of other amino acids	Arginine and proline metabolism [PATH:ko00330]|Glutathione metabolism [PATH:ko00480]	E4.1.1.17, ODC1, speC, speF ornithine decarboxylase [EC:4.1.1.17]	K01581
sp3084	1.54078	9.04708	1.3067	0.193774	1	-4.81375	Poorly characterized	Function unknown	K06900 uncharacterized protein	K06900
sp1983	10.8963	42.5089	1.30624	0.193929	1	-4.81568	Membrane transport|Cellular community - prokaryotes|Protein families: signaling and cellular processes	Bacterial secretion system [PATH:ko03070]|Biofilm formation - Vibrio cholerae [PATH:ko05111]|Secretion system [BR:ko02044]	gspJ general secretion pathway protein J	K02459
sp2632	19.3661	85.4191	1.30538	0.194221	1	-4.81392	Metabolism of cofactors and vitamins|Signal transduction	Folate biosynthesis [PATH:ko00790]|Two-component system [PATH:ko02020]	phoD alkaline phosphatase D [EC:3.1.3.1]	K01113
sp6098	22.8853	133.667	1.30493	0.194374	1	-4.82976	Unclassified: metabolism	Enzymes with EC numbers	nqrE Na+-transporting NADH:ubiquinone oxidoreductase subunit E [EC:7.2.1.1]	K00350
sp4666	-11.3308	63.0049	-1.30483	0.194409	1	-4.814	Protein families: signaling and cellular processes	Transporters [BR:ko02000]	ABC.ZM.S zinc/manganese transport system substrate-binding protein	K02077
sp5183	-4.44411	22.3426	-1.3046	0.194488	1	-4.82738	Signal transduction|Cell motility|Protein families: signaling and cellular processes	Two-component system [PATH:ko02020]|Bacterial chemotaxis [PATH:ko02030]|Two-component system [BR:ko02022]|Bacterial motility proteins [BR:ko02035]	cheY two-component system, chemotaxis family, chemotaxis protein CheY	K03413
sp3596	-36.9345	157.951	-1.30444	0.194542	1	-4.82874	Protein families: genetic information processing	DNA repair and recombination proteins [BR:ko03400]	lhr ATP-dependent helicase Lhr and Lhr-like helicase [EC:3.6.4.-]	K03724
sp1256	-3.68576	9.6917	-1.30384	0.194747	1	-4.81503	Drug resistance: Antimicrobial|Protein families: genetic information processing	beta-Lactam resistance [PATH:ko01501]|Transcription factors [BR:ko03000]	nalD TetR/AcrR family transcriptional regulator, repressor of the mexAB-oprM multidrug resistance operon	K18135
sp259	5.03929	34.0649	1.30357	0.194839	1	-4.83133	Amino acid metabolism	Valine, leucine and isoleucine degradation [PATH:ko00280]	IVD, ivd isovaleryl-CoA dehydrogenase [EC:1.3.8.4]	K00253
sp754	-24.9623	177.245	-1.30121	0.19564	1	-4.84051	Carbohydrate metabolism	Starch and sucrose metabolism [PATH:ko00500]|Amino sugar and nucleotide sugar metabolism [PATH:ko00520]	rfbF glucose-1-phosphate cytidylyltransferase [EC:2.7.7.33]	K00978
sp1024	1.40651	6.73879	1.30059	0.195852	1	-4.81023	Carbohydrate metabolism|Metabolism of cofactors and vitamins	Inositol phosphate metabolism [PATH:ko00562]|Riboflavin metabolism [PATH:ko00740]	appA 4-phytase / acid phosphatase [EC:3.1.3.26 3.1.3.2]	K01093
sp704	-2.52646	6.83819	-1.30048	0.195889	1	-4.8151	Carbohydrate metabolism	Pyruvate metabolism [PATH:ko00620]	E1.13.12.4 lactate 2-monooxygenase [EC:1.13.12.4]	K00467
sp2840	0.656858	2.0365	1.30017	0.195993	1	-4.82949	NA	NA	NA	K00309
sp1812	-5.46765	28.5982	-1.29954	0.196212	1	-4.82837	Infectious diseases: Bacterial|Protein families: signaling and cellular processes	Epithelial cell signaling in Helicobacter pylori infection [PATH:ko05120]|Transporters [BR:ko02000]	ureI acid-activated urea channel	K03191
sp5735	10.6122	44.2254	1.29928	0.1963	1	-4.83212	Unclassified: metabolism	Energy metabolism	echF ech hydrogenase subunit F	K14091
sp3377	10.755	72.3746	1.29921	0.196324	1	-4.8389	Poorly characterized	Function unknown	K09974 uncharacterized protein	K09974
sp3908	-44.6354	769.457	-1.29919	0.19633	1	-4.83987	Protein families: genetic information processing	Transcription factors [BR:ko03000]	ytrA GntR family transcriptional regulator	K07979
sp5110	-2.73528	12.8095	-1.29891	0.196427	1	-4.83105	Replication and repair|Protein families: genetic information processing	Mismatch repair [PATH:ko03430]|DNA repair and recombination proteins [BR:ko03400]	sbcB, exoI exodeoxyribonuclease I [EC:3.1.11.1]	K01141
sp3137	-22.195	218.263	-1.29886	0.196444	1	-4.82577	Poorly characterized	Function unknown	K07009 uncharacterized protein	K07009
sp4697	442.886	2657.53	1.29795	0.196757	1	-4.80233	Protein families: signaling and cellular processes	Transporters [BR:ko02000]	TC.FEV.OM2, cirA, cfrA, hmuR outer membrane receptor for ferrienterochelin and colicins	K16089
sp2893	2.87563	16.988	1.29791	0.19677	1	-4.82946	NA	NA	NA	K10834
sp1081	35.7384	126.482	1.29732	0.196972	1	-4.82215	Cell growth and death	Cell cycle - Caulobacter [PATH:ko04112]	K06985 aspartyl protease family protein	K06985
sp467	-14.2796	46.2645	-1.29714	0.197033	1	-4.84482	Carbohydrate metabolism	Amino sugar and nucleotide sugar metabolism [PATH:ko00520]	pseG UDP-2,4-diacetamido-2,4,6-trideoxy-beta-L-altropyranose hydrolase [EC:3.6.1.57]	K15897
sp3693	20.0107	855.865	1.29495	0.197778	1	-4.83034	Protein families: genetic information processing	Ribosome biogenesis [BR:ko03009]	rsmI 16S rRNA (cytidine1402-2'-O)-methyltransferase [EC:2.1.1.198]	K07056
sp2792	-27.0306	112.758	-1.29454	0.197926	1	-4.83886	Metabolism of terpenoids and polyketides|Protein families: metabolism	Biosynthesis of siderophore group nonribosomal peptides [PATH:ko01053]|Polyketide biosynthesis proteins [BR:ko01008]	pchF pyochelin synthetase	K12240
sp676	-35.3291	312.831	-1.29437	0.197985	1	-4.82022	Carbohydrate metabolism	Pentose phosphate pathway [PATH:ko00030]	pgl 6-phosphogluconolactonase [EC:3.1.1.31]	K07404
sp3812	1.30869	6.86417	1.29277	0.198535	1	-4.81137	Protein families: genetic information processing	Transcription factors [BR:ko03000]	irr Fur family transcriptional regulator, iron response regulator	K09826
sp4366	-15.5655	88.9441	-1.29243	0.198653	1	-4.8477	Protein families: metabolism|Protein families: signaling and cellular processes	Protein kinases [BR:ko01001]|Two-component system [BR:ko02022]	K02476 two-component system, CitB family, sensor kinase [EC:2.7.13.3]	K02476
sp5555	67.713	1800.68	1.29201	0.198796	1	-4.84447	Translation|Protein families: metabolism|Protein families: genetic information processing	Aminoacyl-tRNA biosynthesis [PATH:ko00970]|Amino acid related enzymes [BR:ko01007]|Transfer RNA biogenesis [BR:ko03016]	TARS, thrS threonyl-tRNA synthetase [EC:6.1.1.3]	K01868
sp2670	68.1489	1455.6	1.29151	0.198972	1	-4.84355	Metabolism of other amino acids|Drug resistance: Antimicrobial|Protein families: metabolism	D-Alanine metabolism [PATH:ko00473]|Vancomycin resistance [PATH:ko01502]|Peptidoglycan biosynthesis and degradation proteins [BR:ko01011]	alr alanine racemase [EC:5.1.1.1]	K01775
sp4562	35.3242	216.607	1.29061	0.199282	1	-4.83316	Protein families: signaling and cellular processes	Secretion system [BR:ko02044]	mshN MSHA biogenesis protein MshN	K12284
sp1605	-33.6629	1171.12	-1.2901	0.199457	1	-4.85557	Folding, sorting and degradation|Membrane transport|Cellular community - prokaryotes|Protein families: genetic information processing|Protein families: signaling and cellular processes	Protein export [PATH:ko03060]|Bacterial secretion system [PATH:ko03070]|Quorum sensing [PATH:ko02024]|Mitochondrial biogenesis [BR:ko03029]|Secretion system [BR:ko02044]	yidC, spoIIIJ, OXA1, ccfA YidC/Oxa1 family membrane protein insertase	K03217
sp6143	30.9951	801.96	1.28945	0.199682	1	-4.84715	Unclassified: metabolism	Enzymes with EC numbers	rnfD Na+-translocating ferredoxin:NAD+ oxidoreductase subunit D [EC:7.2.1.2]	K03614
sp5500	31.8273	901.5	1.2894	0.199697	1	-4.84064	Translation|Protein families: genetic information processing	Ribosome [PATH:ko03010]|Ribosome [BR:ko03011]	RP-L2, MRPL2, rplB large subunit ribosomal protein L2	K02886
sp3854	-2.4482	12.6277	-1.28788	0.200228	1	-4.84146	Protein families: genetic information processing	Transcription factors [BR:ko03000]	pcaR IclR family transcriptional regulator, pca regulon regulatory protein	K02624
sp270	26.1525	850.482	1.28781	0.200248	1	-4.84687	Amino acid metabolism|Biosynthesis of other secondary metabolites	Glycine, serine and threonine metabolism [PATH:ko00260]|Cysteine and methionine metabolism [PATH:ko00270]|Lysine biosynthesis [PATH:ko00300]|Monobactam biosynthesis [PATH:ko00261]	asd aspartate-semialdehyde dehydrogenase [EC:1.2.1.11]	K00133
sp3713	32.9748	834.481	1.28706	0.200511	1	-4.85561	Protein families: genetic information processing	Ribosome biogenesis [BR:ko03009]|Mitochondrial biogenesis [BR:ko03029]	era, ERAL1 GTPase	K03595
sp5374	-7.41635	43.7554	-1.28654	0.200693	1	-4.8292	Signal transduction|Protein families: signaling and cellular processes	Two-component system [PATH:ko02020]|Transporters [BR:ko02000]	cusB, silB membrane fusion protein, Cu(I)/Ag(I) efflux system	K07798
sp1090	62.8954	328.195	1.28597	0.20089	1	-4.8326	Cell growth and death|Protein families: genetic information processing	Apoptosis [PATH:ko04210]|Mitochondrial biogenesis [BR:ko03029]	ENDOG endonuclease G, mitochondrial	K01173
sp6169	1.59852	7.51709	1.28548	0.201061	1	-4.83454	Unclassified: metabolism	Enzymes with EC numbers	uvsE, UVE1 UV DNA damage endonuclease [EC:3.-.-.-]	K13281
sp1234	-107.484	1514.52	-1.2853	0.201124	1	-4.85392	Cellular community - prokaryotes|Protein families: signaling and cellular processes	Quorum sensing [PATH:ko02024]|Transporters [BR:ko02000]	ABC.PE.A1 peptide/nickel transport system ATP-binding protein	K02032
sp4077	1.67114	6.90899	1.28513	0.201182	1	-4.84832	Protein families: metabolism	Glycosyltransferases [BR:ko01003]	gumD undecaprenyl-phosphate glucose phosphotransferase [EC:2.7.8.31]	K13656
sp3336	16.4779	89.3806	1.28466	0.201348	1	-4.85036	Poorly characterized	Function unknown	K09922 uncharacterized protein	K09922
sp4328	-9.81936	32.6295	-1.28436	0.201451	1	-4.83812	Protein families: metabolism	Protein kinases [BR:ko01001]	pknK serine/threonine-protein kinase PknK [EC:2.7.11.1]	K13419
sp5347	1.41888	8.97222	1.28407	0.201553	1	-4.84687	Signal transduction|Protein families: metabolism|Protein families: signaling and cellular processes	Two-component system [PATH:ko02020]|Protein kinases [BR:ko01001]|Two-component system [BR:ko02022]	sasA two-component system, OmpR family, clock-associated histidine kinase SasA [EC:2.7.13.3]	K08479
sp3952	-23.0132	168.045	-1.2835	0.20175	1	-4.85752	Protein families: genetic information processing	Transfer RNA biogenesis [BR:ko03016]	dusC tRNA-dihydrouridine synthase C [EC:1.-.-.-]	K05541
sp4890	-12.0778	111.426	-1.2832	0.201858	1	-4.84802	Protein families: signaling and cellular processes	Transporters [BR:ko02000]	nirC nitrite transporter	K02598
sp5065	105.547	1892.95	1.28303	0.201917	1	-4.83653	Replication and repair|Cell growth and death|Protein families: genetic information processing	DNA replication [PATH:ko03030]|Cell cycle - Caulobacter [PATH:ko04112]|DNA replication proteins [BR:ko03032]	dnaB replicative DNA helicase [EC:3.6.4.12]	K02314
sp252	23.1545	129.661	1.2823	0.202171	1	-4.84328	Amino acid metabolism	Tyrosine metabolism [PATH:ko00350]	nagK fumarylpyruvate hydrolase [EC:3.7.1.20]	K16165
sp5414	-15.1788	123.02	-1.28218	0.202211	1	-4.85569	Signal transduction|Protein families: signaling and cellular processes	Two-component system [PATH:ko02020]|Two-component system [BR:ko02022]	algR two-component system, LytTR family, response regulator AlgR	K08083
sp4008	31.1406	1050.71	1.28188	0.202313	1	-4.85762	Protein families: genetic information processing	Translation factors [BR:ko03012]	prfB peptide chain release factor 2	K02836
sp1467	49.0805	1453.9	1.28188	0.202317	1	-4.85156	Energy metabolism|Amino acid metabolism	Nitrogen metabolism [PATH:ko00910]|Alanine, aspartate and glutamate metabolism [PATH:ko00250]|Arginine biosynthesis [PATH:ko00220]	E1.4.1.4, gdhA glutamate dehydrogenase (NADP+) [EC:1.4.1.4]	K00262
sp2000	-16.5644	141.577	-1.28169	0.202384	1	-4.85838	Membrane transport|Protein families: signaling and cellular processes	ABC transporters [PATH:ko02010]|Transporters [BR:ko02000]	ABC-2.CYL.P, cylB multidrug/hemolysin transport system permease protein	K11051
sp6252	1.69224	9.48731	1.28157	0.202424	1	-4.84329	Unclassified: signaling and cellular processes	Cell growth	cotE spore coat protein E	K06328
sp6503	-46.0582	256.607	-1.28156	0.20243	1	-4.85397	Xenobiotics biodegradation and metabolism	Benzoate degradation [PATH:ko00362]	bcrB, badE benzoyl-CoA reductase subunit B [EC:1.3.7.8]	K04113
sp1133	-14.3629	90.3275	-1.28116	0.202568	1	-4.84183	Cell motility|Protein families: signaling and cellular processes	Flagellar assembly [PATH:ko02040]|Secretion system [BR:ko02044]|Bacterial motility proteins [BR:ko02035]	fliP flagellar biosynthetic protein FliP	K02419
sp534	42.7121	323.493	1.27943	0.203177	1	-4.86214	Carbohydrate metabolism	Fructose and mannose metabolism [PATH:ko00051]	rhaA L-rhamnose isomerase [EC:5.3.1.14]	K01813
sp3692	37.9715	655.86	1.27928	0.203228	1	-4.85955	Protein families: genetic information processing	Ribosome biogenesis [BR:ko03009]	rsmF 16S rRNA (cytosine1407-C5)-methyltransferase [EC:2.1.1.178]	K11392
sp5923	1.44764	9.36703	1.27854	0.203488	1	-4.84339	Unclassified: metabolism	Enzymes with EC numbers	caiD crotonobetainyl-CoA hydratase [EC:4.2.1.149]	K08299
sp2084	20.7078	73.586	1.27699	0.204033	1	-4.86595	Membrane transport|Protein families: signaling and cellular processes	ABC transporters [PATH:ko02010]|Transporters [BR:ko02000]	ccmC heme exporter protein C	K02195
sp6225	-0.0969155	3.27827	-1.27667	0.20414	1	-4.75287	Unclassified: metabolism	Glycan metabolism	wcaM colanic acid biosynthesis protein WcaM	K16711
sp1287	-22.078	102.956	-1.27657	0.204181	1	-4.8537	Endocrine system|Protein families: metabolism	Renin-angiotensin system [PATH:ko04614]|Peptidases [BR:ko01002]	PREP prolyl oligopeptidase [EC:3.4.21.26]	K01322
sp2557	25.7564	139.017	1.27554	0.204543	1	-4.85307	Metabolism of cofactors and vitamins	Ubiquinone and other terpenoid-quinone biosynthesis [PATH:ko00130]	menB naphthoate synthase [EC:4.1.3.36]	K01661
sp3548	-10.9532	69.839	-1.27553	0.204548	1	-4.83218	Protein families: genetic information processing	Chromosome and associated proteins [BR:ko03036]	dps starvation-inducible DNA-binding protein	K04047
sp5777	8.57938	42.9289	1.27531	0.204624	1	-4.85047	Unclassified: metabolism	Energy metabolism	nrfG formate-dependent nitrite reductase complex subunit NrfG	K04018
sp3822	-1.35235	8.58804	-1.27524	0.20465	1	-4.82731	Protein families: genetic information processing	Transcription factors [BR:ko03000]	malI LacI family transcriptional regulator, maltose regulon regulatory protein	K16136
sp6353	16.3336	135.219	1.27508	0.204707	1	-4.8465	Unclassified: signaling and cellular processes	Others	K07228 TrkA domain protein	K07228
sp3207	72.9252	925.866	1.27374	0.205177	1	-4.86086	Poorly characterized	Function unknown	K07149 uncharacterized protein	K07149
sp2745	-3.70532	12.7694	-1.27333	0.205324	1	-4.85313	Metabolism of terpenoids and polyketides	Polyketide sugar unit biosynthesis [PATH:ko00523]|Biosynthesis of vancomycin group antibiotics [PATH:ko01055]	evaA, eryBVI, tylCVI, tylX3, staJ dTDP-4-dehydro-6-deoxy-alpha-D-glucopyranose 2,3-dehydratase [EC:4.2.1.159]	K16435
sp1146	-10.5885	46.9752	-1.27274	0.205534	1	-4.85563	Cellular community - prokaryotes	Quorum sensing [PATH:ko02024]	ahlD, aiiA, attM, blcC N-acyl homoserine lactone hydrolase [EC:3.1.1.81]	K13075
sp218	3.32305	11.8979	1.27184	0.205851	1	-4.8662	Amino acid metabolism	Phenylalanine, tyrosine and tryptophan biosynthesis [PATH:ko00400]	pheC cyclohexadienyl dehydratase [EC:4.2.1.51 4.2.1.91]	K01713
sp2436	8.05109	70.2977	1.27179	0.205868	1	-4.86093	Metabolism of cofactors and vitamins	One carbon pool by folate [PATH:ko00670]	E4.3.1.4 formiminotetrahydrofolate cyclodeaminase [EC:4.3.1.4]	K01746
sp2057	-0.212985	1.0239	-1.2712	0.20607	1	-4.84319	Membrane transport|Protein families: signaling and cellular processes	ABC transporters [PATH:ko02010]|Transporters [BR:ko02000]	argT lysine/arginine/ornithine transport system substrate-binding protein	K10013
sp5839	3.4631	15.9586	1.27116	0.206093	1	-4.83998	Unclassified: metabolism	Enzymes with EC numbers	E3.2.1.73 licheninase [EC:3.2.1.73]	K01216
sp5079	43.4794	1410.41	1.27028	0.206402	1	-4.87047	Replication and repair|Protein families: genetic information processing	Base excision repair [PATH:ko03410]|Mismatch repair [PATH:ko03430]|Homologous recombination [PATH:ko03440]|DNA repair and recombination proteins [BR:ko03400]	recJ single-stranded-DNA-specific exonuclease [EC:3.1.-.-]	K07462
sp2932	-20.8864	108.573	-1.26997	0.206516	1	-4.86458	Nucleotide metabolism	Purine metabolism [PATH:ko00230]	purK 5-(carboxyamino)imidazole ribonucleotide synthase [EC:6.3.4.18]	K01589
sp291	-42.9165	641.584	-1.2697	0.20661	1	-4.85193	Amino acid metabolism|Biosynthesis of other secondary metabolites|Protein families: metabolism	Alanine, aspartate and glutamate metabolism [PATH:ko00250]|Cysteine and methionine metabolism [PATH:ko00270]|Arginine biosynthesis [PATH:ko00220]|Arginine and proline metabolism [PATH:ko00330]|Tyrosine metabolism [PATH:ko00350]|Phenylalanine metabolism [PATH:ko00360]|Phenylalanine, tyrosine and tryptophan biosynthesis [PATH:ko00400]|Isoquinoline alkaloid biosynthesis [PATH:ko00950]|Tropane, piper…	yhdR aspartate aminotransferase [EC:2.6.1.1]	K11358
sp6318	-2.59449	17.4589	-1.26965	0.206628	1	-4.81419	Unclassified: signaling and cellular processes	Cell growth	spoVID stage VI sporulation protein D	K06417
sp3481	-1.23186	4.80255	-1.26921	0.206785	1	-4.84928	Poorly characterized	General function prediction only	psiE protein PsiE	K13256
sp3579	-0.468683	4.33281	-1.26911	0.206813	1	-4.82758	Protein families: genetic information processing	Chromosome and associated proteins [BR:ko03036]	zipA cell division protein ZipA	K03528
sp4464	-24.9591	118.233	-1.26892	0.206889	1	-4.86323	Protein families: signaling and cellular processes	Prokaryotic defense system [BR:ko02048]	csm3 CRISPR-associated protein Csm3	K09002
sp2072	-29.1817	407.623	-1.26846	0.20705	1	-4.86632	Membrane transport|Protein families: signaling and cellular processes	ABC transporters [PATH:ko02010]|Transporters [BR:ko02000]	bioY biotin transport system substrate-specific component	K03523
sp2855	103.571	732.726	1.2682	0.207144	1	-4.86524	NA	NA	NA	K01234
sp5816	-4.87812	22.1822	-1.26813	0.207169	1	-4.86906	Unclassified: metabolism	Enzymes with EC numbers	E2.4.1.321 cellobionic acid phosphorylase [EC:2.4.1.321]	K18786
sp4961	-0.309569	3.85616	-1.26809	0.207175	1	-4.81011	Protein families: signaling and cellular processes	Transporters [BR:ko02000]	tdcC threonine transporter	K03838
sp4679	50.5878	150.333	1.26669	0.207682	1	-4.87612	Protein families: signaling and cellular processes	Transporters [BR:ko02000]	K16191, arfA peptidoglycan-binding protein ArfA	K16191
sp4945	-0.690384	3.5168	-1.26656	0.207727	1	-4.8397	Protein families: signaling and cellular processes	Transporters [BR:ko02000]	rhtC threonine efflux protein	K05835
sp4429	-26.5684	455.342	-1.26645	0.207766	1	-4.87737	Protein families: signaling and cellular processes	Bacterial toxins [BR:ko02042]	hlyIII hemolysin III	K11068
sp4807	-23.7461	169.526	-1.26578	0.208005	1	-4.87968	Protein families: signaling and cellular processes	Transporters [BR:ko02000]	gntU Gnt-I system low-affinity gluconate transporter	K06156
sp3760	-9.7739	47.9039	-1.26517	0.208225	1	-4.87514	Protein families: genetic information processing	Transcription factors [BR:ko03000]	cueR MerR family transcriptional regulator, copper efflux regulator	K11923
sp6443	-7.79015	55.9373	-1.26508	0.208256	1	-4.86023	Unclassified: signaling and cellular processes	Structural proteins	yhjG AsmA family protein	K07290
sp2027	-212.473	1575.81	-1.26343	0.208845	1	-4.87504	Membrane transport|Protein families: signaling and cellular processes	ABC transporters [PATH:ko02010]|Transporters [BR:ko02000]	K17318, lplA putative aldouronate transport system substrate-binding protein	K17318
sp3513	-1.44806	5.42007	-1.26289	0.20904	1	-4.85022	Protein families: genetic information processing	Chaperones and folding catalysts [BR:ko03110]	dsbG thiol:disulfide interchange protein DsbG	K03805
sp5036	-12.1244	66.0524	-1.26261	0.209138	1	-4.85802	Protein families: signaling and cellular processes	Transporters [BR:ko02000]|Antimicrobial resistance genes [BR:ko01504]	tetB MFS transporter, DHA2 family, metal-tetracycline-proton antiporter	K08168
sp2111	-44.3769	546.278	-1.26259	0.209145	1	-4.87558	Membrane transport|Protein families: signaling and cellular processes	ABC transporters [PATH:ko02010]|Transporters [BR:ko02000]	ecfA1 energy-coupling factor transport system ATP-binding protein [EC:3.6.3.-]	K16786
sp1067	-6.70234	36.2159	-1.26207	0.209334	1	-4.8564	Carbohydrate metabolism|Signal transduction|Endocrine system|Cancers: Overview	Glycolysis / Gluconeogenesis [PATH:ko00010]|Citrate cycle (TCA cycle) [PATH:ko00020]|Pyruvate metabolism [PATH:ko00620]|HIF-1 signaling pathway [PATH:ko04066]|Glucagon signaling pathway [PATH:ko04922]|Central carbon metabolism in cancer [PATH:ko05230]	PDHA, pdhA pyruvate dehydrogenase E1 component alpha subunit [EC:1.2.4.1]	K00161
sp4858	-0.380466	6.82919	-1.26133	0.209592	1	-4.80488	Protein families: signaling and cellular processes	Transporters [BR:ko02000]	mdtP outer membrane protein, multidrug efflux system	K15550
sp5747	-0.650755	5.13279	-1.26124	0.209628	1	-4.83804	Unclassified: metabolism	Energy metabolism	hycC formate hydrogenlyase subunit 3	K15828
sp5449	-96.4061	1085.7	-1.26122	0.209638	1	-4.88164	Signal transduction|Protein families: signaling and cellular processes	Two-component system [PATH:ko02020]|Two-component system [BR:ko02022]	resD two-component system, OmpR family, response regulator ResD	K07775
sp3632	-1.12831	7.52947	-1.26109	0.209686	1	-4.8483	Protein families: genetic information processing	Messenger RNA biogenesis [BR:ko03019]	csrD RNase E specificity factor CsrD	K18765
sp2355	-0.331143	2.06529	-1.26105	0.209692	1	-4.85607	Membrane transport|Protein families: signaling and cellular processes	Bacterial secretion system [PATH:ko03070]|Secretion system [BR:ko02044]|Bacterial toxins [BR:ko02042]	shlA, hhdA, hpmA hemolysin	K11016
sp1886	28.6897	301.75	1.26102	0.209711	1	-4.86945	Lipid metabolism|Amino acid metabolism	Glycerophospholipid metabolism [PATH:ko00564]|Glycine, serine and threonine metabolism [PATH:ko00260]	CHO1, pssA CDP-diacylglycerol---serine O-phosphatidyltransferase [EC:2.7.8.8]	K17103
sp4595	-0.375644	7.29423	-1.26014	0.210019	1	-4.84241	Protein families: signaling and cellular processes	Secretion system [BR:ko02044]	traN conjugal transfer mating pair stabilization protein TraN	K12058
sp626	-32.0019	637.325	-1.26002	0.210067	1	-4.854	Carbohydrate metabolism	Pentose and glucuronate interconversions [PATH:ko00040]	araB L-ribulokinase [EC:2.7.1.16]	K00853
sp4097	1.31383	11.0805	1.25975	0.210165	1	-4.83154	Protein families: metabolism	Glycosyltransferases [BR:ko01003]	wecF, rffT dTDP-N-acetylfucosamine:lipid II N-acetylfucosaminyltransferase [EC:2.4.1.325]	K12582
sp5708	14.8038	182.905	1.25965	0.2102	1	-4.88164	Unclassified: metabolism	Carbohydrate metabolism	sfsA sugar fermentation stimulation protein A	K06206
sp466	-8.3489	31.8903	-1.25952	0.210249	1	-4.88262	Carbohydrate metabolism	Amino sugar and nucleotide sugar metabolism [PATH:ko00520]	pseF pseudaminic acid cytidylyltransferase [EC:2.7.7.81]	K15899
sp2393	34.706	188.658	1.25915	0.210383	1	-4.87674	Metabolism of cofactors and vitamins	Folate biosynthesis [PATH:ko00790]	folK 2-amino-4-hydroxy-6-hydroxymethyldihydropteridine diphosphokinase [EC:2.7.6.3]	K00950
sp1998	14.946	62.9927	1.25914	0.210385	1	-4.86348	Membrane transport|Protein families: signaling and cellular processes	ABC transporters [PATH:ko02010]|Transporters [BR:ko02000]	ABC-2.CPSE.P1 capsular polysaccharide transport system permease protein	K10107
sp2708	0.579386	5.82953	1.25913	0.210386	1	-4.83756	Metabolism of terpenoids and polyketides	Biosynthesis of type II polyketide products [PATH:ko01057]	actVB flavin reductase ActVB [EC:1.5.1.-]	K14631
sp4579	-81.2073	558.604	-1.25911	0.210398	1	-4.88446	Protein families: signaling and cellular processes	Secretion system [BR:ko02044]	tadC tight adherence protein C	K12511
sp5088	-49.728	1265.31	-1.25879	0.210513	1	-4.86031	Replication and repair|Protein families: genetic information processing	DNA replication [PATH:ko03030]|Mismatch repair [PATH:ko03430]|Homologous recombination [PATH:ko03440]|DNA replication proteins [BR:ko03032]|DNA repair and recombination proteins [BR:ko03400]|Mitochondrial biogenesis [BR:ko03029]	ssb single-strand DNA-binding protein	K03111
sp1901	46.484	302.684	1.25876	0.210522	1	-4.86773	Lipid metabolism|Glycan biosynthesis and metabolism|Transport and catabolism	Sphingolipid metabolism [PATH:ko00600]|Other glycan degradation [PATH:ko00511]|Lysosome [PATH:ko04142]	GBA, srfJ glucosylceramidase [EC:3.2.1.45]	K01201
sp2844	-0.781171	2.62393	-1.25832	0.210681	1	-4.86123	NA	NA	NA	K00397
sp278	-0.239656	0.941783	-1.25716	0.211091	1	-4.88092	Amino acid metabolism|Biosynthesis of other secondary metabolites	Lysine degradation [PATH:ko00310]|Tropane, piperidine and pyridine alkaloid biosynthesis [PATH:ko00960]	dpkA, lhpD delta1-piperideine-2-carboxylate reductase [EC:1.5.1.21]	K13609
sp3254	-33.353	228.345	-1.25579	0.211595	1	-4.87286	Poorly characterized	Function unknown	K09384 uncharacterized protein	K09384
sp222	-3.01065	13.5761	-1.25527	0.211781	1	-4.86009	Amino acid metabolism	Phenylalanine, tyrosine and tryptophan biosynthesis [PATH:ko00400]	trpCF indole-3-glycerol phosphate synthase / phosphoribosylanthranilate isomerase [EC:4.1.1.48 5.3.1.24]	K13498
sp5977	-12.5687	39.7899	-1.25424	0.212156	1	-4.86764	Unclassified: metabolism	Enzymes with EC numbers	fpr ferredoxin/flavodoxin---NADP+ reductase [EC:1.18.1.2 1.19.1.1]	K00528
sp1274	0.367162	2.11467	1.25414	0.212182	1	-4.85969	Drug resistance: Antimicrobial|Protein families: signaling and cellular processes	beta-Lactam resistance [PATH:ko01501]|Antimicrobial resistance genes [BR:ko01504]	blaTEM beta-lactamase class A TEM [EC:3.5.2.6]	K18698
sp5314	-46.2586	242.226	-1.25414	0.212191	1	-4.87525	Signal transduction|Protein families: metabolism|Protein families: signaling and cellular processes	Two-component system [PATH:ko02020]|Protein kinases [BR:ko01001]|Two-component system [BR:ko02022]	desK two-component system, NarL family, sensor histidine kinase DesK [EC:2.7.13.3]	K07778
sp2129	-9.62637	35.5306	-1.25259	0.212753	1	-4.87541	Membrane transport|Protein families: signaling and cellular processes	ABC transporters [PATH:ko02010]|Transporters [BR:ko02000]	gluD glutamate transport system permease protein	K10007
sp4169	-12.924	60.7888	-1.25189	0.213006	1	-4.87848	Protein families: metabolism	Peptidases [BR:ko01002]	APE3 aminopeptidase Y [EC:3.4.11.15]	K01264
sp5136	40.4575	420.012	1.25029	0.213587	1	-4.86228	Signal transduction	Two-component system [PATH:ko02020]	glnT putative sodium/glutamine symporter	K11626
sp5537	16.0855	427.834	1.25	0.213689	1	-4.89622	Translation|Protein families: genetic information processing	Ribosome [PATH:ko03010]|Ribosome [BR:ko03011]	RP-S5, MRPS5, rpsE small subunit ribosomal protein S5	K02988
sp2695	-2.47901	12.8197	-1.24891	0.214092	1	-4.87967	Metabolism of other amino acids|Xenobiotics biodegradation and metabolism|Cancers: Overview|Cancers: Specific types|Cardiovascular diseases|Drug resistance: Antineoplastic|Protein families: signaling and cellular processes	Glutathione metabolism [PATH:ko00480]|Metabolism of xenobiotics by cytochrome P450 [PATH:ko00980]|Drug metabolism - cytochrome P450 [PATH:ko00982]|Drug metabolism - other enzymes [PATH:ko00983]|Pathways in cancer [PATH:ko05200]|Chemical carcinogenesis [PATH:ko05204]|Hepatocellular carcinoma [PATH:ko05225]|Fluid shear stress and atherosclerosis [PATH:ko05418]|Platinum drug resistance [PATH:ko01524…	GST, gst glutathione S-transferase [EC:2.5.1.18]	K00799
sp3090	-10.6932	49.8471	-1.24868	0.214176	1	-4.89902	Poorly characterized	Function unknown	K06908 uncharacterized protein	K06908
sp2716	1.07455	5.19629	1.24803	0.214413	1	-4.86804	Metabolism of terpenoids and polyketides	Biosynthesis of vancomycin group antibiotics [PATH:ko01055]	evaC methylation protein EvaC	K16437
sp3460	5.29262	26.3594	1.24787	0.214471	1	-4.87463	Poorly characterized	General function prediction only	gudX glucarate dehydratase-related protein	K13918
sp2058	-0.382996	1.86372	-1.24705	0.214764	1	-4.8675	Membrane transport|Protein families: signaling and cellular processes	ABC transporters [PATH:ko02010]|Transporters [BR:ko02000]	artI arginine transport system substrate-binding protein	K09997
sp6331	2.88178	9.42488	1.2467	0.214896	1	-4.89242	Unclassified: signaling and cellular processes	Cell growth	yfkR spore germination protein	K06308
sp82	-0.473962	5.10225	-1.24581	0.215219	1	-4.85846	Amino acid metabolism	Glycine, serine and threonine metabolism [PATH:ko00260]	betA, CHDH choline dehydrogenase [EC:1.1.99.1]	K00108
sp4139	1.14889	5.10838	1.24539	0.215377	1	-4.88738	Protein families: metabolism	Lipid biosynthesis proteins [BR:ko01004]	mtfabH beta-ketoacyl-[acyl-carrier-protein] synthase III [EC:2.3.1.180]	K11608
sp4359	49.7285	546.569	1.24515	0.215463	1	-4.88405	Protein families: metabolism|Protein families: signaling and cellular processes	Peptidases [BR:ko01002]|Exosome [BR:ko04147]|Glycosylphosphatidylinositol (GPI)-anchored proteins [BR:ko00537]	DPEP membrane dipeptidase [EC:3.4.13.19]	K01273
sp5467	-3.05897	18.3085	-1.24494	0.21554	1	-4.89352	Signal transduction|Protein families: signaling and cellular processes	Two-component system [PATH:ko02020]|Two-component system [BR:ko02022]	yxdJ two-component system, OmpR family, response regulator YxdJ	K11634
sp5426	-0.37843	2.99655	-1.24491	0.215545	1	-4.85724	Signal transduction|Protein families: signaling and cellular processes	Two-component system [PATH:ko02020]|Two-component system [BR:ko02022]	dpiA, citB two-component system, CitB family, response regulator CitB	K07702
sp1144	1.53744	7.64646	1.2447	0.215629	1	-4.89841	Cellular community - prokaryotes	Biofilm formation - Vibrio cholerae [PATH:ko05111]	vieA c-di-GMP phosphodiesterase [EC:3.1.4.52]	K13246
sp1406	1.31456	3.31615	1.24464	0.215654	1	-4.90136	Energy metabolism	Oxidative phosphorylation [PATH:ko00190]	ndhD NAD(P)H-quinone oxidoreductase subunit 4 [EC:7.1.1.2]	K05575
sp3997	83.9706	2750.7	1.24452	0.215693	1	-4.89273	Protein families: genetic information processing	Translation factors [BR:ko03012]	ABCF3 ATP-binding cassette, subfamily F, member 3	K06158
sp2988	1.09619	4.70618	1.24367	0.216009	1	-4.89697	Nucleotide metabolism|Amino acid metabolism	Pyrimidine metabolism [PATH:ko00240]|Arginine and proline metabolism [PATH:ko00330]	FCY1 cytosine/creatinine deaminase [EC:3.5.4.1 3.5.4.21]	K03365
sp1897	-10.5906	60.0647	-1.24361	0.216029	1	-4.89669	Lipid metabolism|Endocrine system|Nervous system|Environmental adaptation|Protein families: metabolism	Glycerolipid metabolism [PATH:ko00561]|Regulation of lipolysis in adipocytes [PATH:ko04923]|Retrograde endocannabinoid signaling [PATH:ko04723]|Thermogenesis [PATH:ko04714]|Peptidases [BR:ko01002]	MGLL acylglycerol lipase [EC:3.1.1.23]	K01054
sp6118	-32.8786	267.419	-1.24323	0.216168	1	-4.8923	Unclassified: metabolism	Enzymes with EC numbers	pphA serine/threonine protein phosphatase 1 [EC:3.1.3.16]	K07313
sp5139	49.6448	293.025	1.24318	0.216188	1	-4.8869	Signal transduction	Two-component system [PATH:ko02020]	kdpA K+-transporting ATPase ATPase A chain [EC:3.6.3.12]	K01546
sp4887	-0.947818	7.45217	-1.2413	0.21688	1	-4.87574	Protein families: signaling and cellular processes	Transporters [BR:ko02000]	nhaB Na+:H+ antiporter, NhaB family	K03314
sp5859	9.07781	36.9042	1.24112	0.216945	1	-4.89601	Unclassified: metabolism	Enzymes with EC numbers	E5.3.4.1 protein disulfide-isomerase [EC:5.3.4.1]	K01829
sp1199	-52.7708	326.387	-1.2399	0.217395	1	-4.89931	Cellular community - prokaryotes|Protein families: metabolism|Protein families: genetic information processing	Quorum sensing [PATH:ko02024]|Peptidases [BR:ko01002]|Chaperones and folding catalysts [BR:ko03110]	aprE subtilisin [EC:3.4.21.62]	K01342
sp4731	32.7162	217.37	1.23944	0.217566	1	-4.90051	Protein families: signaling and cellular processes	Transporters [BR:ko02000]	bcr, tcaB MFS transporter, DHA1 family, multidrug resistance protein	K07552
sp5937	-11.1695	60.9179	-1.23877	0.217812	1	-4.89712	Unclassified: metabolism	Enzymes with EC numbers	cpo non-heme chloroperoxidase [EC:1.11.1.10]	K00433
sp1868	23.1524	315.904	1.23833	0.217974	1	-4.88406	Lipid metabolism	Glycerophospholipid metabolism [PATH:ko00564]	psd, PISD phosphatidylserine decarboxylase [EC:4.1.1.65]	K01613
sp145	-3.97203	36.516	-1.238	0.218096	1	-4.88718	Amino acid metabolism	Lysine biosynthesis [PATH:ko00300]	pylB methylornithine synthase [EC:5.4.99.58]	K16180
sp3949	14.9155	457.745	1.23771	0.218196	1	-4.90854	Protein families: genetic information processing	Transfer RNA biogenesis [BR:ko03016]	dtd, DTD D-aminoacyl-tRNA deacylase [EC:3.1.1.96]	K07560
sp6032	35.554	162.082	1.23741	0.218312	1	-4.87318	Unclassified: metabolism	Enzymes with EC numbers	hysA, hylA, hylB hyaluronate lyase [EC:4.2.2.1]	K01727
sp4974	53.809	2126.19	1.23724	0.218373	1	-4.89551	Protein families: signaling and cellular processes	Transporters [BR:ko02000]	trkH, trkG, ktrB trk system potassium uptake protein	K03498
sp1870	-4.63464	18.4649	-1.23718	0.218399	1	-4.87061	Lipid metabolism	Glycerophospholipid metabolism [PATH:ko00564]|Ether lipid metabolism [PATH:ko00565]	pld phospholipase D [EC:3.1.4.4]	K17717
sp4436	6.25816	26.4905	1.23677	0.218551	1	-4.89382	Protein families: signaling and cellular processes	Cytoskeleton proteins [BR:ko04812]	MEMO1 MEMO1 family protein	K06990
sp760	-4.5872	20.8975	-1.23672	0.218569	1	-4.89615	Carbohydrate metabolism|Amino acid metabolism	Citrate cycle (TCA cycle) [PATH:ko00020]|Lysine degradation [PATH:ko00310]|Tryptophan metabolism [PATH:ko00380]	OGDH, sucA 2-oxoglutarate dehydrogenase E1 component [EC:1.2.4.2]	K00164
sp6177	-28.4199	209.069	-1.23639	0.218691	1	-4.89357	Unclassified: metabolism	Enzymes with EC numbers	yahA c-di-GMP-specific phosphodiesterase [EC:3.1.4.52]	K13244
sp1680	11.819	43.1153	1.23631	0.218719	1	-4.87372	Glycan biosynthesis and metabolism|Protein families: metabolism	Glycosaminoglycan biosynthesis - chondroitin sulfate / dermatan sulfate [PATH:ko00532]|Glycosyltransferases [BR:ko01003]	fcbD chondroitin synthase [EC:2.4.1.175 2.4.1.226]	K13500
sp4254	127.657	868.421	1.23535	0.219078	1	-4.86362	Protein families: metabolism	Peptidases [BR:ko01002]	tri tricorn protease [EC:3.4.21.-]	K08676
sp5491	17.8306	546.859	1.23463	0.219337	1	-4.90978	Translation|Protein families: genetic information processing	Ribosome [PATH:ko03010]|Ribosome [BR:ko03011]	RP-L10, MRPL10, rplJ large subunit ribosomal protein L10	K02864
sp851	5.00152	31.9868	1.23306	0.219927	1	-4.89018	Carbohydrate metabolism|Energy metabolism	Glycolysis / Gluconeogenesis [PATH:ko00010]|Pentose phosphate pathway [PATH:ko00030]|Fructose and mannose metabolism [PATH:ko00051]|Carbon fixation in photosynthetic organisms [PATH:ko00710]|Methane metabolism [PATH:ko00680]	glpX fructose-1,6-bisphosphatase II [EC:3.1.3.11]	K02446
sp5147	24.664	420.091	1.2327	0.220058	1	-4.90692	Signal transduction	Two-component system [PATH:ko02020]	lrgB holin-like protein LrgB	K05339
sp5887	0.484824	1.79628	1.23253	0.220121	1	-4.90479	Unclassified: metabolism	Enzymes with EC numbers	SMPDL3 sphingomyelin phosphodiesterase acid-like 3 [EC:3.1.4.-]	K01128
sp1232	-46.7792	271.291	-1.23212	0.220276	1	-4.91287	Cellular community - prokaryotes|Protein families: signaling and cellular processes	Quorum sensing [PATH:ko02024]|Secretion system [BR:ko02044]	trbL type IV secretion system protein TrbL	K07344
sp3221	4.44309	20.8819	1.23208	0.220292	1	-4.90125	Poorly characterized	Function unknown	K09005 uncharacterized protein	K09005
sp822	-60.6708	572.747	-1.23172	0.220425	1	-4.91138	Carbohydrate metabolism|Endocrine system	Galactose metabolism [PATH:ko00052]|Amino sugar and nucleotide sugar metabolism [PATH:ko00520]|Prolactin signaling pathway [PATH:ko04917]	galT, GALT UDPglucose--hexose-1-phosphate uridylyltransferase [EC:2.7.7.12]	K00965
sp3080	-61.4123	1254.5	-1.23168	0.220438	1	-4.87215	Poorly characterized	Function unknown	K06889 uncharacterized protein	K06889
sp1239	-8.60999	56.8115	-1.23118	0.220625	1	-4.91053	Cellular community - prokaryotes|Protein families: signaling and cellular processes	Quorum sensing [PATH:ko02024]|Transporters [BR:ko02000]	ABC.SP.P putative spermidine/putrescine transport system permease protein	K02053
sp6063	-2.39502	7.9123	-1.23059	0.220846	1	-4.89741	Unclassified: metabolism	Enzymes with EC numbers	mdcH malonate decarboxylase epsilon subunit [EC:2.3.1.39]	K13935
sp6192	-15.0543	97.7244	-1.23052	0.220872	1	-4.9026	Unclassified: metabolism	Enzymes with EC numbers	yhbS putative acetyltransferase [EC:2.3.1.-]	K03824
sp4743	51.3719	861.656	1.22861	0.221585	1	-4.9007	Protein families: signaling and cellular processes	Transporters [BR:ko02000]	chrA chromate transporter	K07240
sp80	1.3073	7.37052	1.22829	0.221704	1	-4.90767	Amino acid metabolism	Glycine, serine and threonine metabolism [PATH:ko00260]	E1.5.3.1 sarcosine oxidase [EC:1.5.3.1]	K00301
sp5576	12.5085	67.8296	1.22774	0.221911	1	-4.89778	Unclassified: genetic information processing	Others	K07504 predicted type IV restriction endonuclease	K07504
sp3003	17.7938	436.697	1.22772	0.221913	1	-4.91032	Nucleotide metabolism|Metabolism of cofactors and vitamins	Purine metabolism [PATH:ko00230]|One carbon pool by folate [PATH:ko00670]	purN phosphoribosylglycinamide formyltransferase 1 [EC:2.1.2.2]	K11175
sp3533	17.451	183.704	1.22688	0.222232	1	-4.90556	Protein families: genetic information processing	Chaperones and folding catalysts [BR:ko03110]	slyD FKBP-type peptidyl-prolyl cis-trans isomerase SlyD [EC:5.2.1.8]	K03775
sp5544	68.0643	2052.91	1.22676	0.222275	1	-4.91217	Translation|Protein families: metabolism|Protein families: genetic information processing	Aminoacyl-tRNA biosynthesis [PATH:ko00970]|Amino acid related enzymes [BR:ko01007]|Transfer RNA biogenesis [BR:ko03016]	AARS, alaS alanyl-tRNA synthetase [EC:6.1.1.7]	K01872
sp3699	-2.78568	17.8749	-1.22644	0.222398	1	-4.9044	Protein families: genetic information processing	Ribosome biogenesis [BR:ko03009]	srmB ATP-dependent RNA helicase SrmB [EC:3.6.4.13]	K05590
sp1749	5.01912	25.8066	1.22608	0.222531	1	-4.8901	Glycan biosynthesis and metabolism|Transport and catabolism	Glycosaminoglycan degradation [PATH:ko00531]|Lysosome [PATH:ko04142]	ARSB arylsulfatase B [EC:3.1.6.12]	K01135
sp821	29.2506	323.834	1.22602	0.222554	1	-4.91182	Carbohydrate metabolism|Drug resistance: Antimicrobial|Protein families: metabolism|Protein families: signaling and cellular processes	Amino sugar and nucleotide sugar metabolism [PATH:ko00520]|Cationic antimicrobial peptide (CAMP) resistance [PATH:ko01503]|Lipopolysaccharide biosynthesis proteins [BR:ko01005]|Transporters [BR:ko02000]	arnC, pmrF undecaprenyl-phosphate 4-deoxy-4-formamido-L-arabinose transferase [EC:2.4.2.53]	K10012
sp1007	-4.53144	30.8115	-1.22525	0.222844	1	-4.90702	Carbohydrate metabolism|Membrane transport|Protein families: signaling and cellular processes	Galactose metabolism [PATH:ko00052]|Phosphotransferase system (PTS) [PATH:ko02060]|Transporters [BR:ko02000]	PTS-Lac-EIIA, lacF PTS system, lactose-specific IIA component [EC:2.7.1.207]	K02786
sp1413	22.6153	115.144	1.22507	0.222909	1	-4.91391	Energy metabolism	Oxidative phosphorylation [PATH:ko00190]	ndhK NAD(P)H-quinone oxidoreductase subunit K [EC:7.1.1.2]	K05582
sp3312	-0.222677	2.65833	-1.22395	0.223326	1	-4.85642	Poorly characterized	Function unknown	K09891 uncharacterized protein	K09891
sp2368	281.644	1774.32	1.22379	0.223394	1	-4.8843	Membrane transport|Signal transduction|Environmental adaptation|Infectious diseases: Bacterial|Drug resistance: Antimicrobial|Protein families: signaling and cellular processes	Bacterial secretion system [PATH:ko03070]|Two-component system [PATH:ko02020]|Plant-pathogen interaction [PATH:ko04626]|Pertussis [PATH:ko05133]|beta-Lactam resistance [PATH:ko01501]|Cationic antimicrobial peptide (CAMP) resistance [PATH:ko01503]|Transporters [BR:ko02000]|Secretion system [BR:ko02044]|Antimicrobial resistance genes [BR:ko01504]	tolC outer membrane protein	K12340
sp5235	-0.85929	3.20244	-1.22324	0.223598	1	-4.9102	Signal transduction|Cellular community - prokaryotes|Protein families: signaling and cellular processes	Two-component system [PATH:ko02020]|Biofilm formation - Pseudomonas aeruginosa [PATH:ko02025]|Two-component system [BR:ko02022]	wspR two-component system, chemotaxis family, response regulator WspR [EC:2.7.7.65]	K11444
sp5915	-26.045	171.618	-1.22314	0.223635	1	-4.91637	Unclassified: metabolism	Enzymes with EC numbers	bglK beta-glucoside kinase [EC:2.7.1.85]	K18673
sp3977	15.5203	516.835	1.22299	0.223688	1	-4.90159	Protein families: genetic information processing	Transfer RNA biogenesis [BR:ko03016]	trmB, METTL1, TRM8 tRNA (guanine-N7-)-methyltransferase [EC:2.1.1.33]	K03439
sp1704	20.0632	109.602	1.22253	0.223865	1	-4.91368	Glycan biosynthesis and metabolism|Protein families: metabolism	Lipopolysaccharide biosynthesis [PATH:ko00540]|Glycosyltransferases [BR:ko01003]|Lipopolysaccharide biosynthesis proteins [BR:ko01005]	waaR, waaT, rfaJ UDP-glucose/galactose:(glucosyl)LPS alpha-1,2-glucosyl/galactosyltransferase [EC:2.4.1.-]	K03276
sp4116	-29.0272	174.969	-1.22239	0.223918	1	-4.90939	Protein families: metabolism	Glycosyltransferases [BR:ko01003]|Lipopolysaccharide biosynthesis proteins [BR:ko01005]	wbdC, wbpZ N-acetyl-alpha-D-glucosaminyl-diphospho-ditrans,octacis-undecaprenol 3-alpha-mannosyltransferase / rhamnosyltransferase [EC:2.4.1.348 2.4.1.-]	K12995
sp5779	10.247	76.8832	1.22235	0.223933	1	-4.92227	Unclassified: metabolism	Energy metabolism	qmoB quinone-modifying oxidoreductase, subunit QmoB	K16886
sp3316	-0.196051	2.09249	-1.22133	0.224311	1	-4.8525	Poorly characterized	Function unknown	K09897 uncharacterized protein	K09897
sp3750	1.39099	8.17617	1.22032	0.224701	1	-4.91451	Protein families: genetic information processing	Transcription factors [BR:ko03000]	cbl LysR family transcriptional regulator, cys regulon transcriptional activator	K13635
sp846	50.7797	1190.4	1.21988	0.224864	1	-4.92919	Carbohydrate metabolism|Energy metabolism	Glycolysis / Gluconeogenesis [PATH:ko00010]|Citrate cycle (TCA cycle) [PATH:ko00020]|Pyruvate metabolism [PATH:ko00620]|Carbon fixation in photosynthetic organisms [PATH:ko00710]	E4.1.1.49, pckA phosphoenolpyruvate carboxykinase (ATP) [EC:4.1.1.49]	K01610
sp3342	3.36737	11.8884	1.21861	0.225345	1	-4.92145	Poorly characterized	Function unknown	K09928 uncharacterized protein	K09928
sp5878	33.9465	232.264	1.21772	0.225681	1	-4.9175	Unclassified: metabolism	Enzymes with EC numbers	MuB ATP-dependent target DNA activator [EC:3.6.1.3]	K07132
sp535	-0.19457	3.45055	-1.21747	0.22577	1	-4.85497	Carbohydrate metabolism	Fructose and mannose metabolism [PATH:ko00051]	rhmA 2-dehydro-3-deoxy-L-rhamnonate aldolase [EC:4.1.2.53]	K12660
sp2160	58.1158	363.039	1.21718	0.225886	1	-4.91249	Membrane transport|Protein families: signaling and cellular processes	ABC transporters [PATH:ko02010]|Transporters [BR:ko02000]	lptF lipopolysaccharide export system permease protein	K07091
sp4018	-2.04284	5.96273	-1.2166	0.226107	1	-4.91063	Protein families: genetic information processing	Ubiquitin system [BR:ko04121]	pup prokaryotic ubiquitin-like protein Pup	K13570
sp4857	-0.33446	9.6763	-1.21579	0.226408	1	-4.88267	Protein families: signaling and cellular processes	Transporters [BR:ko02000]	mdtO multidrug resistance protein MdtO	K15547
sp3942	38.261	1036.48	1.21577	0.226421	1	-4.92081	Protein families: genetic information processing	Transfer RNA biogenesis [BR:ko03016]	KAE1, tsaD, QRI7 N6-L-threonylcarbamoyladenine synthase [EC:2.3.1.234]	K01409
sp5509	20.899	718.065	1.21505	0.226691	1	-4.92134	Translation|Protein families: genetic information processing	Ribosome [PATH:ko03010]|Ribosome [BR:ko03011]	RP-L3, MRPL3, rplC large subunit ribosomal protein L3	K02906
sp4616	-69.6009	695.942	-1.21383	0.22716	1	-4.92687	Protein families: signaling and cellular processes	Secretion system [BR:ko02044]|Bacterial motility proteins [BR:ko02035]	cpaF, tadA pilus assembly protein CpaF	K02283
sp6096	26.092	149.689	1.21378	0.227179	1	-4.92808	Unclassified: metabolism	Enzymes with EC numbers	nqrC Na+-transporting NADH:ubiquinone oxidoreductase subunit C [EC:7.2.1.1]	K00348
sp2007	-12.2621	106.46	-1.21331	0.227356	1	-4.92849	Membrane transport|Protein families: signaling and cellular processes	ABC transporters [PATH:ko02010]|Transporters [BR:ko02000]	ABC.GGU.P, gguB putative multiple sugar transport system permease protein	K10547
sp1734	-2.57479	13.0944	-1.21285	0.227532	1	-4.91014	Glycan biosynthesis and metabolism|Protein families: metabolism	Peptidoglycan biosynthesis [PATH:ko00550]|Peptidoglycan biosynthesis and degradation proteins [BR:ko01011]	femA peptidoglycan pentaglycine glycine transferase (the second and third glycine) [EC:2.3.2.17]	K11694
sp1282	2.62377	17.5807	1.21225	0.227762	1	-4.92149	Drug resistance: Antimicrobial|Protein families: signaling and cellular processes	beta-Lactam resistance [PATH:ko01501]|Two-component system [BR:ko02022]|Antimicrobial resistance genes [BR:ko01504]	adeR two-component system, OmpR family, response regulator AdeR	K18144
sp4069	-9.00496	43.6726	-1.21205	0.227837	1	-4.9316	Protein families: metabolism	Glycosyltransferases [BR:ko01003]	cpoA 1,2-diacylglycerol-3-alpha-glucose alpha-1,2-galactosyltransferase [EC:2.4.1.-]	K13678
sp2490	-28.9833	380.991	-1.21141	0.228083	1	-4.9344	Metabolism of cofactors and vitamins	Porphyrin and chlorophyll metabolism [PATH:ko00860]	cobC, phpB alpha-ribazole phosphatase [EC:3.1.3.73]	K02226
sp749	-13.5714	87.2507	-1.21141	0.228084	1	-4.91976	Carbohydrate metabolism	Starch and sucrose metabolism [PATH:ko00500]	treC trehalose-6-phosphate hydrolase [EC:3.2.1.93]	K01226
sp5774	-2.63805	11.3284	-1.21076	0.228331	1	-4.92313	Unclassified: metabolism	Energy metabolism	nrfD protein NrfD	K04015
sp1920	33.0691	568.638	1.21053	0.228419	1	-4.936	Lipid metabolism|Protein families: metabolism	Fatty acid biosynthesis [PATH:ko00061]|Lipid biosynthesis proteins [BR:ko01004]	fabK enoyl-[acyl-carrier protein] reductase II [EC:1.3.1.9]	K02371
sp3149	1.86632	6.65031	1.20667	0.229895	1	-4.9315	Poorly characterized	Function unknown	K07034 uncharacterized protein	K07034
sp2343	-12.0658	63.5764	-1.20641	0.229996	1	-4.93094	Membrane transport|Protein families: signaling and cellular processes	Bacterial secretion system [PATH:ko03070]|Secretion system [BR:ko02044]	yscL, sctL type III secretion protein L	K03223
sp3432	-0.215999	1.96209	-1.20632	0.230024	1	-4.91557	Poorly characterized	General function prediction only	K09914 putative lipoprotein	K09914
sp4954	20.761	115.13	1.20626	0.230053	1	-4.94822	Protein families: signaling and cellular processes	Transporters [BR:ko02000]	sotB MFS transporter, DHA1 family, L-arabinose/isopropyl-beta-D-thiogalactopyranoside export protein	K08159
sp5074	-14.6643	91.1819	-1.20508	0.230507	1	-4.93897	Replication and repair|Protein families: genetic information processing	Base excision repair [PATH:ko03410]|DNA repair and recombination proteins [BR:ko03400]	mutM, fpg formamidopyrimidine-DNA glycosylase [EC:3.2.2.23 4.2.99.18]	K10563
sp5102	16.937	502.495	1.205	0.230534	1	-4.94179	Replication and repair|Protein families: genetic information processing	Homologous recombination [PATH:ko03440]|DNA repair and recombination proteins [BR:ko03400]	ruvA holliday junction DNA helicase RuvA [EC:3.6.4.12]	K03550
sp2757	19.3483	525.533	1.20431	0.230801	1	-4.95044	Metabolism of terpenoids and polyketides	Terpenoid backbone biosynthesis [PATH:ko00900]	ispDF 2-C-methyl-D-erythritol 4-phosphate cytidylyltransferase / 2-C-methyl-D-erythritol 2,4-cyclodiphosphate synthase [EC:2.7.7.60 4.6.1.12]	K12506
sp5942	-3.73776	18.1468	-1.20416	0.230862	1	-4.93403	Unclassified: metabolism	Enzymes with EC numbers	ctpD cobalt/nickel-transporting P-type ATPase D [EC:3.6.3.-]	K12951
sp6090	-9.34903	86.5782	-1.20383	0.230988	1	-4.94898	Unclassified: metabolism	Enzymes with EC numbers	nodF nodulation protein F [EC:2.3.1.-]	K14661
sp3298	4.49331	23.2311	1.20358	0.231083	1	-4.93894	Poorly characterized	Function unknown	K09798 uncharacterized protein	K09798
sp1842	46.2665	852.719	1.20293	0.231334	1	-4.93899	Lipid metabolism	Glycerolipid metabolism [PATH:ko00561]|Glycerophospholipid metabolism [PATH:ko00564]	dagK diacylglycerol kinase (ATP) [EC:2.7.1.107]	K07029
sp782	-40.6243	675.778	-1.20279	0.231387	1	-4.91837	Carbohydrate metabolism|Amino acid metabolism|Endocrine system|Protein families: signaling and cellular processes	Glycolysis / Gluconeogenesis [PATH:ko00010]|Pyruvate metabolism [PATH:ko00620]|Propanoate metabolism [PATH:ko00640]|Cysteine and methionine metabolism [PATH:ko00270]|Glucagon signaling pathway [PATH:ko04922]|Exosome [BR:ko04147]	LDH, ldh L-lactate dehydrogenase [EC:1.1.1.27]	K00016
sp2379	-11.9363	87.7086	-1.20273	0.23141	1	-4.92678	Membrane transport|Signal transduction|Protein families: signaling and cellular processes	ABC transporters [PATH:ko02010]|Two-component system [PATH:ko02020]|Transporters [BR:ko02000]	natA sodium transport system ATP-binding protein [EC:7.2.2.4]	K09697
sp5650	-19.2182	208.049	-1.20273	0.231411	1	-4.94286	Unclassified: genetic information processing	Replication and repair	ybaZ methylated-DNA-protein-cysteine methyltransferase related protein	K07443
sp3999	5.0676	30.5932	1.20121	0.231999	1	-4.94796	Protein families: genetic information processing	Translation factors [BR:ko03012]	PTH2 peptidyl-tRNA hydrolase, PTH2 family [EC:3.1.1.29]	K04794
sp3394	1.4359	5.1796	1.20042	0.232302	1	-4.92709	Poorly characterized	Function unknown	seaA uncharacterized protein	K05739
sp1588	4.20786	15.954	1.20016	0.232407	1	-4.93493	Energy metabolism|Xenobiotics biodegradation and metabolism	Nitrogen metabolism [PATH:ko00910]|Chloroalkane and chloroalkene degradation [PATH:ko00625]	nifK nitrogenase molybdenum-iron protein beta chain [EC:1.18.6.1]	K02591
sp3063	11.3628	77.487	1.19904	0.232838	1	-4.93263	Nucleotide metabolism|Xenobiotics biodegradation and metabolism|Signal transduction|Protein families: genetic information processing	Purine metabolism [PATH:ko00230]|Pyrimidine metabolism [PATH:ko00240]|Drug metabolism - other enzymes [PATH:ko00983]|MAPK signaling pathway - plant [PATH:ko04016]|Membrane trafficking [BR:ko04131]	ndk, NME nucleoside-diphosphate kinase [EC:2.7.4.6]	K00940
sp3495	-3.21074	13.3625	-1.19822	0.233156	1	-4.91883	Poorly characterized	General function prediction only	yfiM putative lipoprotein	K05811
sp1504	26.0361	566.912	1.1982	0.233163	1	-4.94219	Energy metabolism|Metabolism of cofactors and vitamins|Drug resistance: Antineoplastic	Carbon fixation pathways in prokaryotes [PATH:ko00720]|One carbon pool by folate [PATH:ko00670]|Antifolate resistance [PATH:ko01523]	metF, MTHFR methylenetetrahydrofolate reductase (NADPH) [EC:1.5.1.20]	K00297
sp3114	0.282604	1.17697	1.19802	0.233228	1	-4.93036	Poorly characterized	Function unknown	K06955 uncharacterized protein	K06955
sp2428	-21.5999	201.912	-1.1977	0.233357	1	-4.94558	Metabolism of cofactors and vitamins	Nicotinate and nicotinamide metabolism [PATH:ko00760]	pncA nicotinamidase/pyrazinamidase [EC:3.5.1.19 3.5.1.-]	K08281
sp1162	-278.263	1556.02	-1.19677	0.23372	1	-4.95514	Cellular community - prokaryotes	Quorum sensing [PATH:ko02024]|Biofilm formation - Escherichia coli [PATH:ko02026]	gmr c-di-GMP phosphodiesterase Gmr [EC:3.1.4.52]	K14051
sp4300	-7.18947	33.0143	-1.19675	0.233726	1	-4.93713	Protein families: metabolism	Polyketide biosynthesis proteins [BR:ko01008]	pchC pyochelin biosynthetic protein PchC	K12242
sp5781	19.4832	543.615	1.19591	0.234049	1	-4.94702	Unclassified: metabolism	Energy metabolism	rnfA Na+-translocating ferredoxin:NAD+ oxidoreductase subunit A	K03617
sp2332	-49.9971	429.788	-1.1958	0.234095	1	-4.94429	Membrane transport|Protein families: signaling and cellular processes	Bacterial secretion system [PATH:ko03070]|Secretion system [BR:ko02044]	virB4, lvhB4 type IV secretion system protein VirB4	K03199
sp2956	17.5252	81.2694	1.19536	0.234268	1	-4.95202	Nucleotide metabolism	Pyrimidine metabolism [PATH:ko00240]	DHODH, pyrD dihydroorotate dehydrogenase [EC:1.3.5.2]	K00254
sp5497	12.8613	463.888	1.19436	0.234649	1	-4.95333	Translation|Protein families: genetic information processing	Ribosome [PATH:ko03010]|Ribosome [BR:ko03011]	RP-L17, MRPL17, rplQ large subunit ribosomal protein L17	K02879
sp1992	5.3307	19.2561	1.19425	0.234698	1	-4.94885	Membrane transport|Infectious diseases: Bacterial|Protein families: signaling and cellular processes	Bacterial secretion system [PATH:ko03070]|Pertussis [PATH:ko05133]|Transporters [BR:ko02000]|Secretion system [BR:ko02044]	hlyD, cyaD hemolysin D	K11003
sp526	5.18792	32.4523	1.19411	0.234755	1	-4.95002	Carbohydrate metabolism	Fructose and mannose metabolism [PATH:ko00051]	alsK allose kinase [EC:2.7.1.55]	K00881
sp2209	-12.029	84.6939	-1.19378	0.234881	1	-4.9516	Membrane transport|Protein families: signaling and cellular processes	ABC transporters [PATH:ko02010]|Transporters [BR:ko02000]	peb1A, glnH aspartate/glutamate/glutamine transport system substrate-binding protein	K10039
sp4349	4.68143	20.8948	1.19141	0.235809	1	-4.94419	Protein families: metabolism|Protein families: genetic information processing	Protein kinases [BR:ko01001]|Transcription machinery [BR:ko03021]	rsbT serine/threonine-protein kinase RsbT [EC:2.7.11.1]	K17752
sp6449	-80.1743	860.099	-1.19134	0.235835	1	-4.95029	Unclassified: signaling and cellular processes	Transport	TC.APA basic amino acid/polyamine antiporter, APA family	K03294
sp5539	14.0793	486.969	1.1907	0.236079	1	-4.9524	Translation|Protein families: genetic information processing	Ribosome [PATH:ko03010]|Ribosome [BR:ko03011]	RP-S8, rpsH small subunit ribosomal protein S8	K02994
sp3451	-15.3957	102.23	-1.1905	0.236163	1	-4.96161	Poorly characterized	General function prediction only	elaA ElaA protein	K02348
sp5854	3.8932	22.678	1.19002	0.23635	1	-4.90922	Unclassified: metabolism	Enzymes with EC numbers	E4.2.2.10 pectin lyase [EC:4.2.2.10]	K01732
sp4388	10.2741	44.069	1.18971	0.236472	1	-4.92114	Protein families: signaling and cellular processes	Antimicrobial resistance genes [BR:ko01504]	ereA_B erythromycin esterase [EC:3.1.1.-]	K06880
sp2968	-31.4038	669.968	-1.18882	0.236823	1	-4.95707	Nucleotide metabolism	Pyrimidine metabolism [PATH:ko00240]	pyrE orotate phosphoribosyltransferase [EC:2.4.2.10]	K00762
sp6420	18.7656	86.2409	1.18827	0.237039	1	-4.93338	Unclassified: signaling and cellular processes	Structural proteins	hlpA, ompH outer membrane protein	K06142
sp2748	-5.75275	35.3216	-1.1881	0.237103	1	-4.94517	Metabolism of terpenoids and polyketides	Terpenoid backbone biosynthesis [PATH:ko00900]	E2.5.1.86 trans,polycis-decaprenyl diphosphate synthase [EC:2.5.1.86]	K14215
sp3824	-5.80745	31.7658	-1.18751	0.237337	1	-4.95192	Protein families: genetic information processing	Transcription factors [BR:ko03000]	manR activator of the mannose operon, transcriptional antiterminator	K02538
sp59	47.6749	1545.81	1.18741	0.237374	1	-4.9561	Amino acid metabolism	Cysteine and methionine metabolism [PATH:ko00270]	metK S-adenosylmethionine synthetase [EC:2.5.1.6]	K00789
sp961	-13.1614	78.9667	-1.18734	0.237401	1	-4.95945	Carbohydrate metabolism|Lipid metabolism|Protein families: metabolism	Butanoate metabolism [PATH:ko00650]|Fatty acid biosynthesis [PATH:ko00061]|Lipid biosynthesis proteins [BR:ko01004]	fabV, ter enoyl-[acyl-carrier protein] reductase / trans-2-enoyl-CoA reductase (NAD+) [EC:1.3.1.9 1.3.1.44]	K00209
sp5202	47.3068	458.396	1.18725	0.237439	1	-4.94895	Signal transduction|Cellular community - prokaryotes|Protein families: genetic information processing	Two-component system [PATH:ko02020]|Biofilm formation - Vibrio cholerae [PATH:ko05111]|Transcription machinery [BR:ko03021]	rpoN RNA polymerase sigma-54 factor	K03092
sp5208	-66.9107	503.246	-1.18711	0.237495	1	-4.94641	Signal transduction|Cellular community - prokaryotes|Protein families: metabolism	Two-component system [PATH:ko02020]|Quorum sensing [PATH:ko02024]|Peptidases [BR:ko01002]	agrB accessory gene regulator B	K07813
sp673	11.532	77.5158	1.18661	0.237691	1	-4.94391	Carbohydrate metabolism	Pentose phosphate pathway [PATH:ko00030]	gdh glucose 1-dehydrogenase [EC:1.1.1.47]	K00034
sp4638	-152.824	4064.73	-1.18532	0.238196	1	-4.95708	Protein families: signaling and cellular processes	Transporters [BR:ko02000]	ABC.CD.A putative ABC transport system ATP-binding protein	K02003
sp2507	-43.9631	655.857	-1.18507	0.238296	1	-4.96077	Metabolism of cofactors and vitamins	Porphyrin and chlorophyll metabolism [PATH:ko00860]	cobW cobalamin biosynthesis protein CobW	K02234
sp2677	14.1429	197.58	1.18474	0.238422	1	-4.95561	Metabolism of other amino acids|Metabolism of cofactors and vitamins	beta-Alanine metabolism [PATH:ko00410]|Pantothenate and CoA biosynthesis [PATH:ko00770]	panD aspartate 1-decarboxylase [EC:4.1.1.11]	K01579
sp4558	0.672436	3.16891	1.18444	0.238543	1	-4.93428	Protein families: signaling and cellular processes	Secretion system [BR:ko02044]	mshJ MSHA biogenesis protein MshJ	K12280
sp6008	2.69813	12.1759	1.18415	0.238658	1	-4.953	Unclassified: metabolism	Enzymes with EC numbers	hpdB 4-hydroxyphenylacetate decarboxylase large subunit [EC:4.1.1.83]	K18427
sp2128	-7.20838	28.0995	-1.18337	0.238967	1	-4.94921	Membrane transport|Protein families: signaling and cellular processes	ABC transporters [PATH:ko02010]|Transporters [BR:ko02000]	gluC glutamate transport system permease protein	K10006
sp6608	3.25396	18.8792	1.18323	0.239021	1	-4.95124	Xenobiotics biodegradation and metabolism	Styrene degradation [PATH:ko00643]	E3.5.5.7 aliphatic nitrilase [EC:3.5.5.7]	K01502
sp451	-13.7807	79.2725	-1.18293	0.23914	1	-4.9398	Carbohydrate metabolism	Amino sugar and nucleotide sugar metabolism [PATH:ko00520]	legF, ptmB CMP-N,N'-diacetyllegionaminic acid synthase [EC:2.7.7.82]	K18431
sp3446	-23.5117	270.161	-1.18278	0.239198	1	-4.96658	Poorly characterized	General function prediction only	cvpA membrane protein required for colicin V production	K03558
sp3768	7.50537	35.7165	1.18228	0.239395	1	-4.9445	Protein families: genetic information processing	Transcription factors [BR:ko03000]	dhaR transcriptional activator for dhaKLM operon	K05880
sp6579	0.999048	6.03579	1.18133	0.23977	1	-4.94627	Xenobiotics biodegradation and metabolism	Furfural degradation [PATH:ko00365]	hmfC 2-furoyl-CoA dehydrogenase 2Fe-2S iron sulfur subunit [EC:1.3.99.8]	K16879
sp5847	0.789605	3.01521	1.18125	0.239803	1	-4.95932	Unclassified: metabolism	Enzymes with EC numbers	E3.5.1.77 N-carbamoyl-D-amino-acid hydrolase [EC:3.5.1.77]	K01459
sp2195	-54.1263	433.719	-1.18109	0.239865	1	-4.96576	Membrane transport|Protein families: signaling and cellular processes	ABC transporters [PATH:ko02010]|Transporters [BR:ko02000]	nikA nickel transport system substrate-binding protein	K15584
sp5622	442.522	2840.95	1.18063	0.240048	1	-4.95816	Unclassified: genetic information processing	Replication and repair	K07484 transposase	K07484
sp1951	-1.6595	7.01802	-1.18043	0.240129	1	-4.9246	Lipid metabolism|Xenobiotics biodegradation and metabolism	Steroid hormone biosynthesis [PATH:ko00140]|Steroid degradation [PATH:ko00984]	E5.3.3.1 steroid Delta-isomerase [EC:5.3.3.1]	K01822
sp2938	4.39311	35.7916	1.17995	0.240319	1	-4.96352	Nucleotide metabolism	Purine metabolism [PATH:ko00230]	xapA xanthosine phosphorylase [EC:2.4.2.-]	K03815
sp969	-52.4341	393.499	-1.17988	0.240346	1	-4.97145	Carbohydrate metabolism|Membrane transport|Protein families: signaling and cellular processes	Amino sugar and nucleotide sugar metabolism [PATH:ko00520]|Phosphotransferase system (PTS) [PATH:ko02060]|Transporters [BR:ko02000]	PTS-Dgl-EIIC, gamP PTS system, D-glucosamine-specific IIC component	K02765
sp2818	22.5033	529.697	1.17954	0.240479	1	-4.96308	Metabolism of terpenoids and polyketides|Protein families: metabolism	Terpenoid backbone biosynthesis [PATH:ko00900]|Prenyltransferases [BR:ko01006]	GGPS geranylgeranyl diphosphate synthase, type II [EC:2.5.1.1 2.5.1.10 2.5.1.29]	K13789
sp3918	28.5289	707.339	1.17897	0.240707	1	-4.9697	Protein families: genetic information processing	Transcription machinery [BR:ko03021]	greA transcription elongation factor GreA	K03624
sp1001	3.24578	18.9598	1.1786	0.240851	1	-4.95138	Carbohydrate metabolism|Membrane transport|Protein families: signaling and cellular processes	Galactose metabolism [PATH:ko00052]|Phosphotransferase system (PTS) [PATH:ko02060]|Transporters [BR:ko02000]	PTS-Gam-EIIB, agaB PTS system, galactosamine-specific IIB component [EC:2.7.1.-]	K10984
sp3482	-22.5585	216.904	-1.17853	0.24088	1	-4.96685	Poorly characterized	General function prediction only	sanA SanA protein	K03748
sp4881	-1.47484	8.94752	-1.17828	0.240981	1	-4.93462	Protein families: signaling and cellular processes	Transporters [BR:ko02000]	mtr tryptophan-specific transport protein	K03835
sp3777	-2.32206	9.28845	-1.17788	0.241138	1	-4.94477	Protein families: genetic information processing	Transcription factors [BR:ko03000]	fadR GntR family transcriptional regulator, negative regulator for fad regulon and positive regulator of fabA	K03603
sp2834	43.466	896.801	1.17761	0.241245	1	-4.97021	Metabolism of terpenoids and polyketides|Protein families: metabolism|Protein families: genetic information processing	Zeatin biosynthesis [PATH:ko00908]|Prenyltransferases [BR:ko01006]|Transfer RNA biogenesis [BR:ko03016]	miaA, TRIT1 tRNA dimethylallyltransferase [EC:2.5.1.75]	K00791
sp2705	17.2279	90.167	1.17683	0.241558	1	-4.95169	Metabolism of terpenoids and polyketides	Biosynthesis of siderophore group nonribosomal peptides [PATH:ko01053]	entD enterobactin synthetase component D [EC:6.3.2.14 2.7.8.-]	K02362
sp2781	-1.17636	7.12938	-1.17665	0.241627	1	-4.95065	Metabolism of terpenoids and polyketides|Protein families: metabolism	Biosynthesis of siderophore group nonribosomal peptides [PATH:ko01053]|Polyketide biosynthesis proteins [BR:ko01008]	entE, dhbE, vibE, mxcE 2,3-dihydroxybenzoate-AMP ligase [EC:6.3.2.14 2.7.7.58]	K02363
sp2630	4.10523	24.0139	1.1762	0.241808	1	-4.96039	Metabolism of cofactors and vitamins|Protein families: signaling and cellular processes	One carbon pool by folate [PATH:ko00670]|Exosome [BR:ko04147]	MTHFD methylenetetrahydrofolate dehydrogenase (NADP+) / methenyltetrahydrofolate cyclohydrolase / formyltetrahydrofolate synthetase [EC:1.5.1.5 3.5.4.9 6.3.4.3]	K00288
sp1449	3.34216	17.3475	1.17591	0.241921	1	-4.94026	Energy metabolism	Sulfur metabolism [PATH:ko00920]	doxD thiosulfate dehydrogenase [quinone] large subunit [EC:1.8.5.2]	K16937
sp3837	-7.60985	92.0093	-1.17567	0.24202	1	-4.95462	Protein families: genetic information processing	Transcription factors [BR:ko03000]	modE molybdate transport system regulatory protein	K02019
sp1174	4.27583	31.6489	1.17492	0.242315	1	-4.96923	Cellular community - prokaryotes|Protein families: genetic information processing	Biofilm formation - Escherichia coli [PATH:ko02026]|Transcription factors [BR:ko03000]	gcvA LysR family transcriptional regulator, glycine cleavage system transcriptional activator	K03566
sp5829	68.4824	947.391	1.17486	0.24234	1	-4.94596	Unclassified: metabolism	Enzymes with EC numbers	E3.1.11.5 exodeoxyribonuclease V [EC:3.1.11.5]	K01144
sp3419	-4.39147	20.3518	-1.17424	0.242587	1	-4.96223	Poorly characterized	General function prediction only	K08972 putative membrane protein	K08972
sp3967	-14.1018	100.679	-1.17399	0.242689	1	-4.95891	Protein families: genetic information processing	Transfer RNA biogenesis [BR:ko03016]	rph ribonuclease PH [EC:2.7.7.56]	K00989
sp4613	9.55669	40.7768	1.17374	0.242788	1	-4.93607	Protein families: signaling and cellular processes	Secretion system [BR:ko02044]|Bacterial motility proteins [BR:ko02035]	cpaC, rcpA pilus assembly protein CpaC	K02280
sp719	-0.48018	7.93608	-1.17319	0.243002	1	-4.90194	Carbohydrate metabolism	Pyruvate metabolism [PATH:ko00620]|Glyoxylate and dicarboxylate metabolism [PATH:ko00630]	aceB, glcB malate synthase [EC:2.3.3.9]	K01638
sp1110	-8.41158	53.3502	-1.17236	0.243339	1	-4.96129	Cell motility|Protein families: signaling and cellular processes	Flagellar assembly [PATH:ko02040]|Bacterial motility proteins [BR:ko02035]	flgB flagellar basal-body rod protein FlgB	K02387
sp5739	-2.56489	15.9992	-1.17208	0.243449	1	-4.94014	Unclassified: metabolism	Energy metabolism	fdx ferredoxin, 2Fe-2S	K04755
sp4864	-0.196266	2.66835	-1.17162	0.243628	1	-4.93526	Protein families: signaling and cellular processes	Transporters [BR:ko02000]	mhpT MFS transporter, AAHS family, 3-hydroxyphenylpropionic acid transporter	K05819
sp1751	85.0636	525.525	1.17141	0.243717	1	-4.93677	Glycan biosynthesis and metabolism|Transport and catabolism	Glycosaminoglycan degradation [PATH:ko00531]|Lysosome [PATH:ko04142]	GNS N-acetylglucosamine-6-sulfatase [EC:3.1.6.14]	K01137
sp992	-22.5712	155.529	-1.17067	0.244017	1	-4.96969	Carbohydrate metabolism|Membrane transport|Protein families: signaling and cellular processes	Fructose and mannose metabolism [PATH:ko00051]|Phosphotransferase system (PTS) [PATH:ko02060]|Transporters [BR:ko02000]	PTS-Mtl-EIIC, mtlA, cmtA PTS system, mannitol-specific IIC component	K02800
sp5482	-43.8367	688.372	-1.16976	0.244381	1	-4.94628	Translation|Protein families: genetic information processing	Aminoacyl-tRNA biosynthesis [PATH:ko00970]|Mitochondrial biogenesis [BR:ko03029]	gatA, QRSL1 aspartyl-tRNA(Asn)/glutamyl-tRNA(Gln) amidotransferase subunit A [EC:6.3.5.6 6.3.5.7]	K02433
sp1653	-15.2243	64.397	-1.16967	0.244416	1	-4.97607	Glycan biosynthesis and metabolism	Other glycan degradation [PATH:ko00511]	E3.2.1.96 mannosyl-glycoprotein endo-beta-N-acetylglucosaminidase [EC:3.2.1.96]	K01227
sp1427	47.7084	300.749	1.16946	0.244501	1	-4.9692	Energy metabolism	Oxidative phosphorylation [PATH:ko00190]	nuoM NADH-quinone oxidoreductase subunit M [EC:7.1.1.2]	K00342
sp134	-57.2321	580.98	-1.16936	0.244541	1	-4.9833	Amino acid metabolism	Histidine metabolism [PATH:ko00340]	urdA urocanate reductase [EC:1.3.99.33]	K17363
sp960	3.70877	19.3191	1.16901	0.244682	1	-4.94181	Carbohydrate metabolism|Lipid metabolism|Metabolism of cofactors and vitamins	Pentose and glucuronate interconversions [PATH:ko00040]|Fructose and mannose metabolism [PATH:ko00051]|Galactose metabolism [PATH:ko00052]|Glycerolipid metabolism [PATH:ko00561]|Folate biosynthesis [PATH:ko00790]	AKR1B aldehyde reductase [EC:1.1.1.21]	K00011
sp3995	61.271	1864.96	1.16831	0.244961	1	-4.97835	Protein families: genetic information processing	Transfer RNA biogenesis [BR:ko03016]|Chromosome and associated proteins [BR:ko03036]	gidA, mnmG, MTO1 tRNA uridine 5-carboxymethylaminomethyl modification enzyme	K03495
sp905	27.7794	1073.46	1.16795	0.245102	1	-4.96311	Carbohydrate metabolism|Energy metabolism|Metabolism of other amino acids	Pyruvate metabolism [PATH:ko00620]|Propanoate metabolism [PATH:ko00640]|Carbon fixation pathways in prokaryotes [PATH:ko00720]|Methane metabolism [PATH:ko00680]|Taurine and hypotaurine metabolism [PATH:ko00430]	ackA acetate kinase [EC:2.7.2.1]	K00925
sp931	306.19	1907.64	1.16735	0.245347	1	-4.94602	Carbohydrate metabolism|Glycan biosynthesis and metabolism|Transport and catabolism|Protein families: genetic information processing	Amino sugar and nucleotide sugar metabolism [PATH:ko00520]|Various types of N-glycan biosynthesis [PATH:ko00513]|Glycosaminoglycan degradation [PATH:ko00531]|Glycosphingolipid biosynthesis - globo and isoglobo series [PATH:ko00603]|Glycosphingolipid biosynthesis - ganglio series [PATH:ko00604]|Other glycan degradation [PATH:ko00511]|Lysosome [PATH:ko04142]|Chaperones and folding catalysts [BR:ko0…	HEXA_B hexosaminidase [EC:3.2.1.52]	K12373
sp3094	47.0453	402.189	1.16732	0.245361	1	-4.96393	Poorly characterized	Function unknown	K06915 uncharacterized protein	K06915
sp2283	-1.72353	7.95793	-1.16693	0.245518	1	-4.93294	Membrane transport|Protein families: signaling and cellular processes	ABC transporters [PATH:ko02010]|Transporters [BR:ko02000]	urtB urea transport system permease protein	K11960
sp5532	27.8988	672.38	1.16563	0.246039	1	-4.97918	Translation|Protein families: genetic information processing	Ribosome [PATH:ko03010]|Ribosome [BR:ko03011]	RP-S2, MRPS2, rpsB small subunit ribosomal protein S2	K02967
sp4441	2.9716	14.5284	1.16538	0.246142	1	-4.97709	Protein families: signaling and cellular processes	Exosome [BR:ko04147]	DDAH, ddaH dimethylargininase [EC:3.5.3.18]	K01482
sp2365	-10.7569	64.8962	-1.16492	0.246328	1	-4.97901	Membrane transport|Protein families: signaling and cellular processes	Phosphotransferase system (PTS) [PATH:ko02060]|Transporters [BR:ko02000]	PTS-Mng-EIIC, mngA, hrsA PTS system, 2-O-A-mannosyl-D-glycerate-specific IIC component	K11200
sp5648	14.0381	81.1242	1.16488	0.246341	1	-4.97901	Unclassified: genetic information processing	Replication and repair	xtmA phage terminase small subunit	K07474
sp3362	2.02213	6.53033	1.16475	0.246394	1	-4.97445	Poorly characterized	Function unknown	K09954 uncharacterized protein	K09954
sp176	-7.76742	33.9267	-1.1637	0.246819	1	-4.98038	Amino acid metabolism	Phenylalanine metabolism [PATH:ko00360]	mhpC 2-hydroxy-6-oxonona-2,4-dienedioate hydrolase [EC:3.7.1.14]	K05714
sp185	13.0771	67.1295	1.1634	0.24694	1	-4.96477	Amino acid metabolism	Phenylalanine metabolism [PATH:ko00360]	paaZ oxepin-CoA hydrolase / 3-oxo-5,6-dehydrosuberyl-CoA semialdehyde dehydrogenase [EC:3.3.2.12 1.2.1.91]	K02618
sp3910	-66.7828	864.56	-1.16293	0.247131	1	-4.97964	Protein families: genetic information processing	Transcription factors [BR:ko03000]	zntR MerR family transcriptional regulator, Zn(II)-responsive regulator of zntA	K13638
sp4347	0.373465	3.11414	1.16267	0.247229	1	-4.97824	Protein families: metabolism|Protein families: genetic information processing	Peptidases [BR:ko01002]|Mitochondrial biogenesis [BR:ko03029]	PRSS15, PIM1 ATP-dependent Lon protease [EC:3.4.21.53]	K08675
sp3020	-11.5648	64.9793	-1.16246	0.247318	1	-4.97728	Nucleotide metabolism|Metabolism of other amino acids|Metabolism of cofactors and vitamins	Pyrimidine metabolism [PATH:ko00240]|beta-Alanine metabolism [PATH:ko00410]|Pantothenate and CoA biosynthesis [PATH:ko00770]	preA dihydropyrimidine dehydrogenase (NAD+) subunit PreA [EC:1.3.1.1]	K17723
sp5313	-19.3648	119.767	-1.16245	0.247323	1	-4.97608	Signal transduction|Protein families: metabolism|Protein families: signaling and cellular processes	Two-component system [PATH:ko02020]|Protein kinases [BR:ko01001]|Two-component system [BR:ko02022]	degS two-component system, NarL family, sensor histidine kinase DegS [EC:2.7.13.3]	K07777
sp2967	30.3537	998.409	1.16148	0.247714	1	-4.98148	Nucleotide metabolism	Pyrimidine metabolism [PATH:ko00240]	pyrDII dihydroorotate dehydrogenase electron transfer subunit	K02823
sp1651	24.4213	119.919	1.16121	0.247826	1	-4.97573	Glycan biosynthesis and metabolism	Lipopolysaccharide biosynthesis [PATH:ko00540]	kdkA 3-deoxy-D-manno-octulosonic acid kinase [EC:2.7.1.166]	K11211
sp1101	-11.566	78.8518	-1.16105	0.247892	1	-4.96059	Cell motility|Protein families: signaling and cellular processes	Bacterial chemotaxis [PATH:ko02030]|Bacterial motility proteins [BR:ko02035]	cheC chemotaxis protein CheC	K03410
sp3896	-0.814288	4.81793	-1.16103	0.247899	1	-4.94945	Protein families: genetic information processing	Transcription factors [BR:ko03000]	uidR TetR/AcrR family transcriptional regulator, repressor for uid operon	K16138
sp4486	19.3177	91.273	1.15985	0.248378	1	-4.98274	Protein families: signaling and cellular processes	Prokaryotic defense system [BR:ko02048]	relE, stbE mRNA interferase RelE/StbE	K06218
sp5601	-5.8769	35.4531	-1.15917	0.248652	1	-4.97812	Unclassified: genetic information processing	Protein processing	ureE urease accessory protein	K03187
sp3530	68.3709	393.843	1.15902	0.248713	1	-4.97763	Protein families: genetic information processing	Chaperones and folding catalysts [BR:ko03110]	ppiD peptidyl-prolyl cis-trans isomerase D [EC:5.2.1.8]	K03770
sp6255	-24.8736	222.557	-1.15893	0.248752	1	-4.97666	Unclassified: signaling and cellular processes	Cell growth	cotI spore coat protein I	K06331
sp5107	47.4447	1289.41	1.15866	0.248858	1	-4.98451	Replication and repair|Protein families: genetic information processing	Mismatch repair [PATH:ko03430]|DNA repair and recombination proteins [BR:ko03400]	mutL DNA mismatch repair protein MutL	K03572
sp1814	-0.235684	24.8643	-1.15854	0.248903	1	-4.90781	Infectious diseases: Bacterial|Protein families: signaling and cellular processes	Pertussis [PATH:ko05133]|Secretion system [BR:ko02044]|Bacterial motility proteins [BR:ko02035]	fimA major type 1 subunit fimbrin (pilin)	K07345
sp977	-19.1904	141.237	-1.15838	0.248975	1	-4.98614	Carbohydrate metabolism|Membrane transport|Protein families: signaling and cellular processes	Fructose and mannose metabolism [PATH:ko00051]|Amino sugar and nucleotide sugar metabolism [PATH:ko00520]|Phosphotransferase system (PTS) [PATH:ko02060]|Transporters [BR:ko02000]	PTS-Man-EIIA, manX PTS system, mannose-specific IIA component [EC:2.7.1.191]	K02793
sp3375	12.9026	46.2176	1.15725	0.249432	1	-4.9971	Poorly characterized	Function unknown	K09968 uncharacterized protein	K09968
sp2136	-0.749622	4.39571	-1.15349	0.250968	1	-4.95755	Membrane transport|Protein families: signaling and cellular processes	ABC transporters [PATH:ko02010]|Transporters [BR:ko02000]	gtsC, glcG glucose/mannose transport system permease protein	K17317
sp1740	-46.5362	592.204	-1.15336	0.251019	1	-4.98322	Glycan biosynthesis and metabolism|Protein families: metabolism	Peptidoglycan biosynthesis [PATH:ko00550]|Peptidoglycan biosynthesis and degradation proteins [BR:ko01011]	pbpA penicillin-binding protein A	K05364
sp4685	14.127	70.1354	1.15299	0.251172	1	-4.95942	Protein families: signaling and cellular processes	Transporters [BR:ko02000]	MFS.SP MFS transporter, SP family, sugar porter, other	K03444
sp1678	7.47291	49.7196	1.1527	0.251291	1	-5.00117	Glycan biosynthesis and metabolism|Protein families: metabolism	Arabinogalactan biosynthesis - Mycobacterium [PATH:ko00572]|Glycosyltransferases [BR:ko01003]	wbbL N-acetylglucosaminyl-diphospho-decaprenol L-rhamnosyltransferase [EC:2.4.1.289]	K16870
sp3782	-3.53368	21.2319	-1.15206	0.251551	1	-4.9603	Protein families: genetic information processing	Transcription factors [BR:ko03000]	fruR1, fruR LacI family transcriptional regulator, fructose operon transcriptional repressor	K03435
sp5872	1.5626	6.23854	1.15183	0.251647	1	-4.9794	Unclassified: metabolism	Enzymes with EC numbers	K11442 putative uridylyltransferase [EC:2.7.7.-]	K11442
sp6159	-10.3481	46.1045	-1.15174	0.25168	1	-4.99018	Unclassified: metabolism	Enzymes with EC numbers	sqhC sporulenol synthase [EC:4.2.1.137]	K18115
sp728	44.6932	300.789	1.15164	0.251723	1	-4.98516	Carbohydrate metabolism	Starch and sucrose metabolism [PATH:ko00500]	E3.2.1.1A alpha-amylase [EC:3.2.1.1]	K07405
sp6540	15.8339	148.447	1.15118	0.251911	1	-4.97771	Xenobiotics biodegradation and metabolism	Benzoate degradation [PATH:ko00362]|Fluorobenzoate degradation [PATH:ko00364]|Chlorocyclohexane and chlorobenzene degradation [PATH:ko00361]|Toluene degradation [PATH:ko00623]	catB muconate cycloisomerase [EC:5.5.1.1]	K01856
sp5502	9.93474	331.303	1.15093	0.252006	1	-4.98598	Translation|Protein families: genetic information processing	Ribosome [PATH:ko03010]|Ribosome [BR:ko03011]	RP-L21, MRPL21, rplU large subunit ribosomal protein L21	K02888
sp3675	-0.168032	2.94891	-1.15075	0.25208	1	-4.8989	Protein families: genetic information processing	Ribosome biogenesis [BR:ko03009]	rlmG 23S rRNA (guanine1835-N2)-methyltransferase [EC:2.1.1.174]	K11391
sp2181	33.7081	196.002	1.15044	0.252216	1	-4.97668	Membrane transport|Protein families: signaling and cellular processes	ABC transporters [PATH:ko02010]|Transporters [BR:ko02000]	modF molybdate transport system ATP-binding protein	K05776
sp5605	-29.5097	347.693	-1.14955	0.252582	1	-4.99632	Unclassified: genetic information processing	Protein processing	xdhC xanthine dehydrogenase accessory factor	K07402
sp448	-8.27086	65.5893	-1.14892	0.252839	1	-4.98597	Carbohydrate metabolism	Amino sugar and nucleotide sugar metabolism [PATH:ko00520]	glmU UDP-N-acetylglucosamine pyrophosphorylase [EC:2.7.7.23]	K11528
sp4597	-0.397273	4.04568	-1.14808	0.253178	1	-4.94858	Protein families: signaling and cellular processes	Secretion system [BR:ko02044]	traV conjugal transfer pilus assembly protein TraV	K12064
sp708	32.3322	219.612	1.14791	0.253255	1	-4.99932	Carbohydrate metabolism	Pyruvate metabolism [PATH:ko00620]	LDHD, dld D-lactate dehydrogenase (cytochrome) [EC:1.1.2.4]	K00102
sp844	27.1992	182.707	1.14777	0.25331	1	-4.98512	Carbohydrate metabolism|Energy metabolism	Glycolysis / Gluconeogenesis [PATH:ko00010]|Citrate cycle (TCA cycle) [PATH:ko00020]|Pyruvate metabolism [PATH:ko00620]|Butanoate metabolism [PATH:ko00650]|Carbon fixation pathways in prokaryotes [PATH:ko00720]	korB, oorB, oforB 2-oxoglutarate/2-oxoacid ferredoxin oxidoreductase subunit beta [EC:1.2.7.3 1.2.7.11]	K00175
sp249	-6.03109	36.3721	-1.14674	0.253733	1	-4.97954	Amino acid metabolism	Tyrosine metabolism [PATH:ko00350]	hpaG 5-oxopent-3-ene-1,2,5-tricarboxylate decarboxylase / 2-hydroxyhepta-2,4-diene-1,7-dioate isomerase [EC:4.1.1.68 5.3.3.-]	K05921
sp132	-27.9483	240.151	-1.14658	0.2538	1	-4.9855	Amino acid metabolism	Histidine metabolism [PATH:ko00340]	hutI, AMDHD1 imidazolonepropionase [EC:3.5.2.7]	K01468
sp2558	29.4664	139.184	1.14656	0.253809	1	-4.99018	Metabolism of cofactors and vitamins	Ubiquinone and other terpenoid-quinone biosynthesis [PATH:ko00130]	menC O-succinylbenzoate synthase [EC:4.2.1.113]	K02549
sp5101	17.9834	653.872	1.14646	0.253847	1	-4.98063	Replication and repair|Protein families: genetic information processing	Homologous recombination [PATH:ko03440]|DNA repair and recombination proteins [BR:ko03400]	recR recombination protein RecR	K06187
sp1128	-13.9471	74.6736	-1.14612	0.253993	1	-4.99755	Cell motility|Protein families: signaling and cellular processes	Flagellar assembly [PATH:ko02040]|Secretion system [BR:ko02044]|Bacterial motility proteins [BR:ko02035]	flhB flagellar biosynthetic protein FlhB	K02401
sp2015	-8.29322	31.1834	-1.14545	0.254267	1	-4.99355	Membrane transport|Protein families: signaling and cellular processes	ABC transporters [PATH:ko02010]|Transporters [BR:ko02000]	K16905 fluoroquinolone transport system permease protein	K16905
sp3437	-1.5043	5.14332	-1.14544	0.25427	1	-4.99751	Poorly characterized	General function prediction only	ahpD alkyl hydroperoxide reductase subunit D	K04756
sp4487	83.2834	623.658	1.14521	0.254367	1	-4.98188	Protein families: signaling and cellular processes	Prokaryotic defense system [BR:ko02048]	res type III restriction enzyme [EC:3.1.21.5]	K01156
sp3051	-10.921	141.901	-1.14485	0.254514	1	-4.98824	Nucleotide metabolism|Transcription|Protein families: genetic information processing	Purine metabolism [PATH:ko00230]|Pyrimidine metabolism [PATH:ko00240]|RNA polymerase [PATH:ko03020]|Transcription machinery [BR:ko03021]|DNA repair and recombination proteins [BR:ko03400]	rpoZ DNA-directed RNA polymerase subunit omega [EC:2.7.7.6]	K03060
sp1973	-0.299117	2.60727	-1.14417	0.25479	1	-4.95989	Membrane transport|Cellular community - prokaryotes|Protein families: signaling and cellular processes	Bacterial secretion system [PATH:ko03070]|Biofilm formation - Pseudomonas aeruginosa [PATH:ko02025]|Secretion system [BR:ko02044]	hcp type VI secretion system secreted protein Hcp	K11903
sp5613	-7.09056	27.0134	-1.14412	0.254817	1	-4.9843	Unclassified: genetic information processing	Replication and repair	K07453 putative restriction endonuclease	K07453
sp1720	0.920765	7.15388	1.14389	0.254912	1	-4.95504	Glycan biosynthesis and metabolism|Protein families: metabolism	Lipopolysaccharide biosynthesis [PATH:ko00540]|Lipopolysaccharide biosynthesis proteins [BR:ko01005]	waaP, rfaP heptose I phosphotransferase [EC:2.7.1.-]	K02848
sp5022	0.361541	1.73532	1.14337	0.255121	1	-4.9693	Protein families: signaling and cellular processes	Transporters [BR:ko02000]|Antimicrobial resistance genes [BR:ko01504]	cmr MFS transporter, DHA3 family, multidrug efflux protein	K18833
sp4862	-26.3561	263.925	-1.14329	0.255157	1	-5.00397	Protein families: signaling and cellular processes	Transporters [BR:ko02000]	mgtC putative Mg2+ transporter-C (MgtC) family protein	K07507
sp1286	-28.2089	285.248	-1.14279	0.255367	1	-4.98963	Endocrine system|Protein families: genetic information processing|Protein families: signaling and cellular processes	Insulin signaling pathway [PATH:ko04910]|Membrane trafficking [BR:ko04131]|Chromosome and associated proteins [BR:ko03036]|Exosome [BR:ko04147]	FLOT flotillin	K07192
sp3488	57.0489	790.324	1.14271	0.255399	1	-5.00819	Poorly characterized	General function prediction only	sufB Fe-S cluster assembly protein SufB	K09014
sp2144	2.18047	11.9848	1.14259	0.255447	1	-5.00024	Membrane transport|Protein families: signaling and cellular processes	ABC transporters [PATH:ko02010]|Transporters [BR:ko02000]	iatP inositol transport system permease protein	K17209
sp1466	82.1514	1970.81	1.14233	0.255556	1	-5.00555	Energy metabolism|Amino acid metabolism	Nitrogen metabolism [PATH:ko00910]|Alanine, aspartate and glutamate metabolism [PATH:ko00250]	gltD glutamate synthase (NADPH) small chain [EC:1.4.1.13]	K00266
sp633	-0.619938	2.22793	-1.14223	0.255597	1	-4.97923	Carbohydrate metabolism	Pentose and glucuronate interconversions [PATH:ko00040]	rbtD ribitol 2-dehydrogenase [EC:1.1.1.56]	K00039
sp2982	23.0045	1187.12	1.14193	0.255714	1	-5.00477	Nucleotide metabolism|Amino acid metabolism	Purine metabolism [PATH:ko00230]|Alanine, aspartate and glutamate metabolism [PATH:ko00250]	purB, ADSL adenylosuccinate lyase [EC:4.3.2.2]	K01756
sp5913	-12.1381	73.4145	-1.14186	0.255751	1	-4.99017	Unclassified: metabolism	Enzymes with EC numbers	azr azobenzene reductase [EC:1.7.1.6]	K03206
sp4868	-0.561108	2.23021	-1.14063	0.25626	1	-5.00099	Protein families: signaling and cellular processes	Transporters [BR:ko02000]	mnhA, mrpA multicomponent Na+:H+ antiporter subunit A	K05565
sp5687	-7.52133	65.8703	-1.14002	0.256512	1	-4.98506	Unclassified: metabolism	Amino acid metabolism	eutP ethanolamine utilization protein EutP	K04029
sp3895	10.108	63.0578	1.13945	0.256751	1	-5.00601	Protein families: genetic information processing	Transcription factors [BR:ko03000]	tyrR transcriptional regulator of aroF, aroG, tyrA and aromatic amino acid transport	K03721
sp5751	-1.58767	8.82382	-1.13933	0.256799	1	-4.98683	Unclassified: metabolism	Energy metabolism	hycG formate hydrogenlyase subunit 7	K15832
sp2665	-0.616229	2.40145	-1.13902	0.256928	1	-4.99313	Metabolism of other amino acids	Taurine and hypotaurine metabolism [PATH:ko00430]	isfD sulfoacetaldehyde reductase [EC:1.1.1.313]	K15373
sp5475	-1.7211	11.3426	-1.13897	0.256948	1	-4.97462	Signal transduction|Signaling molecules and interaction|Cellular community - eukaryotes|Immune system|Endocrine system|Digestive system|Endocrine and metabolic diseases|Infectious diseases: Viral|Infectious diseases: Parasitic|Protein families: signaling and cellular processes	PI3K-Akt signaling pathway [PATH:ko04151]|ECM-receptor interaction [PATH:ko04512]|Focal adhesion [PATH:ko04510]|Platelet activation [PATH:ko04611]|Relaxin signaling pathway [PATH:ko04926]|Protein digestion and absorption [PATH:ko04974]|AGE-RAGE signaling pathway in diabetic complications [PATH:ko04933]|Human papillomavirus infection [PATH:ko05165]|Amoebiasis [PATH:ko05146]|Glycosaminoglycan bindi…	COL1A collagen, type I, alpha	K06236
sp4979	4.33533	24.5243	1.13889	0.256983	1	-5.00392	Protein families: signaling and cellular processes	Transporters [BR:ko02000]	tuaB teichuronic acid exporter	K16694
sp2049	-3.3071	25.0943	-1.13841	0.25718	1	-4.97484	Membrane transport|Protein families: signaling and cellular processes	ABC transporters [PATH:ko02010]|Transporters [BR:ko02000]	aotP arginine/ornithine transport system ATP-binding protein [EC:7.4.2.1]	K10025
sp1869	-16.6226	88.5674	-1.13799	0.257356	1	-4.98754	Lipid metabolism	Glycerophospholipid metabolism [PATH:ko00564]	tagD glycerol-3-phosphate cytidylyltransferase [EC:2.7.7.39]	K00980
sp3731	-37.7608	362.501	-1.1375	0.257562	1	-5.00715	Protein families: genetic information processing	Transcription factors [BR:ko03000]	agaR DeoR family transcriptional regulator, aga operon transcriptional repressor	K02081
sp933	-17.089	171.401	-1.13712	0.257719	1	-5.00123	Carbohydrate metabolism|Lipid metabolism	Propanoate metabolism [PATH:ko00640]|Glycerolipid metabolism [PATH:ko00561]	dhaT 1,3-propanediol dehydrogenase [EC:1.1.1.202]	K00086
sp3459	-0.264281	1.97397	-1.13627	0.258065	1	-4.93355	Poorly characterized	General function prediction only	grcA autonomous glycyl radical cofactor	K06866
sp2249	-14.1753	98.8347	-1.13625	0.25808	1	-4.98537	Membrane transport|Protein families: signaling and cellular processes	ABC transporters [PATH:ko02010]|Transporters [BR:ko02000]	tagH teichoic acid transport system ATP-binding protein [EC:3.6.3.40]	K09693
sp780	34.2107	1077.41	1.13584	0.258251	1	-5.00366	Carbohydrate metabolism|Amino acid metabolism|Biosynthesis of other secondary metabolites	C5-Branched dibasic acid metabolism [PATH:ko00660]|Valine, leucine and isoleucine biosynthesis [PATH:ko00290]|Glucosinolate biosynthesis [PATH:ko00966]	leuC, IPMI-L 3-isopropylmalate/(R)-2-methylmalate dehydratase large subunit [EC:4.2.1.33 4.2.1.35]	K01703
sp6329	4.74038	25.0195	1.13526	0.258492	1	-5.0036	Unclassified: signaling and cellular processes	Cell growth	yabG spore coat assemly protein	K06436
sp5251	11.8385	135.923	1.135	0.258603	1	-4.99678	Signal transduction|Cellular community - prokaryotes|Protein families: signaling and cellular processes	Two-component system [PATH:ko02020]|Quorum sensing [PATH:ko02024]|Two-component system [BR:ko02022]	spo0F two-component system, response regulator, stage 0 sporulation protein F	K02490
sp1609	90.365	1265.74	1.13472	0.258719	1	-5.00394	Folding, sorting and degradation|Membrane transport|Cellular community - prokaryotes|Protein families: signaling and cellular processes	Protein export [PATH:ko03060]|Bacterial secretion system [PATH:ko03070]|Quorum sensing [PATH:ko02024]|Secretion system [BR:ko02044]	secDF SecD/SecF fusion protein	K12257
sp3065	32.4164	392.83	1.13439	0.258858	1	-5.00626	Poorly characterized	Function unknown	K01163 uncharacterized protein	K01163
sp3436	5.39561	37.7471	1.13362	0.259178	1	-5.00049	Poorly characterized	General function prediction only	PTER, php phosphotriesterase-related protein	K07048
sp4729	109.321	824.172	1.13227	0.259743	1	-4.989	Protein families: signaling and cellular processes	Transporters [BR:ko02000]	bamD outer membrane protein assembly factor BamD	K05807
sp1118	-59.0299	392.106	-1.13202	0.259849	1	-4.98377	Cell motility|Protein families: signaling and cellular processes	Flagellar assembly [PATH:ko02040]|Bacterial motility proteins [BR:ko02035]	flgK flagellar hook-associated protein 1 FlgK	K02396
sp4841	135.34	655.342	1.13194	0.259884	1	-5.00054	Protein families: signaling and cellular processes	Transporters [BR:ko02000]	lptD, imp, ostA LPS-assembly protein	K04744
sp4775	58.4198	357.215	1.13088	0.260326	1	-4.99956	Protein families: signaling and cellular processes	Transporters [BR:ko02000]	exbB biopolymer transport protein ExbB	K03561
sp1442	-10.5772	81.4612	-1.13086	0.260333	1	-5.01579	Energy metabolism	Sulfur metabolism [PATH:ko00920]	asrA anaerobic sulfite reductase subunit A	K16950
sp2746	-3.25908	18.2106	-1.12994	0.260722	1	-5.00476	Metabolism of terpenoids and polyketides	Polyketide sugar unit biosynthesis [PATH:ko00523]|Biosynthesis of vancomycin group antibiotics [PATH:ko01055]	evaB, megDII, angB, staI dTDP-3-amino-2,3,6-trideoxy-4-keto-D-glucose/dTDP-3-amino-3,4,6-trideoxy-alpha-D-glucose/dTDP-2,6-dideoxy-D-kanosamine transaminase [EC:2.6.1.- 2.6.1.106]	K16436
sp6171	-12.3515	58.5978	-1.12948	0.260913	1	-4.96812	Unclassified: metabolism	Enzymes with EC numbers	wcaF putative colanic acid biosynthesis acetyltransferase WcaF [EC:2.3.1.-]	K03818
sp6279	-25.494	228.932	-1.12859	0.261288	1	-5.02392	Unclassified: signaling and cellular processes	Cell growth	kapD sporulation inhibitor KapD	K06348
sp4162	-98.1282	1567.94	-1.1283	0.26141	1	-4.996	Protein families: metabolism	Lipopolysaccharide biosynthesis proteins [BR:ko01005]	rfbP undecaprenyl-phosphate galactose phosphotransferase [EC:2.7.8.6]	K00996
sp3120	10.5626	69.1696	1.12797	0.261549	1	-4.99062	Poorly characterized	Function unknown	K06975 uncharacterized protein	K06975
sp2514	-28.4112	171.169	-1.12764	0.261687	1	-5.00049	Metabolism of cofactors and vitamins	Porphyrin and chlorophyll metabolism [PATH:ko00860]	hemE, UROD uroporphyrinogen decarboxylase [EC:4.1.1.37]	K01599
sp1122	-7.04445	42.8855	-1.12755	0.261724	1	-4.99975	Cell motility|Protein families: signaling and cellular processes	Flagellar assembly [PATH:ko02040]|Bacterial motility proteins [BR:ko02035]	fliE flagellar hook-basal body complex protein FliE	K02408
sp385	-1.45651	5.67532	-1.12671	0.262079	1	-4.99424	Biosynthesis of other secondary metabolites	Biosynthesis of secondary metabolites - unclassified [PATH:ko00999]	bacD L-alanine-L-anticapsin ligase [EC:6.3.2.49]	K13037
sp950	-8.76207	65.7224	-1.12641	0.262205	1	-5.02053	Carbohydrate metabolism|Lipid metabolism|Amino acid metabolism|Metabolism of other amino acids|Metabolism of terpenoids and polyketides|Xenobiotics biodegradation and metabolism	Propanoate metabolism [PATH:ko00640]|Butanoate metabolism [PATH:ko00650]|Fatty acid degradation [PATH:ko00071]|Valine, leucine and isoleucine degradation [PATH:ko00280]|Lysine degradation [PATH:ko00310]|Tryptophan metabolism [PATH:ko00380]|beta-Alanine metabolism [PATH:ko00410]|Limonene and pinene degradation [PATH:ko00903]|Geraniol degradation [PATH:ko00281]|Benzoate degradation [PATH:ko00362]|C…	fadJ 3-hydroxyacyl-CoA dehydrogenase / enoyl-CoA hydratase / 3-hydroxybutyryl-CoA epimerase [EC:1.1.1.35 4.2.1.17 5.1.2.3]	K01782
sp2296	-5.09041	26.7434	-1.12614	0.262321	1	-5.01265	Membrane transport|Protein families: signaling and cellular processes	ABC transporters [PATH:ko02010]|Transporters [BR:ko02000]	yejA microcin C transport system substrate-binding protein	K13893
sp2041	2.42077	12.5302	1.12532	0.262666	1	-5.01195	Membrane transport|Protein families: signaling and cellular processes	ABC transporters [PATH:ko02010]|Transporters [BR:ko02000]	aguE alpha-1,4-digalacturonate transport system substrate-binding protein	K17241
sp5501	11.38	390.432	1.12524	0.262693	1	-5.01352	Translation|Protein families: genetic information processing	Ribosome [PATH:ko03010]|Ribosome [BR:ko03011]	RP-L20, MRPL20, rplT large subunit ribosomal protein L20	K02887
sp2811	1.23998	7.22199	1.12524	0.262698	1	-5.00068	Metabolism of terpenoids and polyketides|Protein families: metabolism	Nonribosomal peptide structures [PATH:ko01054]|Polyketide biosynthesis proteins [BR:ko01008]	K15666, ppsC, fenE fengycin family lipopeptide synthetase C	K15666
sp648	5.81271	34.4671	1.12346	0.263451	1	-4.99244	Carbohydrate metabolism	Pentose and glucuronate interconversions [PATH:ko00040]|Ascorbate and aldarate metabolism [PATH:ko00053]	dlgD 3-dehydro-L-gulonate 2-dehydrogenase [EC:1.1.1.130]	K08092
sp87	1.41712	7.44846	1.12323	0.263546	1	-5.01951	Amino acid metabolism	Glycine, serine and threonine metabolism [PATH:ko00260]	doeB N2-acetyl-L-2,4-diaminobutanoate deacetylase [EC:3.5.1.125]	K15784
sp4820	-1.55206	7.96099	-1.12317	0.263572	1	-4.98622	Protein families: signaling and cellular processes	Transporters [BR:ko02000]	iolT MFS transporter, SP family, major inositol transporter	K06609
sp5752	8.7339	69.4992	1.12281	0.263726	1	-5.01117	Unclassified: metabolism	Energy metabolism	hydN electron transport protein HydN	K05796
sp544	79.493	611.417	1.12237	0.263913	1	-5.01341	Carbohydrate metabolism	Fructose and mannose metabolism [PATH:ko00051]|Amino sugar and nucleotide sugar metabolism [PATH:ko00520]	manC, cpsB mannose-1-phosphate guanylyltransferase [EC:2.7.7.13]	K00971
sp1450	-0.582723	2.82586	-1.12179	0.264154	1	-4.9879	Energy metabolism	Sulfur metabolism [PATH:ko00920]	fccA cytochrome subunit of sulfide dehydrogenase	K17230
sp1936	12.0893	140.533	1.12105	0.264472	1	-5.02851	Lipid metabolism|Signal transduction|Cancers: Overview	Glycerolipid metabolism [PATH:ko00561]|Glycerophospholipid metabolism [PATH:ko00564]|Phosphatidylinositol signaling system [PATH:ko04070]|Phospholipase D signaling pathway [PATH:ko04072]|Choline metabolism in cancer [PATH:ko05231]	dgkA, DGK diacylglycerol kinase (ATP) [EC:2.7.1.107]	K00901
sp976	-15.2566	94.9654	-1.12053	0.264693	1	-5.01414	Carbohydrate metabolism|Membrane transport|Protein families: signaling and cellular processes	Ascorbate and aldarate metabolism [PATH:ko00053]|Phosphotransferase system (PTS) [PATH:ko02060]|Transporters [BR:ko02000]	PTS-Ula-EIIC, ulaA, sgaT PTS system, ascorbate-specific IIC component	K03475
sp6176	-16.6197	124.799	-1.12052	0.264697	1	-4.99637	Unclassified: metabolism	Enzymes with EC numbers	yafP putative acetyltransferase [EC:2.3.1.-]	K03830
sp2387	19.0997	374.529	1.1202	0.264831	1	-5.02404	Metabolism of cofactors and vitamins	Folate biosynthesis [PATH:ko00790]	GCH1, folE GTP cyclohydrolase IA [EC:3.5.4.16]	K01495
sp664	-22.3082	298.265	-1.11858	0.26552	1	-5.02046	Carbohydrate metabolism	Pentose phosphate pathway [PATH:ko00030]	E2.2.1.2, talA, talB transaldolase [EC:2.2.1.2]	K00616
sp5808	-3.0607	15.7424	-1.1176	0.265935	1	-5.00763	Unclassified: metabolism	Enzymes with EC numbers	E2.1.1.77, pcm protein-L-isoaspartate(D-aspartate) O-methyltransferase [EC:2.1.1.77]	K00573
sp1668	74.2093	587.275	1.1176	0.265938	1	-5.01506	Glycan biosynthesis and metabolism|Drug resistance: Antimicrobial|Protein families: metabolism|Protein families: genetic information processing	Peptidoglycan biosynthesis [PATH:ko00550]|beta-Lactam resistance [PATH:ko01501]|Peptidoglycan biosynthesis and degradation proteins [BR:ko01011]|Chromosome and associated proteins [BR:ko03036]	ftsI cell division protein FtsI (penicillin-binding protein 3) [EC:3.4.16.4]	K03587
sp3305	18.9769	128.311	1.11751	0.265975	1	-5.00101	Poorly characterized	Function unknown	K09807 uncharacterized protein	K09807
sp3902	-3.10291	13.0101	-1.11723	0.266095	1	-4.97761	Protein families: genetic information processing	Transcription factors [BR:ko03000]	ybtA AraC family transcriptional regulator	K05372
sp4435	69.6616	1861.27	1.11575	0.266723	1	-5.02727	Protein families: signaling and cellular processes	Bacterial toxins [BR:ko02042]	tlyC putative hemolysin	K03699
sp229	-39.1095	327.372	-1.11546	0.266848	1	-5.02776	Amino acid metabolism	Phenylalanine, tyrosine and tryptophan biosynthesis [PATH:ko00400]	ydiB quinate/shikimate dehydrogenase [EC:1.1.1.282]	K05887
sp4583	-16.2993	84.2828	-1.11464	0.267198	1	-5.00635	Protein families: signaling and cellular processes	Secretion system [BR:ko02044]	tadG tight adherence protein G	K12515
sp1809	1.1999	5.33381	1.11459	0.267217	1	-5.00614	Infectious diseases: Bacterial|Protein families: metabolism	Tuberculosis [PATH:ko05152]|Protein kinases [BR:ko01001]	pknG serine/threonine-protein kinase PknG [EC:2.7.11.1]	K14949
sp1127	-29.081	227.502	-1.11452	0.267248	1	-5.00563	Cell motility|Protein families: signaling and cellular processes	Flagellar assembly [PATH:ko02040]|Secretion system [BR:ko02044]|Bacterial motility proteins [BR:ko02035]	flhA flagellar biosynthesis protein FlhA	K02400
sp2220	20.7659	562.923	1.11442	0.26729	1	-5.02282	Membrane transport|Protein families: signaling and cellular processes	ABC transporters [PATH:ko02010]|Transporters [BR:ko02000]	potB spermidine/putrescine transport system permease protein	K11071
sp3477	-2.44524	16.0735	-1.11439	0.267303	1	-5.01067	Poorly characterized	General function prediction only	pqiB paraquat-inducible protein B	K06192
sp49	30.5869	247.215	1.11403	0.26746	1	-5.01695	Amino acid metabolism	Arginine biosynthesis [PATH:ko00220]	argE acetylornithine deacetylase [EC:3.5.1.16]	K01438
sp1865	-25.8596	698.988	-1.11374	0.267581	1	-5.01563	Lipid metabolism	Glycerophospholipid metabolism [PATH:ko00564]	pgsA, PGS1 CDP-diacylglycerol---glycerol-3-phosphate 3-phosphatidyltransferase [EC:2.7.8.5]	K00995
sp5205	23.8781	161.234	1.11341	0.267725	1	-5.03481	Signal transduction|Cellular community - prokaryotes|Protein families: genetic information processing	Two-component system [PATH:ko02020]|Quorum sensing [PATH:ko02024]|Biofilm formation - Vibrio cholerae [PATH:ko05111]|Biofilm formation - Pseudomonas aeruginosa [PATH:ko02025]|Biofilm formation - Escherichia coli [PATH:ko02026]|Transcription factors [BR:ko03000]	crp CRP/FNR family transcriptional regulator, cyclic AMP receptor protein	K10914
sp1598	-13.2905	139.748	-1.11319	0.267815	1	-5.02267	Folding, sorting and degradation	Sulfur relay system [PATH:ko04122]	thiS sulfur carrier protein	K03154
sp3160	18.8457	115.686	1.11223	0.268229	1	-5.00328	Poorly characterized	Function unknown	K07063 uncharacterized protein	K07063
sp2224	-12.0888	104.379	-1.11144	0.268566	1	-5.01957	Membrane transport|Protein families: signaling and cellular processes	ABC transporters [PATH:ko02010]|Transporters [BR:ko02000]	potG putrescine transport system ATP-binding protein	K11076
sp4396	-26.0358	177.917	-1.11125	0.268648	1	-5.03299	Protein families: signaling and cellular processes	Antimicrobial resistance genes [BR:ko01504]	vat virginiamycin A acetyltransferase [EC:2.3.1.-]	K18234
sp2074	-0.625572	3.13788	-1.11101	0.268748	1	-5.01524	Membrane transport|Protein families: signaling and cellular processes	ABC transporters [PATH:ko02010]|Transporters [BR:ko02000]	bxlF xylobiose transport system permease protein	K17327
sp2692	-13.4733	157.766	-1.11082	0.268832	1	-5.02527	Metabolism of other amino acids|Signal transduction|Infectious diseases: Bacterial|Drug resistance: Antimicrobial|Protein families: signaling and cellular processes	D-Alanine metabolism [PATH:ko00473]|Two-component system [PATH:ko02020]|Staphylococcus aureus infection [PATH:ko05150]|Cationic antimicrobial peptide (CAMP) resistance [PATH:ko01503]|Antimicrobial resistance genes [BR:ko01504]	dltC D-alanine--poly(phosphoribitol) ligase subunit 2 [EC:6.1.1.13]	K14188
sp4792	112.707	551.341	1.11031	0.269051	1	-5.01628	Protein families: signaling and cellular processes	Transporters [BR:ko02000]	fyuA pesticin/yersiniabactin receptor	K15721
sp121	7.96026	95.2453	1.10928	0.269494	1	-5.03338	Amino acid metabolism	Histidine metabolism [PATH:ko00340]	hisE phosphoribosyl-ATP pyrophosphohydrolase [EC:3.6.1.31]	K01523
sp449	-34.0286	523.491	-1.10857	0.2698	1	-5.01749	Carbohydrate metabolism	Amino sugar and nucleotide sugar metabolism [PATH:ko00520]	glmU bifunctional UDP-N-acetylglucosamine pyrophosphorylase / Glucosamine-1-phosphate N-acetyltransferase [EC:2.7.7.23 2.3.1.157]	K04042
sp3998	14.6363	565.479	1.10835	0.26989	1	-5.01896	Protein families: genetic information processing	Translation factors [BR:ko03012]	PTH1, pth, spoVC peptidyl-tRNA hydrolase, PTH1 family [EC:3.1.1.29]	K01056
sp2669	-15.7232	78.6018	-1.10836	0.26989	1	-5.03898	Metabolism of other amino acids	beta-Alanine metabolism [PATH:ko00410]|Taurine and hypotaurine metabolism [PATH:ko00430]	toa taurine---2-oxoglutarate transaminase [EC:2.6.1.55]	K15372
sp4893	-0.543105	7.17765	-1.10816	0.269971	1	-4.97739	Protein families: signaling and cellular processes	Transporters [BR:ko02000]	nupC nucleoside transport protein	K11535
sp3681	-61.0418	1083.01	-1.10815	0.26998	1	-5.0336	Protein families: genetic information processing	Ribosome biogenesis [BR:ko03009]	rlmN 23S rRNA (adenine2503-C2)-methyltransferase [EC:2.1.1.192]	K06941
sp3462	0.471918	2.77724	1.10809	0.269999	1	-5.0067	Poorly characterized	General function prediction only	hyaE hydrogenase-1 operon protein HyaE	K03619
sp5934	-14.9427	114.934	-1.10809	0.270007	1	-5.03631	Unclassified: metabolism	Enzymes with EC numbers	coxM, cutM aerobic carbon-monoxide dehydrogenase medium subunit [EC:1.2.5.3]	K03519
sp4227	-20.8059	278.64	-1.1077	0.270175	1	-5.02686	Protein families: metabolism	Peptidases [BR:ko01002]	pepE dipeptidase E [EC:3.4.13.21]	K05995
sp4326	-143.788	2436.36	-1.10766	0.270189	1	-5.02152	Protein families: metabolism	Protein kinases [BR:ko01001]	K08884 serine/threonine protein kinase, bacterial [EC:2.7.11.1]	K08884
sp289	85.0246	734.211	1.10756	0.270234	1	-5.03596	Amino acid metabolism|Biosynthesis of other secondary metabolites|Protein families: metabolism	Alanine, aspartate and glutamate metabolism [PATH:ko00250]|Cysteine and methionine metabolism [PATH:ko00270]|Arginine biosynthesis [PATH:ko00220]|Arginine and proline metabolism [PATH:ko00330]|Tyrosine metabolism [PATH:ko00350]|Phenylalanine metabolism [PATH:ko00360]|Phenylalanine, tyrosine and tryptophan biosynthesis [PATH:ko00400]|Isoquinoline alkaloid biosynthesis [PATH:ko00950]|Tropane, piper…	aspB aspartate aminotransferase [EC:2.6.1.1]	K00812
sp2560	28.0832	155.6	1.10724	0.270369	1	-5.02526	Metabolism of cofactors and vitamins	Ubiquinone and other terpenoid-quinone biosynthesis [PATH:ko00130]	menE O-succinylbenzoic acid---CoA ligase [EC:6.2.1.26]	K01911
sp163	6.81673	39.0645	1.10716	0.270403	1	-5.02012	Amino acid metabolism	Lysine degradation [PATH:ko00310]	kamE beta-lysine 5,6-aminomutase beta subunit [EC:5.4.3.3]	K18011
sp6107	-12.9151	57.2491	-1.10707	0.270444	1	-5.02152	Unclassified: metabolism	Enzymes with EC numbers	odh opine dehydrogenase [EC:1.5.1.28]	K04940
sp699	-2.77661	19.3538	-1.10635	0.270754	1	-5.00742	Carbohydrate metabolism	Propanoate metabolism [PATH:ko00640]	prpF 2-methylaconitate isomerase [EC:5.3.3.-]	K09788
sp6404	-34.0706	242.452	-1.10595	0.270926	1	-5.00422	Unclassified: signaling and cellular processes	Structural proteins	ABC.MR.TX HlyD family secretion protein	K02022
sp1049	130.991	994.732	1.10567	0.271049	1	-5.0167	Carbohydrate metabolism|Protein families: metabolism	Starch and sucrose metabolism [PATH:ko00500]|Glycosyltransferases [BR:ko01003]	K16153 glycogen phosphorylase/synthase [EC:2.4.1.1 2.4.1.11]	K16153
sp951	-2.77374	13.1978	-1.10513	0.27128	1	-5.01218	Carbohydrate metabolism|Lipid metabolism|Amino acid metabolism|Metabolism of terpenoids and polyketides	Butanoate metabolism [PATH:ko00650]|Synthesis and degradation of ketone bodies [PATH:ko00072]|Valine, leucine and isoleucine degradation [PATH:ko00280]|Terpenoid backbone biosynthesis [PATH:ko00900]	E2.3.3.10 hydroxymethylglutaryl-CoA synthase [EC:2.3.3.10]	K01641
sp4603	-0.256357	3.12061	-1.10454	0.271528	1	-4.97346	Protein families: signaling and cellular processes	Secretion system [BR:ko02044]	vasJ type VI secretion system protein VasJ	K11910
sp3498	-151.843	1839.82	-1.10454	0.271533	1	-5.02118	Poorly characterized	General function prediction only	yhgE putative membrane protein	K01421
sp3636	-11.4983	75.3764	-1.10437	0.271607	1	-5.02298	Protein families: genetic information processing	Messenger RNA biogenesis [BR:ko03019]|Ribosome biogenesis [BR:ko03009]	cshB ATP-dependent RNA helicase CshB [EC:3.6.4.13]	K18692
sp733	-145.211	2729.27	-1.10312	0.272147	1	-5.03063	Carbohydrate metabolism	Starch and sucrose metabolism [PATH:ko00500]	SPP sucrose-6-phosphatase [EC:3.1.3.24]	K07024
sp517	-1.21538	5.41554	-1.10308	0.272167	1	-5.03366	Carbohydrate metabolism	Fructose and mannose metabolism [PATH:ko00051]	K07046 L-fuconolactonase [EC:3.1.1.-]	K07046
sp5077	-29.2162	587.13	-1.10305	0.272177	1	-5.04624	Replication and repair|Protein families: genetic information processing	Base excision repair [PATH:ko03410]|DNA repair and recombination proteins [BR:ko03400]	nfo deoxyribonuclease IV [EC:3.1.21.2]	K01151
sp2636	6.74881	62.685	1.10178	0.272727	1	-5.03258	Metabolism of cofactors and vitamins|Translation	One carbon pool by folate [PATH:ko00670]|Aminoacyl-tRNA biosynthesis [PATH:ko00970]	MTFMT, fmt methionyl-tRNA formyltransferase [EC:2.1.2.9]	K00604
sp2036	0.310293	0.924819	1.10121	0.272969	1	-5.03222	Membrane transport|Protein families: signaling and cellular processes	ABC transporters [PATH:ko02010]|Transporters [BR:ko02000]	afuC, fbpC iron(III) transport system ATP-binding protein [EC:3.6.3.30]	K02010
sp272	-31.9896	1182.81	-1.10074	0.273178	1	-5.03822	Amino acid metabolism|Biosynthesis of other secondary metabolites	Glycine, serine and threonine metabolism [PATH:ko00260]|Cysteine and methionine metabolism [PATH:ko00270]|Lysine biosynthesis [PATH:ko00300]|Monobactam biosynthesis [PATH:ko00261]	lysC aspartate kinase [EC:2.7.2.4]	K00928
sp4956	-38.6598	448.49	-1.10072	0.27319	1	-5.04813	Protein families: signaling and cellular processes	Transporters [BR:ko02000]	sstT serine/threonine transporter	K07862
sp3818	-1.44097	12.9736	-1.10038	0.273335	1	-5.00003	Protein families: genetic information processing	Transcription factors [BR:ko03000]	leuO LysR family transcriptional regulator, transcriptional activator for leuABCD operon	K05798
sp5902	41.3615	255.37	1.09862	0.274099	1	-5.024	Unclassified: metabolism	Enzymes with EC numbers	aguA alpha-glucuronidase [EC:3.2.1.139]	K01235
sp1845	0.700472	4.02248	1.09839	0.274197	1	-4.99879	Lipid metabolism	Glycerophospholipid metabolism [PATH:ko00564]	E2.5.1.42 geranylgeranylglycerol-phosphate geranylgeranyltransferase [EC:2.5.1.42]	K17105
sp2613	19.0189	712.036	1.09814	0.274305	1	-5.02998	Metabolism of cofactors and vitamins|Protein families: genetic information processing	Thiamine metabolism [PATH:ko00730]|Ribosome biogenesis [BR:ko03009]	rsgA, engC ribosome biogenesis GTPase / thiamine phosphate phosphatase [EC:3.6.1.- 3.1.3.100]	K06949
sp925	180.447	1165.4	1.09798	0.274378	1	-5.02013	Carbohydrate metabolism|Glycan biosynthesis and metabolism	Galactose metabolism [PATH:ko00052]|Other glycan degradation [PATH:ko00511]	ebgA evolved beta-galactosidase subunit alpha [EC:3.2.1.23]	K12111
sp2625	-1.4133	8.41408	-1.09791	0.274409	1	-5.00787	Metabolism of cofactors and vitamins|Protein families: signaling and cellular processes	Biotin metabolism [PATH:ko00780]|Transporters [BR:ko02000]	bisC biotin/methionine sulfoxide reductase [EC:1.-.-.-]	K08351
sp3135	19.1008	319.109	1.09706	0.274778	1	-5.02418	Poorly characterized	Function unknown	K07005 uncharacterized protein	K07005
sp2903	-60.9577	822.671	-1.09681	0.274885	1	-5.03736	Nucleotide metabolism	Purine metabolism [PATH:ko00230]	E2.7.6.5X putative GTP pyrophosphokinase [EC:2.7.6.5]	K07816
sp1409	13.6277	62.7476	1.0967	0.274936	1	-5.04137	Energy metabolism	Oxidative phosphorylation [PATH:ko00190]	ndhG NAD(P)H-quinone oxidoreductase subunit 6 [EC:7.1.1.2]	K05578
sp4804	-23.6983	352.4	-1.09656	0.274997	1	-5.0496	Protein families: signaling and cellular processes	Transporters [BR:ko02000]	gltS glutamate:Na+ symporter, ESS family	K03312
sp3088	-5.74255	22.674	-1.09645	0.275043	1	-5.04938	Poorly characterized	Function unknown	K06906 uncharacterized protein	K06906
sp2976	3.09075	18.9736	1.09629	0.275113	1	-5.03695	Nucleotide metabolism	Pyrimidine metabolism [PATH:ko00240]	rutE 3-hydroxypropanoate dehydrogenase [EC:1.1.1.-]	K09019
sp2154	9.15045	94.1106	1.09536	0.275519	1	-5.04683	Membrane transport|Protein families: signaling and cellular processes	ABC transporters [PATH:ko02010]|Transporters [BR:ko02000]	lacK lactose/L-arabinose transport system ATP-binding protein	K10191
sp6087	1.18172	7.60385	1.09508	0.27564	1	-5.04461	Unclassified: metabolism	Enzymes with EC numbers	nnr ADP-dependent NAD(P)H-hydrate dehydratase [EC:4.2.1.136]	K17758
sp295	0.783057	3.99482	1.09431	0.275977	1	-5.01873	Amino acid metabolism|Biosynthesis of other secondary metabolites|Xenobiotics biodegradation and metabolism|Nervous system|Substance dependence	Glycine, serine and threonine metabolism [PATH:ko00260]|Arginine and proline metabolism [PATH:ko00330]|Histidine metabolism [PATH:ko00340]|Tyrosine metabolism [PATH:ko00350]|Phenylalanine metabolism [PATH:ko00360]|Tryptophan metabolism [PATH:ko00380]|Isoquinoline alkaloid biosynthesis [PATH:ko00950]|Drug metabolism - cytochrome P450 [PATH:ko00982]|Dopaminergic synapse [PATH:ko04728]|Serotonergic …	MAO, aofH monoamine oxidase [EC:1.4.3.4]	K00274
sp4466	-53.1756	729.167	-1.09427	0.275996	1	-5.03816	Protein families: signaling and cellular processes	Prokaryotic defense system [BR:ko02048]	dinJ DNA-damage-inducible protein J	K07473
sp4408	-12.5367	83.2417	-1.09326	0.276435	1	-5.04051	Protein families: signaling and cellular processes	Bacterial motility proteins [BR:ko02035]	flhG, fleN flagellar biosynthesis protein FlhG	K04562
sp1113	-24.5339	169.235	-1.09314	0.27649	1	-5.03567	Cell motility|Protein families: signaling and cellular processes	Flagellar assembly [PATH:ko02040]|Bacterial motility proteins [BR:ko02035]	flgE flagellar hook protein FlgE	K02390
sp4023	-10.9362	82.9157	-1.09313	0.276494	1	-5.04863	Protein families: genetic information processing|Protein families: signaling and cellular processes	Chromosome and associated proteins [BR:ko03036]|Cytoskeleton proteins [BR:ko04812]	minE cell division topological specificity factor	K03608
sp2826	2.46951	8.17401	1.09226	0.276872	1	-5.02814	Metabolism of terpenoids and polyketides|Protein families: metabolism	Type I polyketide structures [PATH:ko01052]|Biosynthesis of ansamycins [PATH:ko01051]|Polyketide biosynthesis proteins [BR:ko01008]	rif14 27-O-demethylrifamycin SV methyltransferase [EC:2.1.1.315]	K15467
[truncated: 3,971 more rows]
