# Supplementary material for: Iron status influences non-alcoholic fatty liver disease in obesity through the gut microbiome
Source: Microbiome. 2021 May 7;9:104. doi: 10.1186/s40168-021-01052-7 (PMC8106161; doi:10.1186/s40168-021-01052-7)
Supplement: Supplementary file 5 — Additional file 4:. Metagenome functions based on EggNOG annotation associated with the serum ferritin. Results of metagenome EggNOG functions associated with ferritin as calculated from shotgun metagenomic sequencing in an independent cohort of obese and non-obese subjects, adjusting for age, BMI, sex, and hs-CRP. [file 40168_2021_1052_MOESM5_ESM.xlsx]

## Sheet: book1
Function	Function	COG			ENOG	pFDR	pcorr
POORLY_CHARACTERIZED;[S]_Function_unknown;S_NIF3_(NGG1p_interacting_factor_3)	POORLY_CHARACTERIZED	S	[S]_Function_unknown	S_NIF3_(NGG1p_interacting_factor_3)	ENOG4107V70	0.00340972	0.312919
METABOLISM;[H]_Coenzyme_transport_and_metabolism;H_Biotin_acetyl_CoA_carboxylase	METABOLISM	H	[H]_Coenzyme_transport_and_metabolism	H_Biotin_acetyl_CoA_carboxylase	ENOG410837R	0.00340972	0.307659
CELLULAR_PROCESSES_AND_SIGNALING;[V]_Defense_mechanisms;V_Beta_lactamase	CELLULAR_PROCESSES_AND_SIGNALING	V	[V]_Defense_mechanisms	V_Beta_lactamase	ENOG4107V9K	0.00340972	0.307295
POORLY_CHARACTERIZED;[S]_Function_unknown;S_Toxic_component_of_a_toxin_antitoxin_(TA)_module._A	POORLY_CHARACTERIZED	S	[S]_Function_unknown	S_Toxic_component_of_a_toxin_antitoxin_(TA)_module._A	ENOG410780Z	0.00340972	0.302541
METABOLISM;[G]_Carbohydrate_transport_and_metabolism;G_Alpha_L_fucosidase	METABOLISM	G	[G]_Carbohydrate_transport_and_metabolism	G_Alpha_L_fucosidase	ENOG41082FE	0.00442467	0.286922
METABOLISM;[G]_Carbohydrate_transport_and_metabolism;G_Domain_of_unknown_function_(DUF386)	METABOLISM	G	[G]_Carbohydrate_transport_and_metabolism	G_Domain_of_unknown_function_(DUF386)	ENOG41082WM	0.00442467	0.285659
POORLY_CHARACTERIZED;[S]_Function_unknown;S_FlgN_protein	POORLY_CHARACTERIZED	S	[S]_Function_unknown	S_FlgN_protein	ENOG41060FP	0.00656588	0.267388
POORLY_CHARACTERIZED;[S]_Function_unknown;S_Pfam:UPF0125	POORLY_CHARACTERIZED	S	[S]_Function_unknown	S_Pfam:UPF0125	ENOG4108BJM	0.00674077	0.26577
METABOLISM;[E]_Amino_acid_transport_and_metabolism;E_Amidinotransferase	METABOLISM	E	[E]_Amino_acid_transport_and_metabolism	E_Amidinotransferase	ENOG4105J8J	0.00674077	0.265093
POORLY_CHARACTERIZED;[S]_Function_unknown;S_Protein_of_unknown_function_(DUF2968)	POORLY_CHARACTERIZED	S	[S]_Function_unknown	S_Protein_of_unknown_function_(DUF2968)	ENOG4105SVU	0.00839627	0.255568
POORLY_CHARACTERIZED;[S]_Function_unknown;S_Uncharacterised_protein_family_(UPF0270)	POORLY_CHARACTERIZED	S	[S]_Function_unknown	S_Uncharacterised_protein_family_(UPF0270)	ENOG4108BN9	0.00897516	0.252512
INFORMATION_STORAGE_AND_PROCESSING;[K]_Transcription;K_Transcriptional_regulator	INFORMATION_STORAGE_AND_PROCESSING	K	[K]_Transcription	K_Transcriptional_regulator	ENOG4105REW	0.00967515	0.249825
POORLY_CHARACTERIZED;[S]_Function_unknown;S_Transcription_termination_antitermination_factor_NusG	POORLY_CHARACTERIZED	S	[S]_Function_unknown	S_Transcription_termination_antitermination_factor_NusG	ENOG4107050	0.0100375	0.246885
CELLULAR_PROCESSES_AND_SIGNALING;[T]_Signal_transduction_mechanisms;T_Response_regulator_receiver_domain	CELLULAR_PROCESSES_AND_SIGNALING	T	[T]_Signal_transduction_mechanisms	T_Response_regulator_receiver_domain	ENOG4107MDQ	0.0100375	0.246874
CELLULAR_PROCESSES_AND_SIGNALING;[M]_Cell_wall/membrane/envelope_biogenesis;M_NlpC/P60_family	CELLULAR_PROCESSES_AND_SIGNALING	M	[M]_Cell_wall/membrane/envelope_biogenesis	M_NlpC/P60_family	ENOG4108AEG	0.010266	0.245633
INFORMATION_STORAGE_AND_PROCESSING;[J]_Translation,_ribosomal_structure_and_biogenesis;J_Allows_the_formation_of_correctly_charged_Asn_tRNA(Asn)_or_Gln_tRNA(Gln)_through_the_transamidation_of_misacylated_Asp__tRNA(Asn)_or_Glu_tRNA(Gln)_in_organisms_which_lack_either_or_both_of_asparaginyl_tRNA_or_glutaminyl_tRNA_synthetases._The_reaction_takes_place_in_the_presence_of_glutamine_and_ATP_through_an…	INFORMATION_STORAGE_AND_PROCESSING	J	[J]_Translation,_ribosomal_structure_and_biogenesis	J_Allows_the_formation_of_correctly_charged_Asn_tRNA(Asn)_or_Gln_tRNA(Gln)_through_the_transamidation_of_misacylated_Asp__tRNA(Asn)_or_Glu_tRNA(Gln)_in_organisms_which_lack_either_or_both_of_asparaginyl_tRNA_or_glutaminyl_tRNA_synthetases._The_reaction_takes_place_in_the_presence_of_glutamine_and_ATP_through_an_activated_phospho_Asp_tRNA(Asn)_or_phospho_Glu_tRNA(Gln)_(By_similarity)	ENOG41084XV	0.0105906	0.244163
METABOLISM;[P]_Inorganic_ion_transport_and_metabolism;P_Arsenical_resistance_operon_trans_acting_repressor_ArsD	METABOLISM	P	[P]_Inorganic_ion_transport_and_metabolism	P_Arsenical_resistance_operon_trans_acting_repressor_ArsD	ENOG4107PYG	0.0116055	0.239835
CELLULAR_PROCESSES_AND_SIGNALING;[M]_Cell_wall/membrane/envelope_biogenesis;M_Outer_membrane_efflux_protein	CELLULAR_PROCESSES_AND_SIGNALING	M	[M]_Cell_wall/membrane/envelope_biogenesis	M_Outer_membrane_efflux_protein	ENOG4108KW9	0.0127464	0.236042
CELLULAR_PROCESSES_AND_SIGNALING;[V]_Defense_mechanisms;V_Inherit_from_COG:_Restriction_modification_system_DNA_(Specificity	CELLULAR_PROCESSES_AND_SIGNALING	V	[V]_Defense_mechanisms	V_Inherit_from_COG:_Restriction_modification_system_DNA_(Specificity	ENOG41085VU	0.0139347	0.231281
POORLY_CHARACTERIZED;[S]_Function_unknown;S_terminase_(Small_subunit)	POORLY_CHARACTERIZED	S	[S]_Function_unknown	S_terminase_(Small_subunit)	ENOG4106BW3	0.0153164	0.227993
INFORMATION_STORAGE_AND_PROCESSING;[J]_Translation,_ribosomal_structure_and_biogenesis;J_RNaseP_catalyzes_the_removal_of_the_5_leader_sequence_from_pre_tRNA_to_produce_the_mature_5_terminus._It_can_also_cleave_other_RNA_substrates_such_as_4.5S_RNA._The_protein_component_plays_an_auxiliary_but_essential_role_in_vivo_by_binding_to_the_5_leader_sequence_and_broadening_the_substrate_specificity_of_th…	INFORMATION_STORAGE_AND_PROCESSING	J	[J]_Translation,_ribosomal_structure_and_biogenesis	J_RNaseP_catalyzes_the_removal_of_the_5_leader_sequence_from_pre_tRNA_to_produce_the_mature_5_terminus._It_can_also_cleave_other_RNA_substrates_such_as_4.5S_RNA._The_protein_component_plays_an_auxiliary_but_essential_role_in_vivo_by_binding_to_the_5_leader_sequence_and_broadening_the_substrate_specificity_of_the_ribozyme_(By_similarity)	ENOG41082ZZ	0.0156927	0.22675
POORLY_CHARACTERIZED;[S]_Function_unknown;S_Acetyltransferase_(GNAT)_family	POORLY_CHARACTERIZED	S	[S]_Function_unknown	S_Acetyltransferase_(GNAT)_family	ENOG4108B6R	0.0211755	0.217214
CELLULAR_PROCESSES_AND_SIGNALING;[T]_Signal_transduction_mechanisms;T_response_regulator	CELLULAR_PROCESSES_AND_SIGNALING	T	[T]_Signal_transduction_mechanisms	T_response_regulator	ENOG41064HI	0.0278488	0.205647
POORLY_CHARACTERIZED;[S]_Function_unknown;S_Trypsin	POORLY_CHARACTERIZED	S	[S]_Function_unknown	S_Trypsin	ENOG4106Q92	0.0299767	0.201569
POORLY_CHARACTERIZED;[S]_Function_unknown;S_Putative_addiction_module_component	POORLY_CHARACTERIZED	S	[S]_Function_unknown	S_Putative_addiction_module_component	ENOG4107P5G	0.0340773	0.196832
INFORMATION_STORAGE_AND_PROCESSING;[L]_Replication,_recombination_and_repair;L_Inherit_from_NOG:_dna_methyltransferase	INFORMATION_STORAGE_AND_PROCESSING	L	[L]_Replication,_recombination_and_repair	L_Inherit_from_NOG:_dna_methyltransferase	ENOG41087HS	0.0341637	0.196252
CELLULAR_PROCESSES_AND_SIGNALING;[U]_Intracellular_trafficking,_secretion,_and_vesicular_transport;U_HlyD_family_secretion_protein	CELLULAR_PROCESSES_AND_SIGNALING	U	[U]_Intracellular_trafficking,_secretion,_and_vesicular_transport	U_HlyD_family_secretion_protein	ENOG41083VX	0.0344096	0.194651
POORLY_CHARACTERIZED;[S]_Function_unknown;S_SAF_domain_containing_protein	POORLY_CHARACTERIZED	S	[S]_Function_unknown	S_SAF_domain_containing_protein	ENOG41064DE	0.0344096	0.193773
INFORMATION_STORAGE_AND_PROCESSING;[K]_Transcription;K_Inherit_from_COG:_Represses_a_number_of_genes_involved_in_the_response_to_DNA_damage_(SOS_response),_including_recA_and_lexA._In_the_presence_of_single_stranded_DNA,_RecA_interacts_with_LexA_causing_an_autocatalytic_cleavage_which_disrupts_the_DNA_binding_part_of_LexA,_leading_to_derepression_of_the_SOS_regulon_and_eventually_DNA_repair_(By_s…	INFORMATION_STORAGE_AND_PROCESSING	K	[K]_Transcription	K_Inherit_from_COG:_Represses_a_number_of_genes_involved_in_the_response_to_DNA_damage_(SOS_response),_including_recA_and_lexA._In_the_presence_of_single_stranded_DNA,_RecA_interacts_with_LexA_causing_an_autocatalytic_cleavage_which_disrupts_the_DNA_binding_part_of_LexA,_leading_to_derepression_of_the_SOS_regulon_and_eventually_DNA_repair_(By_similarity)	ENOG4107PEG	0.0344096	0.193179
CELLULAR_PROCESSES_AND_SIGNALING;[T]_Signal_transduction_mechanisms;T_response_regulator	CELLULAR_PROCESSES_AND_SIGNALING	T	[T]_Signal_transduction_mechanisms	T_response_regulator	ENOG4105KAM	0.0344096	0.193159
INFORMATION_STORAGE_AND_PROCESSING;[K]_Transcription;K_Tetr_family_transcriptional_regulator	INFORMATION_STORAGE_AND_PROCESSING	K	[K]_Transcription	K_Tetr_family_transcriptional_regulator	ENOG4108TAT	0.0383349	0.18854
POORLY_CHARACTERIZED;[S]_Function_unknown;S_Protein_of_unknown_function_(DUF2892)	POORLY_CHARACTERIZED	S	[S]_Function_unknown	S_Protein_of_unknown_function_(DUF2892)	ENOG410849K	0.0415331	0.184834
METABOLISM;[P]_Inorganic_ion_transport_and_metabolism;P_peroxidase	METABOLISM	P	[P]_Inorganic_ion_transport_and_metabolism	P_peroxidase	ENOG4105CA0	0.0483424	0.178055
METABOLISM;[H]_Coenzyme_transport_and_metabolism;H_Uroporphyrinogen_decarboxylase_(URO_D)	METABOLISM	H	[H]_Coenzyme_transport_and_metabolism	H_Uroporphyrinogen_decarboxylase_(URO_D)	ENOG41080D8	0.0479057	-0.178835
METABOLISM;[C]_Energy_production_and_conversion;C_subunit_e	METABOLISM	C	[C]_Energy_production_and_conversion	C_subunit_e	ENOG41068YC	0.0467476	-0.180171
CELLULAR_PROCESSES_AND_SIGNALING;[T]_Signal_transduction_mechanisms;T_Universal_stress_protein	CELLULAR_PROCESSES_AND_SIGNALING	T	[T]_Signal_transduction_mechanisms	T_Universal_stress_protein	ENOG4105MZ5	0.0407554	-0.185951
POORLY_CHARACTERIZED;[S]_Function_unknown;S_Alpha_beta_hydrolase	POORLY_CHARACTERIZED	S	[S]_Function_unknown	S_Alpha_beta_hydrolase	ENOG4108HGG	0.0346469	-0.192469
CELLULAR_PROCESSES_AND_SIGNALING;[U]_Intracellular_trafficking,_secretion,_and_vesicular_transport;U_domain_protein	CELLULAR_PROCESSES_AND_SIGNALING	U	[U]_Intracellular_trafficking,_secretion,_and_vesicular_transport	U_domain_protein	ENOG4105PSB	0.0344096	-0.193344
METABOLISM;[E]_Amino_acid_transport_and_metabolism;E_ABC_transporter,_permease_protein	METABOLISM	E	[E]_Amino_acid_transport_and_metabolism	E_ABC_transporter,_permease_protein	ENOG4108ZAW	0.0344096	-0.195406
POORLY_CHARACTERIZED;[S]_Function_unknown;S_Esterase_PHB_depolymerase	POORLY_CHARACTERIZED	S	[S]_Function_unknown	S_Esterase_PHB_depolymerase	ENOG4108DV1	0.0286399	-0.203553
POORLY_CHARACTERIZED;[S]_Function_unknown;S_hydrocarbon_binding_protein	POORLY_CHARACTERIZED	S	[S]_Function_unknown	S_hydrocarbon_binding_protein	ENOG4105VC3	0.0281962	-0.204561
POORLY_CHARACTERIZED;[S]_Function_unknown;S_Bacteriophage_protein	POORLY_CHARACTERIZED	S	[S]_Function_unknown	S_Bacteriophage_protein	ENOG4108Q87	0.0278488	-0.205469
CELLULAR_PROCESSES_AND_SIGNALING;[T]_Signal_transduction_mechanisms;T_Anti_FecI_sigma_factor,_FecR	CELLULAR_PROCESSES_AND_SIGNALING	T	[T]_Signal_transduction_mechanisms	T_Anti_FecI_sigma_factor,_FecR	ENOG4106UMS	0.0278488	-0.206363
CELLULAR_PROCESSES_AND_SIGNALING;[M]_Cell_wall/membrane/envelope_biogenesis;M_Rod_shape_determining_protein_MreD	CELLULAR_PROCESSES_AND_SIGNALING	M	[M]_Cell_wall/membrane/envelope_biogenesis	M_Rod_shape_determining_protein_MreD	ENOG4106HXS	0.0255074	-0.209826
POORLY_CHARACTERIZED;[S]_Function_unknown;S_PINc	POORLY_CHARACTERIZED	S	[S]_Function_unknown	S_PINc	ENOG41087QV	0.0240856	-0.212158
POORLY_CHARACTERIZED;[S]_Function_unknown;S_Peptidase_propeptide_and_YPEB_domain_protein	POORLY_CHARACTERIZED	S	[S]_Function_unknown	S_Peptidase_propeptide_and_YPEB_domain_protein	ENOG4105VPR	0.0236751	-0.213229
POORLY_CHARACTERIZED;[S]_Function_unknown;S_hydrolase	POORLY_CHARACTERIZED	S	[S]_Function_unknown	S_hydrolase	ENOG4108QHD	0.0133722	-0.233009
POORLY_CHARACTERIZED;[S]_Function_unknown;S_Cbs_domain_protein	POORLY_CHARACTERIZED	S	[S]_Function_unknown	S_Cbs_domain_protein	ENOG410621Q	0.0130293	-0.234299
METABOLISM;[I]_Lipid_transport_and_metabolism;I_Enoyl_CoA_hydratase	METABOLISM	I	[I]_Lipid_transport_and_metabolism	I_Enoyl_CoA_hydratase	ENOG4108KCX	0.0130293	-0.234357
POORLY_CHARACTERIZED;[S]_Function_unknown;S_Component_of_the_KaiABC_clock_protein_complex,_which_constitutes_the_main_circadian_regulator_in_cyanobacteria._The_KaiABC_complex_may_act_as_a_promoter_nonspecific_transcription_regulator_that_represses_transcription,_possibly_by_acting_on_the_state_of_chromosome_compaction._In_the_complex,_it_enhances_the_phosphorylation_status_of_KaiC._In_contrast,_t…	POORLY_CHARACTERIZED	S	[S]_Function_unknown	S_Component_of_the_KaiABC_clock_protein_complex,_which_constitutes_the_main_circadian_regulator_in_cyanobacteria._The_KaiABC_complex_may_act_as_a_promoter_nonspecific_transcription_regulator_that_represses_transcription,_possibly_by_acting_on_the_state_of_chromosome_compaction._In_the_complex,_it_enhances_the_phosphorylation_status_of_KaiC._In_contrast,_the_presence_of_KaiB_in_the_complex_decreas…	ENOG4108WXF	0.0118977	-0.23856
CELLULAR_PROCESSES_AND_SIGNALING;[U]_Intracellular_trafficking,_secretion,_and_vesicular_transport;U_Pfam:YadA	CELLULAR_PROCESSES_AND_SIGNALING	U	[U]_Intracellular_trafficking,_secretion,_and_vesicular_transport	U_Pfam:YadA	ENOG4106EJ4	0.0111041	-0.241653
CELLULAR_PROCESSES_AND_SIGNALING;[V]_Defense_mechanisms;V_ABC_transporter_transmembrane_region	CELLULAR_PROCESSES_AND_SIGNALING	V	[V]_Defense_mechanisms	V_ABC_transporter_transmembrane_region	ENOG4108HGA	0.0111041	-0.241793
INFORMATION_STORAGE_AND_PROCESSING;[K]_Transcription;K_Transcriptional_regulator,_TetR_family	INFORMATION_STORAGE_AND_PROCESSING	K	[K]_Transcription	K_Transcriptional_regulator,_TetR_family	ENOG4108ZFV	0.0100375	-0.24712
INFORMATION_STORAGE_AND_PROCESSING;[K]_Transcription;K_Transcriptional_regulator	INFORMATION_STORAGE_AND_PROCESSING	K	[K]_Transcription	K_Transcriptional_regulator	ENOG4105IJS	0.00839627	-0.254967
METABOLISM;[I]_Lipid_transport_and_metabolism;I_phosphatidylglycerophosphatase_a	METABOLISM	I	[I]_Lipid_transport_and_metabolism	I_phosphatidylglycerophosphatase_a	ENOG4108W5N	0.0081226	-0.257257
INFORMATION_STORAGE_AND_PROCESSING;[K]_Transcription;K_accessory_protein_CadX	INFORMATION_STORAGE_AND_PROCESSING	K	[K]_Transcription	K_accessory_protein_CadX	ENOG4106RAR	0.00776802	-0.259153
CELLULAR_PROCESSES_AND_SIGNALING;[M]_Cell_wall/membrane/envelope_biogenesis;M_serine_type_D_Ala_D_Ala_carboxypeptidase	CELLULAR_PROCESSES_AND_SIGNALING	M	[M]_Cell_wall/membrane/envelope_biogenesis	M_serine_type_D_Ala_D_Ala_carboxypeptidase	ENOG41063W8	0.00674659	-0.263528
METABOLISM;[E]_Amino_acid_transport_and_metabolism;E_Aminotransferase_class_IV	METABOLISM	E	[E]_Amino_acid_transport_and_metabolism	E_Aminotransferase_class_IV	ENOG4105N8U	0.00674659	-0.263947
INFORMATION_STORAGE_AND_PROCESSING;[L]_Replication,_recombination_and_repair;L_dna_repair_protein_reco	INFORMATION_STORAGE_AND_PROCESSING	L	[L]_Replication,_recombination_and_repair	L_dna_repair_protein_reco	ENOG4107NZ8	0.00656588	-0.267747
POORLY_CHARACTERIZED;[S]_Function_unknown;S_COF_family	POORLY_CHARACTERIZED	S	[S]_Function_unknown	S_COF_family	ENOG4108HF9	0.00656588	-0.267969
CELLULAR_PROCESSES_AND_SIGNALING;[M]_Cell_wall/membrane/envelope_biogenesis;M_Ceramide_Glucosyltransferase	CELLULAR_PROCESSES_AND_SIGNALING	M	[M]_Cell_wall/membrane/envelope_biogenesis	M_Ceramide_Glucosyltransferase	ENOG4108SD2	0.00656588	-0.268671
POORLY_CHARACTERIZED;[S]_Function_unknown;S_secretion_accessory_protein_EsaA_YueB	POORLY_CHARACTERIZED	S	[S]_Function_unknown	S_secretion_accessory_protein_EsaA_YueB	ENOG4106PAW	0.00561965	-0.2748
POORLY_CHARACTERIZED;[S]_Function_unknown;S_MucBP_domain	POORLY_CHARACTERIZED	S	[S]_Function_unknown	S_MucBP_domain	ENOG4105PM6	0.00561965	-0.275197
POORLY_CHARACTERIZED;[S]_Function_unknown;S_Regulatory_protein,_FmdB_family	POORLY_CHARACTERIZED	S	[S]_Function_unknown	S_Regulatory_protein,_FmdB_family	ENOG410685Z	0.0048114	-0.2805
METABOLISM;[I]_Lipid_transport_and_metabolism;I_diphosphomevalonate_decarboxylase	METABOLISM	I	[I]_Lipid_transport_and_metabolism	I_diphosphomevalonate_decarboxylase	ENOG41060Q7	0.0048114	-0.281136
CELLULAR_PROCESSES_AND_SIGNALING;[M]_Cell_wall/membrane/envelope_biogenesis;M_Sulfatase	CELLULAR_PROCESSES_AND_SIGNALING	M	[M]_Cell_wall/membrane/envelope_biogenesis	M_Sulfatase	ENOG4108IW3	0.0048114	-0.282147
METABOLISM;[E]_Amino_acid_transport_and_metabolism;E_glyoxalase	METABOLISM	E	[E]_Amino_acid_transport_and_metabolism	E_glyoxalase	ENOG4105WD2	0.00442467	-0.285765
METABOLISM;[C]_Energy_production_and_conversion;C_Prokaryotic_cytochrome_b561	METABOLISM	C	[C]_Energy_production_and_conversion	C_Prokaryotic_cytochrome_b561	ENOG4107I54	0.00442467	-0.287086
POORLY_CHARACTERIZED;[S]_Function_unknown;S_FemAB_family	POORLY_CHARACTERIZED	S	[S]_Function_unknown	S_FemAB_family	ENOG4108WFB	0.00442467	-0.290291
METABOLISM;[F]_Nucleotide_transport_and_metabolism;F_Provides_the_precursors_necessary_for_DNA_synthesis._Catalyzes_the_biosynthesis_of_deoxyribonucleotides_from_the_corresponding_ribonucleotides_(By_similarity)	METABOLISM	F	[F]_Nucleotide_transport_and_metabolism	F_Provides_the_precursors_necessary_for_DNA_synthesis._Catalyzes_the_biosynthesis_of_deoxyribonucleotides_from_the_corresponding_ribonucleotides_(By_similarity)	ENOG4107UPE	0.00442467	-0.291101
CELLULAR_PROCESSES_AND_SIGNALING;[M]_Cell_wall/membrane/envelope_biogenesis;M_Streptococcal_surface_antigen_repeat	CELLULAR_PROCESSES_AND_SIGNALING	M	[M]_Cell_wall/membrane/envelope_biogenesis	M_Streptococcal_surface_antigen_repeat	ENOG410730G	0.00434069	-0.293899
POORLY_CHARACTERIZED;[S]_Function_unknown;S_Hydrolase	POORLY_CHARACTERIZED	S	[S]_Function_unknown	S_Hydrolase	ENOG4105INZ	0.00400113	-0.297312
POORLY_CHARACTERIZED;[S]_Function_unknown;S_DinB_family	POORLY_CHARACTERIZED	S	[S]_Function_unknown	S_DinB_family	ENOG4107DSW	0.00340972	-0.303677
METABOLISM;[E]_Amino_acid_transport_and_metabolism;E_CPSase_sm_chain	METABOLISM	E	[E]_Amino_acid_transport_and_metabolism	E_CPSase_sm_chain	ENOG4108I0P	0.00340972	-0.303836
POORLY_CHARACTERIZED;[S]_Function_unknown;S_Membrane	POORLY_CHARACTERIZED	S	[S]_Function_unknown	S_Membrane	ENOG4105HYW	0.00340972	-0.306787
POORLY_CHARACTERIZED;[S]_Function_unknown;S_Conserved_hypothetical_protein_(Lin0512_fam)	POORLY_CHARACTERIZED	S	[S]_Function_unknown	S_Conserved_hypothetical_protein_(Lin0512_fam)	ENOG4105WEX	0.00340972	-0.309869
POORLY_CHARACTERIZED;[S]_Function_unknown;S_Domain_of_unknown_function_(DUF336)	POORLY_CHARACTERIZED	S	[S]_Function_unknown	S_Domain_of_unknown_function_(DUF336)	ENOG41081BP	0.00340972	-0.311713
METABOLISM;[Q]_Secondary_metabolites_biosynthesis,_transport_and_catabolism;Q_Siderophore_biosynthesis_protein	METABOLISM	Q	[Q]_Secondary_metabolites_biosynthesis,_transport_and_catabolism	Q_Siderophore_biosynthesis_protein	ENOG4105DBM	0.00340972	-0.311721
POORLY_CHARACTERIZED;[S]_Function_unknown;S_Pfam:Transposase_30	POORLY_CHARACTERIZED	S	[S]_Function_unknown	S_Pfam:Transposase_30	ENOG4106Z68	0.00340972	-0.329079
POORLY_CHARACTERIZED;[S]_Function_unknown;S_Inherit_from_COG:_choline_binding_protein	POORLY_CHARACTERIZED	S	[S]_Function_unknown	S_Inherit_from_COG:_choline_binding_protein	ENOG4106EQ3	0.00340972	-0.33787
POORLY_CHARACTERIZED;[S]_Function_unknown;S_Mediates_binding_to_human_platelets,_possibly_through_a_receptor_ligand_interaction._Probably_associated_with_virulence_in_endovascular_infection_(By_similarity)	POORLY_CHARACTERIZED	S	[S]_Function_unknown	S_Mediates_binding_to_human_platelets,_possibly_through_a_receptor_ligand_interaction._Probably_associated_with_virulence_in_endovascular_infection_(By_similarity)	ENOG4106432	0.00164261	-0.36758
